# Supplementary material for: A Comprehensive Overview of the Genes and Functions Required for Lettuce Infection by the Hemibiotrophic Phytopathogen Xanthomonas hortorum pv. vitians
Source: mSystems. 2022 Mar 21;7(2):e01290-21. doi: 10.1128/msystems.01290-21 (PMC9040725; doi:10.1128/msystems.01290-21)
Supplement: TABLE S1 [file msystems.01290-21-st001.xlsx]

## Sheet: Table S1
X. hortorum pv. vitians LM16734 complete genome annotation				Resampling statistics in inoculum condition (control = library ; experiment = 1/10th TSB)								Resampling statistics in in planta condition (control = 1/10th TSB ; experiment = lettuce leaf)								Results summary (ES = essential, NE = non-essential, GD = growth-defect, GA = growth-advantage)			Orthologues identifiers annotation (KEGG, EC, eggNOG, COG, GO)
Locus	Gene	Product	TA sites count	Mean RC in control	Mean RC in experiment	Log2FC	Sum RC in control	Sum RC in experimental	Δ Mean RC	Permutation test p-value	FDR test q-value	Mean RC in control	Mean RC in experiment	Log2FC	Sum RC in control	Sum RC in experimental	Δ Mean RC	Permutation test p-value	FDR test q-value	Gene state in library	Fitness in inoculum	Fitness in lettuce	KO identifier	EC number	eggNOG identifiers	COG class	GO terms
XHV734_0001	dnaA	chromosomal replication initiator protein DnaA, DNA-binding transcriptional dual regulator	11	0	0	0	0	0	0	1	1	0	0.1	0.08	0	1.29	0.1	1	1	ES	-	-	K02313	-	1MU5H@1224,1RNHP@1236,1X424@135614,COG0593@1,COG0593@2	L	GO:0003677;GO:0003688;GO:0005524;GO:0006270;GO:0006275;GO:0043565;GO:0003674;GO:0003676;GO:0003690;GO:0005488;GO:0005575;GO:0005622;GO:0005623;GO:0005737;GO:0005886;GO:0006139;GO:0006259;GO:0006260;GO:0006261;GO:0006725;GO:0006807;GO:0008150;GO:0008152;GO:0009058;GO:0009059;GO:0009987;GO:0016020;GO:0034641;GO:0034645;GO:0043170;GO:0044237;GO:0044238;GO:0044249;GO:0044260;GO:0044424;GO:0044464;GO:…
XHV734_0002	dnaN	DNA polymerase III, beta subunit	12	0	0.2	0.31	0	5.66	0.2	1	1	0.2	0	-0.31	5.7	0	-0.2	1	1	ES	-	-	K02338	2.7.7.7	1MVD9@1224,1RMNP@1236,1X3F0@135614,COG0592@1,COG0592@2	L	GO:0003677;GO:0006260;GO:0009360;GO:0003887;GO:0008408
XHV734_0003	-	hypothetical protein	8	170	216	0.34	2719.4	3455.99	46	0.6196	1	216	230.7	0.09	3456	3691.25	14.7	0.8961	1	NE	-	-	-	-	-	-	-
XHV734_0004	recF	DNA replication and repair protein RecF	11	254.7	302.4	0.25	5604	6652.55	47.7	0.5761	1	302.4	292.2	-0.05	6652.6	6428.23	-10.2	0.9065	1	NE	-	-	K03629	-	1MX8N@1224,1RN5P@1236,1X3R9@135614,COG1195@1,COG1195@2	L	GO:0003697;GO:0005524;GO:0006281;GO:0000731;GO:0003674;GO:0003676;GO:0003677;GO:0005488;GO:0005575;GO:0005622;GO:0005623;GO:0005737;GO:0005829;GO:0005886;GO:0006139;GO:0006259;GO:0006260;GO:0006302;GO:0006725;GO:0006807;GO:0006950;GO:0006974;GO:0007154;GO:0008150;GO:0008152;GO:0009058;GO:0009059;GO:0009314;GO:0009411;GO:0009416;GO:0009432;GO:0009605;GO:0009628;GO:0009987;GO:0009991;GO:0016020;GO:…
XHV734_0005	gyrB	DNA gyrase, subunit B	24	0	0.1	0.12	0	4.33	0.1	1	1	0.1	0	-0.12	4.3	0	-0.1	1	1	ES	-	-	K02470	5.99.1.3	1MVKT@1224,1RNB2@1236,1X51M@135614,COG0187@1,COG0187@2	L	GO:0003677;GO:0003918;GO:0005524;GO:0006265;GO:0005694;GO:0000166;GO:0003674;GO:0003676;GO:0003824;GO:0003916;GO:0005488;GO:0005575;GO:0005622;GO:0005623;GO:0005737;GO:0005829;GO:0006139;GO:0006259;GO:0006351;GO:0006725;GO:0006807;GO:0006996;GO:0007059;GO:0008094;GO:0008144;GO:0008150;GO:0008152;GO:0009058;GO:0009059;GO:0009295;GO:0009330;GO:0009987;GO:0010467;GO:0016043;GO:0016070;GO:0016462;GO:…
XHV734_0006	-	conserved membrane hypothetical protein	8	436.4	521.4	0.26	6983.1	8342.7	85	0.5296	1	521.4	356.9	-0.55	8342.7	5709.72	-164.6	0.1821	1	NE	-	-	K07052	3.4.11.19	1NID0@1224,1SXRS@1236,1X6NB@135614,COG1266@1,COG1266@2	S	GO:0004197;GO:0016020;GO:0030176;GO:0071586
XHV734_0007	-	Zn-dependent protease with chaperone function	3	236.1	223.4	-0.08	1416.8	1340.2	-12.8	0.8604	1	223.4	150.5	-0.57	1340.2	903.2	-72.8	0.3305	1	NE	-	-	-	-	1MU-@1224,1RMZ6@1236,1X48E@135614,COG0501@1,COG0501@2	O	GO:0004222;GO:0006508
XHV734_0008	-	putative TPR domain protein, component of TonB system	21	230.7	217.5	-0.08	9690.9	9136.19	-13.2	0.827	1	217.5	81.6	-1.4	9136.2	3427.15	-135.9	0.0028	0.07461	NE	-	-	-	-	1MVH9@1224,1RQ3R@1236,1X3F2@135614,COG0457@1,COG0457@2	S	GO:0005515;GO:0006493;GO:0016757
XHV734_0009	tonB	Protein TonB	7	0.1	0	-0.1	1	0	-0.1	1	1	0	0	0	0	0	0	1	1	GD	-	-	K03832	-	1MZPX@1224,1S7VF@1236,1X54J@135614,COG0810@1,COG0810@2	M	GO:0055085
XHV734_0010	exbB	Biopolymer transport protein ExbB	3	0	0	0	0	0	0	1	1	0	0	0	0	0	0	1	1	GD	-	-	K03561	-	1NMPB@1224,1S22F@1236,1X3FP@135614,COG0811@1,COG0811@2	U	GO:0005575;GO:0005623;GO:0005886;GO:0005887;GO:0006810;GO:0008104;GO:0008150;GO:0015031;GO:0015833;GO:0016020;GO:0016021;GO:0017038;GO:0031224;GO:0031226;GO:0033036;GO:0042886;GO:0044425;GO:0044459;GO:0044464;GO:0045184;GO:0051179;GO:0051234;GO:0071702;GO:0071705;GO:0071944
XHV734_0011	exbD1	Biopolymer transport protein exbD1	4	0	0	0	0	0	0	1	1	0	0	0	0	0	0	1	1	GD	-	-	K03559	-	1MZ6M@1224,1S9R6@1236,1X6GQ@135614,COG0848@1,COG0848@2	U	GO:0022857;GO:0055085
XHV734_0012	exbD2	Biopolymer transport protein exbD2	2	0	0.3	0.41	0	1.33	0.3	1	1	0.3	0	-0.41	1.3	0	-0.3	1	1	GD	-	-	K03559	-	1MZ6M@1224,1S82I@1236,1XD3R@135614,COG0848@1,COG0848@2	U	GO:0022857;GO:0055085
XHV734_0013	-	hypothetical protein	1	0	0	0	0	0	0	1	1	0	0	0	0	0	0	1	1	NE	-	-	-	-	-	-	-
XHV734_0014	-	hypothetical protein	2	134.6	139.6	0.05	538.3	558.56	5.1	1	1	139.6	38.9	-1.82	558.6	155.42	-100.8	0.1437	1	NE	-	-	-	-	-	-	-
XHV734_0015	-	hypothetical protein	15	59.7	75.4	0.33	1790.2	2262.02	15.7	0.3748	1	75.4	39.2	-0.93	2262	1176.9	-36.2	0.068	0.98405	NE	-	-	-	-	-	-	-
XHV734_0016	pdxJ	Pyridoxine 5'-phosphate synthase	8	80.3	102.3	0.34	1285.2	1636.41	22	0.5149	1	102.3	21	-2.23	1636.4	335.7	-81.3	0.0066	0.14905	NE	-	-	K03474	2.6.99.2	1MU9W@1224,1RMS5@1236,1X405@135614,COG0854@1,COG0854@2	H	GO:0005737;GO:0008615;GO:0033856;GO:0003824;GO:0003674;GO:0005575;GO:0005622;GO:0005623;GO:0005829;GO:0006725;GO:0006766;GO:0006767;GO:0006807;GO:0008150;GO:0008152;GO:0008614;GO:0009058;GO:0009110;GO:0009987;GO:0016740;GO:0016769;GO:0017144;GO:0018130;GO:0019438;GO:0034641;GO:0042364;GO:0042816;GO:0042819;GO:0044237;GO:0044249;GO:0044271;GO:0044281;GO:0044283;GO:0044424;GO:0044444;GO:0044464;GO:…
XHV734_0017	-	hypothetical protein	2	8.1	9.6	0.23	32.3	38.39	1.5	0.8299	1	9.6	4	-1.07	38.4	16.15	-5.6	0.7136	1	NE	-	-	-	-	1QBFE@1224,1T70E@1236,1X8II@135614,2A0YF@1,30P3P@2	-	-
XHV734_0018	-	Cardiolipin synthetase	17	291.8	372.5	0.35	9919.7	12664.47	80.7	0.2144	1	372.5	387.1	0.06	12664.5	13162.91	14.7	0.8592	1	NE	-	-	K06131	-	1MWUW@1224,1RPQG@1236,1X48D@135614,COG1502@1,COG1502@2	I	GO:0003824;GO:0008808;GO:0016780;GO:0032049
XHV734_0019	-	Radical SAM protein	16	262.1	319.9	0.29	8388.7	10235.36	57.7	0.533	1	319.9	256	-0.32	10235.4	8191.04	-63.9	0.4867	1	NE	-	-	-	-	1MW0H@1224,1RQNF@1236,1X3K1@135614,COG1533@1,COG1533@2	L	GO:0003824;GO:0051536
XHV734_0020	-	2OG-Fe(II) oxygenase	9	180.7	200.9	0.15	3253.2	3616.11	20.2	0.7699	1	200.9	197.3	-0.03	3616.1	3550.88	-3.6	0.9671	1	NE	-	-	-	-	1RBXB@1224,1RR8W@1236,1X3XR@135614,COG3751@1,COG3751@2	O	GO:0016491;GO:0055114
XHV734_0021	-	Long-chain fatty acid transport protein	18	287	337.7	0.23	10331	12157.04	50.7	0.6228	1	337.7	374.8	0.15	12157	13493.61	37.1	0.7434	1	NE	-	-	K06076	-	1MUU4@1224,1RQZJ@1236,1X3FX@135614,COG2067@1,COG2067@2	I	-
XHV734_0023	-	Rhomboid family intramembrane serine protease	6	237.7	199.8	-0.25	2852.5	2397.33	-37.9	0.5652	1	199.8	131.8	-0.6	2397.3	1581.69	-68	0.2288	1	NE	-	-	-	-	1N1S0@1224,1SD36@1236,1XCM7@135614,COG0705@1,COG0705@2	S	GO:0004252;GO:0016021
XHV734_0024	-	hypothetical protein	6	239.3	265.1	0.15	2871	3180.95	25.8	0.6083	1	265.1	191.9	-0.46	3181	2303.08	-73.2	0.1461	1	NE	-	-	-	-	1MZJX@1224,1S95D@1236,1X6Z5@135614,COG4517@1,COG4517@2	S	-
XHV734_0025	-	D-3-phosphoglycerate dehydrogenase	5	228.9	317.7	0.47	2289.1	3176.67	88.8	0.3987	1	317.7	191.1	-0.73	3176.7	1911.16	-126.6	0.2597	1	NE	-	-	K00058	1.1.1.399,1.1.1.95	1MW0R@1224,1RQD6@1236,1XAGY@135614,COG0111@1,COG0111@2	EH	GO:0016616;GO:0051287;GO:0055114
XHV734_0026	-	Carboxyl-terminal protease	16	371.7	446.4	0.26	11895.9	14283.76	74.6	0.3412	1	446.4	476.3	0.09	14283.8	15241.08	29.9	0.7759	1	NE	-	-	K03797	3.4.21.102	1MU39@1224,1RMSR@1236,1X36C@135614,COG0793@1,COG0793@2	M	GO:0006508;GO:0008236;GO:0005515
XHV734_0027	-	Peptidase M23	8	201.3	206	0.03	3221.5	3295.48	4.6	0.9496	1	206	161.1	-0.35	3295.5	2578.26	-44.8	0.5408	1	NE	-	-	K22719	-	1MY3E@1224,1RPQP@1236,1X50B@135614,COG4942@1,COG4942@2	D	GO:0000920;GO:0001896;GO:0003674;GO:0003824;GO:0005575;GO:0005623;GO:0005886;GO:0008150;GO:0008219;GO:0009273;GO:0009314;GO:0009628;GO:0009987;GO:0012501;GO:0016020;GO:0016787;GO:0030288;GO:0030313;GO:0031975;GO:0032153;GO:0042221;GO:0042493;GO:0042546;GO:0042597;GO:0043085;GO:0044085;GO:0044093;GO:0044464;GO:0050790;GO:0050896;GO:0051301;GO:0051336;GO:0051345;GO:0065007;GO:0065009;GO:0071554;GO:…
XHV734_0028	-	conserved exported hypothetical protein	3	567.4	483.9	-0.23	3404.3	2903.42	-83.5	0.7869	1	483.9	358.6	-0.43	2903.4	2151.57	-125.3	0.7188	1	NE	-	-	-	-	1N10U@1224,1S8T2@1236,1X5XN@135614,COG3595@1,COG3595@2	-	-
XHV734_0029	-	Aminopeptidase	22	342	460.3	0.43	15048.9	20251.23	118.2	0.157	1	460.3	402.4	-0.19	20251.2	17707.29	-57.8	0.524	1	NE	-	-	-	-	1MV86@1224,1RNNQ@1236,1X4D8@135614,COG2234@1,COG2234@2	S	-
XHV734_0030	-	Peptidase propeptide and ypeb domain-containing protein	5	85.2	104.2	0.29	852.4	1041.83	18.9	0.6675	1	104.2	254.4	1.28	1041.8	2543.57	150.2	0.2024	1	NE	-	-	-	-	1N7TH@1224,1T0HP@1236,1XD0N@135614,COG5591@1,COG5591@2	S	-
XHV734_0031	-	Cellulase	29	93.7	118.1	0.33	5434.7	6848.36	24.4	0.3293	1	118.1	115.5	-0.03	6848.4	6696.38	-2.6	0.9349	1	NE	-	-	K01179	3.2.1.4	1MV2T@1224,1RQUS@1236,COG2730@1,COG2730@2	G	GO:0004553;GO:0005975
XHV734_0032	-	hypothetical protein	9	31.9	40.6	0.34	574.1	730.91	8.7	0.5531	1	40.6	51.7	0.34	730.9	929.86	11.1	0.7982	1	NE	-	-	-	-	-	-	-
XHV734_0033	-	Cellulase	28	79.1	100.4	0.34	4430.7	5619.84	21.2	0.3336	1	100.4	103.4	0.04	5619.8	5789.77	3	0.9003	1	NE	-	-	K01179	3.2.1.4	1MV2T@1224,1RQUS@1236,COG2730@1,COG2730@2	G	GO:0004553;GO:0005975
XHV734_0034	-	Endoglucanase	21	92.2	99.7	0.11	3871.8	4187.73	7.5	0.7423	1	99.7	99.7	0	4187.7	4185.93	0	0.9991	1	NE	-	-	K01179	3.2.1.4	1MV2T@1224,COG2730@1,COG2730@2	G	GO:0004553;GO:0005975
XHV734_0035	-	Cellulase	17	120	125.6	0.06	4080.4	4269.92	5.6	0.8817	1	125.6	104.4	-0.26	4269.9	3548.18	-21.2	0.5555	1	NE	-	-	K01179	3.2.1.4	1MV2T@1224,1S3MN@1236,1X5CM@135614,COG2730@1,COG2730@2	G	GO:0004553;GO:0005975
XHV734_0036	yahK	putative oxidoreductase, Zn-dependent and NAD(P)-binding	14	207.6	238.9	0.2	5812.2	6689.13	31.3	0.7087	1	238.9	260.9	0.13	6689.1	7305.03	22	0.8108	1	NE	-	-	K13979	1.1.1.1	1MUTT@1224,1RN4D@1236,1X3TU@135614,COG1064@1,COG1064@2	S	GO:0055114;GO:0016491;GO:0008270
XHV734_0037	-	conserved membrane hypothetical protein	16	293.3	340	0.21	9384.3	10878.82	46.7	0.4946	1	340	314.2	-0.11	10878.8	10055.93	-25.7	0.7365	1	NE	-	-	-	-	1QJ0T@1224,1SMWR@1236,COG4763@1,COG4763@2	S	GO:0016747
XHV734_0038	gltD	glutamate synthase, 4Fe-4S protein, small subunit	15	114.2	133.5	0.22	3427.4	4006.35	19.3	0.517	1	133.5	12.4	-3.33	4006.4	372.28	-121.1	0	0	NE	-	down	K00266	1.4.1.13,1.4.1.14	1MU2H@1224,1RMY7@1236,1X468@135614,COG0493@1,COG0493@2	E	GO:0051536;GO:0016491;GO:0055114;GO:0006537;GO:0016639;GO:0003674;GO:0003824;GO:0004355;GO:0005575;GO:0005622;GO:0005623;GO:0005737;GO:0005829;GO:0006082;GO:0006520;GO:0006536;GO:0006807;GO:0008150;GO:0008152;GO:0008652;GO:0009058;GO:0009064;GO:0009084;GO:0009987;GO:0015930;GO:0016053;GO:0016638;GO:0019752;GO:0043436;GO:0043648;GO:0043650;GO:0044237;GO:0044238;GO:0044249;GO:0044281;GO:0044283;GO:…
XHV734_0039	gltB	glutamate synthase, large subunit	49	337.4	404.5	0.26	33065	39643.6	67.1	0.2814	1	404.5	37.6	-3.39	39643.6	3680.71	-367	0	0	NE	-	down	K00265	1.4.1.13,1.4.1.14,1.4.7.1	1MU7B@1224,1RN2W@1236,1X465@135614,COG0067@1,COG0067@2,COG0069@1,COG0069@2,COG0070@1,COG0070@2	E	GO:0006537;GO:0015930;GO:0016638;GO:0055114;GO:0016491;GO:0006807;GO:0003824;GO:0003674;GO:0004355;GO:0005575;GO:0005622;GO:0005623;GO:0005737;GO:0005829;GO:0006082;GO:0006520;GO:0006536;GO:0006541;GO:0008150;GO:0008152;GO:0008652;GO:0009058;GO:0009064;GO:0009084;GO:0009987;GO:0016053;GO:0016639;GO:0019676;GO:0019740;GO:0019752;GO:0043436;GO:0043648;GO:0043650;GO:0044237;GO:0044238;GO:0044249;GO:…
XHV734_0040	-	putative exported protein	1	0	0	0	0	0	0	1	1	0	0	0	0	0	0	1	1	NE	-	-	-	-	1NHD4@1224,1SHK5@1236,1X84Z@135614,2DR05@1,339MI@2	S	-
XHV734_0041	-	DNA topoisomerase IB (poxvirus type)	16	115	123.9	0.11	3679.2	3965.25	8.9	0.7719	1	123.9	114.8	-0.11	3965.3	3672.43	-9.2	0.8064	1	NE	-	-	K03168	5.99.1.2	1MVJ9@1224,1S0DC@1236,1X4QX@135614,COG3569@1,COG3569@2	L	GO:0003677;GO:0003917;GO:0006265
XHV734_0042	-	SAM-dependent methyltransferase	12	41.9	50.1	0.25	1005.7	1201.52	8.2	0.5877	1	50.1	34	-0.54	1201.5	816.92	-16	0.3108	1	NE	-	-	K00570	-	1N1KB@1224,1S9ZD@1236,1X7UF@135614,COG3963@1,COG3963@2	I	-
XHV734_0043	-	hypothetical protein	1	240.7	287.9	0.26	481.3	575.85	47.3	0.3373	1	287.9	162.4	-0.82	575.9	324.76	-125.5	0.3352	1	NE	-	-	-	-	-	-	-
XHV734_0044	-	conserved exported hypothetical protein	1	1.5	2.3	0.39	3.1	4.68	0.8	1	1	2.3	0	-1.74	4.7	0	-2.3	1	1	NE	-	-	-	-	1QDWR@1224,1TA3W@1236,1X8IS@135614,2AQW2@1,31G4G@2	-	-
XHV734_0045	-	hypothetical protein	5	111.8	106.3	-0.07	1117.7	1062.62	-5.5	0.8754	1	106.3	104	-0.03	1062.6	1039.55	-2.3	0.9638	1	NE	-	-	-	-	1QIFA@1224,1S0NF@1236,1X6BE@135614,COG1741@1,COG1741@2	S	-
XHV734_0046	azoR	FMN-dependent NADH-azoreductase	6	197.5	236.6	0.26	2370.3	2839.2	39.1	0.6385	1	236.6	245.3	0.05	2839.2	2943.36	8.7	0.925	1	NE	-	-	K01118	-	1P59R@1224,1S337@1236,1X6B8@135614,COG1182@1,COG1182@2	I	GO:0016661;GO:0055114
XHV734_0047	-	LysR family transcriptional regulator	8	50.2	53.2	0.08	803.9	851.36	3	0.9065	1	53.2	26.8	-0.97	851.4	428.1	-26.5	0.2774	1	NE	-	-	-	-	1MXDQ@1224,1RSKG@1236,1XCK2@135614,COG0583@1,COG0583@2	K	GO:0003700;GO:0006355
XHV734_0048	-	hypothetical protein	4	20.2	22.1	0.13	161.6	177.13	1.9	0.8564	1	22.1	12.2	-0.81	177.1	97.6	-9.9	0.4437	1	NE	-	-	-	-	-	-	-
XHV734_0049	-	hypothetical protein	1	37.5	71.4	0.91	75.1	142.89	33.9	0.3358	1	71.4	20.2	-1.77	142.9	40.34	-51.3	0.3376	1	NE	-	-	-	-	1PCZE@1224,1T8ZY@1236,1XBGP@135614,2BQHW@1,32JDM@2	-	-
XHV734_0050	-	Cyclic beta-1,2-glucan synthase	104	119.8	144.3	0.27	24919.9	30018.56	24.5	0.1142	1	144.3	140	-0.04	30018.6	29112.59	-4.4	0.83	1	NE	-	-	K13688	-	1MVNX@1224,1RMW9@1236,1X3E9@135614,COG3459@1,COG3459@2	G	GO:0003824;GO:0005975;GO:0030246
XHV734_0051	-	PbsX family transcriptional regulator	34	151.1	193.2	0.35	10271.5	13136.61	42.1	0.1804	1	193.2	199.3	0.04	13136.6	13552.28	6.1	0.8745	1	NE	-	-	K01434	3.5.1.11,3.5.1.97	1MVMH@1224,1RPRP@1236,1X80Q@135614,COG2366@1,COG2366@2	S	GO:0016811;GO:0016787;GO:0017000
XHV734_0052	-	Methyltransferase	7	248.9	303.9	0.29	3484.5	4254.63	55	0.5746	1	303.9	275.5	-0.14	4254.6	3856.9	-28.4	0.7931	1	NE	-	-	-	-	1RHGZ@1224,2JUQC@204441,2U7R8@28211,COG4798@1,COG4798@2	S	-
XHV734_0053	-	Ketosteroid isomerase-like protein	6	346.5	370.3	0.1	4158	4443.55	23.8	0.8889	1	370.3	264.4	-0.48	4443.5	3172.41	-105.9	0.4849	1	NE	-	-	K06893	-	1RA52@1224,2U5TH@28211,COG3631@1,COG3631@2	S	-
XHV734_0054	ykvO	putative oxidoreductase YkvO	4	616.7	545	-0.18	4934	4359.75	-71.8	0.6576	1	545	912.9	0.74	4359.8	7303.06	367.9	0.1782	1	NE	-	-	-	-	1MXNY@1224,2U126@28211,4B8BP@82115,COG1028@1,COG1028@2	IQ	GO:0016491
XHV734_0055	-	Transcriptional regulator	3	119.2	136.9	0.2	715.2	821.4	17.7	0.7086	1	136.9	83.3	-0.71	821.4	499.78	-53.6	0.4218	1	NE	-	-	-	-	1MZ6G@1224,1S941@1236,COG1733@1,COG1733@2	K	-
XHV734_0056	-	Ketosteroid isomerase	4	205.7	220.9	0.1	1645.3	1766.83	15.2	0.8708	1	220.9	206.7	-0.1	1766.8	1653.39	-14.2	0.8961	1	NE	-	-	K06893	-	2JMPD@204432,3Y4S1@57723,COG3631@1,COG3631@2	S	-
XHV734_0057	-	Ketosteroid isomerase	6	336	342	0.03	4031.7	4103.43	6	0.9584	1	342	356.9	0.06	4103.4	4283.3	15	0.9172	1	NE	-	-	-	-	1NGQ1@1224,COG3631@1,COG3631@2	S	GO:0030638
XHV734_0058	-	NADP oxidoreductase	3	283	339.4	0.26	1698.2	2036.5	56.4	0.6741	1	339.4	351.1	0.05	2036.5	2106.44	11.7	0.9069	1	NE	-	-	K06988	1.5.1.40	1MXS0@1224,2TS1W@28211,43KZ8@69277,COG2085@1,COG2085@2	S	-
XHV734_0059	-	3-beta hydroxysteroid dehydrogenase	6	320.9	364	0.18	3850.4	4368.49	43.2	0.7452	1	364	409.8	0.17	4368.5	4917.78	45.8	0.7571	1	NE	-	-	-	-	1MWYB@1224,1RQ91@1236,COG0451@1,COG0451@2	GM	GO:0003824;GO:0050662
XHV734_0060	-	TetR family transcriptional regulator	5	264	312.5	0.24	2639.8	3125.36	48.6	0.6513	1	312.5	262.1	-0.25	3125.4	2620.74	-50.5	0.7239	1	NE	-	-	-	-	1PXRI@1224,2UAU2@28211,4BDYY@82115,COG1309@1,COG1309@2	K	GO:0003677
XHV734_0061	-	Transcriptional repressor, BlaI/MecI family	3	286.5	290.3	0.02	1719.2	1741.68	3.7	0.9601	1	290.3	356.1	0.29	1741.7	2136.8	65.9	0.795	1	NE	-	-	-	-	1N3JW@1224,1SB84@1236,1X73E@135614,COG3682@1,COG3682@2	K	GO:0003677;GO:0045892
XHV734_0062	-	conserved membrane hypothetical protein	9	223.4	262.2	0.23	4021.3	4719.32	38.8	0.6177	1	262.2	235.5	-0.15	4719.3	4238.6	-26.7	0.7841	1	NE	-	-	-	-	1R3YH@1224,1RX87@1236,1XCNJ@135614,COG4219@1,COG4219@2	KT	-
XHV734_0063	-	conserved exported hypothetical protein	7	252	319.8	0.34	3528.6	4477.77	67.8	0.6024	1	319.8	286.5	-0.16	4477.8	4011.25	-33.3	0.8407	1	NE	-	-	-	-	COG4219@1,COG4219@2	-	-
XHV734_0064	-	hypothetical protein	8	268.9	340.3	0.34	4303	5444.65	71.4	0.5536	1	340.3	259.2	-0.39	5444.7	4147	-81.1	0.5123	1	NE	-	-	-	-	-	-	-
XHV734_0065	-	conserved exported hypothetical protein	9	286.8	370	0.37	5162.5	6660.14	83.2	0.2781	1	370	185.9	-0.99	6660.1	3345.36	-184.2	0.0082	0.17954	NE	-	-	-	-	1R6P6@1224,1S74Z@1236,1XAKJ@135614,COG5255@1,COG5255@2	S	-
XHV734_0066	cirA	TonB-dependent receptor	26	231.1	268.7	0.22	12019.7	13973.01	37.6	0.4645	1	268.7	41.9	-2.65	13973	2176.38	-226.9	0	0	NE	-	down	-	-	1MUWN@1224,1RN1E@1236,1X417@135614,COG1629@1,COG1629@2,COG4771@2	P	-
XHV734_0067	-	N-acetylglucosamine kinase bacterial type predicted / Transcriptional regulator	6	185.7	200.9	0.11	2228	2411.12	15.3	0.7559	1	200.9	287.2	0.51	2411.1	3445.85	86.2	0.2456	1	NE	-	-	-	2.7.1.2	1MVGQ@1224,1SPP0@1236,COG1940@1,COG1940@2,COG2512@1,COG2512@2	GK	-
XHV734_0068	-	Avirulence protein	17	171.2	199.5	0.22	5822.3	6782.44	28.2	0.5728	1	199.5	121.2	-0.71	6782.4	4121.05	-78.3	0.1007	1	NE	-	-	-	3.1.4.46	1QHQ6@1224,1S8CK@1236,COG0584@1,COG0584@2	C	GO:0006629;GO:0008081
XHV734_0069	-	Exonuclease	16	132.5	158.9	0.26	4239.2	5083.87	26.4	0.4247	1	158.9	121.8	-0.38	5083.9	3896.1	-37.1	0.2912	1	NE	-	-	K07502	-	1R5KG@1224,1RY3P@1236,1X4BF@135614,COG3359@1,COG3359@2	L	-
XHV734_0070	yprA	putative ATP-dependent helicase YprA	30	182.7	220.1	0.27	10963.4	13204.47	37.4	0.2472	1	220.1	222.3	0.01	13204.5	13340.1	2.3	0.9541	1	NE	-	-	K06877	-	1QU0I@1224,1S0XD@1236,1X3W6@135614,COG1111@1,COG1111@2,COG1205@1,COG1205@2	L	GO:0003676;GO:0005524;GO:0003674;GO:0003724;GO:0003824;GO:0004004;GO:0004386;GO:0005575;GO:0005622;GO:0005623;GO:0005737;GO:0006139;GO:0006725;GO:0006807;GO:0008026;GO:0008150;GO:0008152;GO:0008186;GO:0009987;GO:0010501;GO:0016070;GO:0016462;GO:0016787;GO:0016817;GO:0016818;GO:0016887;GO:0017111;GO:0034641;GO:0042623;GO:0043170;GO:0044237;GO:0044238;GO:0044424;GO:0044464;GO:0046483;GO:0070035;GO:…
XHV734_0073	-	Hemolysin III	7	381.5	388.3	0.03	5341.2	5436.36	6.8	0.9419	1	388.3	463.4	0.25	5436.4	6487.09	75.1	0.5698	1	NE	-	-	K11068	-	1PGRH@1224,1RR4R@1236,1X9QZ@135614,COG1272@1,COG1272@2	S	GO:0016021;GO:0005575;GO:0005623;GO:0005886;GO:0016020;GO:0044464;GO:0071944
XHV734_0074	-	Plasmid stabilization protein	6	483.4	540.8	0.16	5800.7	6489.06	57.4	0.6505	1	540.8	642.2	0.25	6489.1	7706.49	101.5	0.6621	1	NE	-	-	-	-	1QHAZ@1224,1TEWG@1236,1XBVE@135614,2ATZ0@1,31JIN@2	-	-
XHV734_0075	-	hypothetical protein	3	21.1	20.9	-0.01	126.4	125.25	-0.2	1	1	20.9	29.4	0.47	125.3	176.25	8.5	0.7014	1	NE	-	-	-	-	1N47C@1224,2DFG1@1,32U5F@2	-	-
XHV734_0076	-	conserved exported hypothetical protein	4	98.8	138.2	0.48	790.8	1105.9	39.4	0.3636	1	138.2	70.1	-0.97	1105.9	561.09	-68.1	0.1458	1	NE	-	-	-	-	-	-	-
XHV734_0077	-	Transcriptional regulator	5	53	15.8	-1.68	530.2	158.13	-37.2	0.1245	1	15.8	0	-4.07	158.1	0	-15.8	0.0105	0.22033	NE	-	-	-	-	1RJES@1224,1S811@1236,1XCQW@135614,COG1733@1,COG1733@2	K	-
XHV734_0078	yusZ	putative oxidoreductase YusZ	16	90.1	91.6	0.02	2884.3	2931.95	1.5	0.9432	1	91.6	109	0.25	2931.9	3487.89	17.4	0.554	1	NE	-	-	-	-	1QWIS@1224,1T38Y@1236,1XDA5@135614,COG4221@1,COG4221@2	S	GO:0016491
XHV734_0079	-	hypothetical protein	5	55.4	63.7	0.2	554.4	637.42	8.3	0.7015	1	63.7	45.7	-0.47	637.4	457.26	-18	0.4845	1	NE	-	-	-	-	1N9SM@1224,1SPXB@1236,COG2350@1,COG2350@2	S	-
XHV734_0080	-	hypothetical protein	19	220	244.3	0.15	8358.2	9282.88	24.3	0.7144	1	244.3	278.9	0.19	9282.9	10596.91	34.6	0.6985	1	NE	-	-	-	-	1QV6M@1224,1T2XH@1236,1XBMI@135614,COG1216@1,COG1216@2	S	-
XHV734_0081	-	hypothetical protein	2	0	0	0	0	0	0	1	1	0	0	0	0	0	0	1	1	NE	-	-	-	-	-	-	-
XHV734_0082	-	hypothetical protein	15	197.6	300	0.6	5929.5	8999.63	102.3	0.1985	1	300	272.8	-0.14	8999.6	8184.49	-27.2	0.764	1	NE	-	-	-	-	-	-	GO:0005515
XHV734_0083	-	Transcriptional regulator, LysR family	11	290	323.2	0.16	6379.9	7109.53	33.2	0.7366	1	323.2	388.5	0.26	7109.5	8547.46	65.4	0.6312	1	NE	-	-	-	-	1MW16@1224,1RZWH@1236,1X9IR@135614,COG0583@1,COG0583@2	K	GO:0003700;GO:0006355
XHV734_0084	-	Short-chain dehydrogenase	10	160	170	0.09	3199.7	3399.57	10	0.8478	1	170	173.3	0.03	3399.6	3465.45	3.3	0.9529	1	NE	-	-	-	-	1MXNY@1224,1RY5U@1236,1X46M@135614,COG1028@1,COG1028@2	IQ	-
XHV734_0085	-	hypothetical protein	7	118.5	129	0.12	1659.5	1805.64	10.4	0.8517	1	129	176	0.45	1805.6	2464.12	47	0.5679	1	NE	-	-	-	-	-	-	-
XHV734_0086	-	conserved exported hypothetical protein	12	213.6	261.6	0.29	5125.6	6279.59	48.1	0.6242	1	261.6	270.5	0.05	6279.6	6491.31	8.8	0.9356	1	NE	-	-	-	-	-	-	-
XHV734_0087	-	NAD(P)H oxidoreductase	7	392.4	436.9	0.15	5493.2	6116.88	44.5	0.7209	1	436.9	553.1	0.34	6116.9	7743.29	116.2	0.5783	1	NE	-	-	K00355	1.6.5.2	1RAP1@1224,1RRMZ@1236,1XCQ1@135614,COG2249@1,COG2249@2	S	-
XHV734_0088	nicB	6-hydroxy-3-succinoylpyridine 3-monooxygenase HspA	18	200.5	249.1	0.31	7217.5	8968.77	48.6	0.3427	1	249.1	224.9	-0.15	8968.8	8097.52	-24.2	0.6755	1	NE	-	-	-	1.14.13.163	COG5642@1,COG5642@2	T	-
XHV734_0090	-	conserved exported hypothetical protein	2	0	0	0	0	0	0	1	1	0	0	0	0	0	0	1	1	NE	-	-	-	-	1N76G@1224,COG3631@1,COG3631@2	S	-
XHV734_0091	-	Transcriptional regulator	4	40.1	37.1	-0.11	320.7	296.52	-3	0.8278	1	37.1	28.5	-0.37	296.5	227.68	-8.6	0.6276	1	NE	-	-	-	-	1MZ6G@1224,1S941@1236,1XAXB@135614,COG1733@1,COG1733@2	K	-
XHV734_0092	-	hypothetical protein	2	0	0	0	0	0	0	1	1	0	0	0	0	0	0	1	1	NE	-	-	-	-	-	-	-
XHV734_0093	-	hypothetical protein	11	70.1	81.7	0.22	1542.4	1797.62	11.6	0.5814	1	81.7	86.9	0.09	1797.6	1911.11	5.2	0.8504	1	NE	-	-	-	-	-	-	-
XHV734_0094	-	hypothetical protein	100	26.5	28.7	0.11	5306.4	5747.89	2.2	0.6576	1	28.7	35.5	0.3	5747.9	7105.47	6.8	0.3013	1	NE	-	-	-	-	1PTMC@1224,1RSJV@1236,COG1122@1,COG1122@2	P	-
XHV734_0095	-	hypothetical protein	6	77.7	85.5	0.14	931.9	1026.17	7.9	0.8321	1	85.5	101.4	0.24	1026.2	1216.42	15.9	0.7509	1	NE	-	-	-	-	-	-	-
XHV734_0096	-	conserved membrane hypothetical protein	10	282.1	280.3	-0.01	5642.5	5605.09	-1.9	0.9841	1	280.3	356.8	0.35	5605.1	7135.94	76.5	0.5257	1	NE	-	-	-	-	-	-	-
XHV734_0097	-	hypothetical protein	7	53.8	63.4	0.23	753.6	887.08	9.5	0.7598	1	63.4	37.6	-0.74	887.1	526.12	-25.8	0.3951	1	NE	-	-	-	-	-	-	-
XHV734_0098	-	transposase	6	37.5	29.6	-0.33	449.7	354.67	-7.9	0.7118	1	29.6	69.3	1.2	354.7	831.73	39.8	0.3862	1	NE	-	-	K07497	-	1MVN5@1224,1RP6D@1236,1X6R2@135614,COG2801@1,COG2801@2	L	GO:0015074;GO:0003676;GO:0032196
XHV734_0099	lcrS	Low calcium response locus protein S	5	23.4	15	-0.61	233.6	149.62	-8.4	0.7176	1	15	8.3	-0.78	149.6	82.86	-6.7	0.6139	1	NE	-	-	K07497	-	1MZ3D@1224,1S9EI@1236,1X7V9@135614,COG2963@1,COG2963@2	L	GO:0003677;GO:0004803;GO:0006313
XHV734_0100	-	hypothetical protein	5	147	161.1	0.13	1470	1611.34	14.1	0.8685	1	161.1	197	0.29	1611.3	1970.06	35.9	0.7773	1	NE	-	-	-	-	1NEHP@1224,1RY2P@1236,1X947@135614,COG1196@1,COG1196@2	D	-
XHV734_0101	-	hypothetical protein	6	72.8	89.3	0.29	873.2	1071.93	16.6	0.7412	1	89.3	87.7	-0.03	1071.9	1051.86	-1.7	0.9764	1	NE	-	-	-	-	-	-	-
XHV734_0102	-	hypothetical protein	9	32.4	32.4	0	583	583.13	0	0.9997	1	32.4	39.6	0.28	583.1	712.54	7.2	0.8202	1	NE	-	-	-	-	-	-	-
XHV734_0103	-	Histidine kinase	15	188.7	189.5	0.01	5661.1	5683.71	0.8	0.9846	1	189.5	209.1	0.14	5683.7	6272.92	19.6	0.7348	1	NE	-	-	-	-	1R4X1@1224,1RYJJ@1236,1X6MI@135614,COG1639@1,COG1639@2	T	-
XHV734_0104	-	hypothetical protein	2	88.1	101.8	0.21	352.5	407.29	13.7	0.7869	1	101.8	53	-0.93	407.3	212.18	-48.8	0.3798	1	NE	-	-	-	-	1N96E@1224,2E465@1,32Z24@2	-	-
XHV734_0105	-	Peptidase M4	12	164.9	167.5	0.02	3956.9	4019.88	2.6	0.9688	1	167.5	142.1	-0.24	4019.9	3410.03	-25.4	0.7259	1	NE	-	-	-	-	1P416@1224,1RR7I@1236,1X55N@135614,COG3227@1,COG3227@2	E	GO:0004222
XHV734_0106	-	oxidoreductase ylbE	7	160.5	125.2	-0.36	2246.6	1752.25	-35.3	0.6386	1	125.2	181.4	0.53	1752.2	2539.91	56.3	0.493	1	NE	-	-	-	-	1NFVR@1224,1SAQ2@1236,1X77K@135614,COG0702@1,COG0702@2	GM	-
XHV734_0107	-	Nudix hydrolase family protein	3	142.2	160.3	0.17	853.1	961.86	18.1	0.8454	1	160.3	181.2	0.18	961.9	1087.48	20.9	0.9808	1	NE	-	-	K03574	3.6.1.55	1N2KI@1224,1SI09@1236,1X8SK@135614,COG1051@1,COG1051@2	F	GO:0016787
XHV734_0108	-	Esterase	15	104.4	116.9	0.16	3133.3	3506.41	12.4	0.789	1	116.9	117.4	0.01	3506.4	3520.96	0.5	0.9917	1	NE	-	-	K14731	3.1.1.83	1RD8A@1224,1S3TH@1236,1X6NT@135614,COG0657@1,COG0657@2	I	GO:0016787
XHV734_0109	-	AtsE	2	208.5	254.7	0.29	833.9	1018.89	46.3	0.6754	1	254.7	314.2	0.3	1018.9	1256.96	59.5	0.9217	1	NE	-	-	-	-	1N6UG@1224,1SXZ1@1236,1X71Q@135614,COG5622@1,COG5622@2	N	-
XHV734_0110	-	Thiol reductase thioredoxin	4	17.8	20.9	0.21	142.7	166.86	3	0.8274	1	20.9	6.7	-1.5	166.9	53.69	-14.1	0.2801	1	NE	-	-	K03671	-	1MZ6D@1224,1SDKQ@1236,1XAKT@135614,COG0526@1,COG0526@2	CO	GO:0045454
XHV734_0111	proP	proline/glycine betaine transporter	20	179.4	225.6	0.33	7174.3	9022.28	46.2	0.4495	1	225.6	206.8	-0.12	9022.3	8273.82	-18.7	0.792	1	NE	-	-	K03762	-	1MU46@1224,1RNIM@1236,1X5N5@135614,COG0477@1,COG0477@2	EGP	GO:0005887;GO:0055085;GO:0016021;GO:0022857
XHV734_0112	-	ATPase	2	279.4	382.5	0.45	1117.6	1529.95	103.1	0.6501	1	382.5	425.1	0.15	1529.9	1700.46	42.6	0.8234	1	NE	-	-	-	-	COG3832@1,COG3832@2	J	-
XHV734_0113	-	Staphylolytic protease preproenzyme LasA	8	60.4	83.2	0.46	965.8	1331.72	22.9	0.4625	1	83.2	87.8	0.08	1331.7	1405.27	4.6	0.9084	1	NE	-	-	-	-	1MY2J@1224,1S2KN@1236,1X64S@135614,2CCV8@1,2Z7KX@2	S	-
XHV734_0114	-	hypothetical protein	1	42.3	33.8	-0.32	84.6	67.55	-8.5	0.6657	1	33.8	55.4	0.7	67.5	110.9	21.7	1	1	NE	-	-	-	-	-	-	-
XHV734_0115	-	hypothetical protein	7	360.6	455.1	0.33	5048.5	6371.55	94.5	0.3685	1	455.1	631.8	0.47	6371.6	8845.24	176.7	0.3561	1	NE	-	-	-	-	1RDHE@1224,1S3U0@1236,1X6QC@135614,COG0500@1,COG0500@2	Q	-
XHV734_0116	-	hypothetical protein	13	169.7	180.1	0.09	4412.3	4682.22	10.4	0.9107	1	180.1	151.7	-0.25	4682.2	3945.04	-28.4	0.7608	1	NE	-	-	-	-	1NPZ0@1224,1SH34@1236,1X4ET@135614,28HMG@1,2Z7W1@2	-	-
XHV734_0117	-	conserved membrane hypothetical protein	13	260.9	331.9	0.35	6783.4	8629.41	71	0.5641	1	331.9	330.8	0	8629.4	8601.44	-1.1	0.9936	1	NE	-	-	-	-	1NN70@1224,1T140@1236,1XD2W@135614,COG0803@1,COG0803@2	P	-
XHV734_0118	-	conserved membrane hypothetical protein	5	181.2	167	-0.12	1811.9	1669.54	-14.2	0.8	1	167	150.1	-0.15	1669.5	1501.01	-16.9	0.7701	1	NE	-	-	-	-	1R728@1224,1SJF5@1236,1X4II@135614,28JTF@1,2Z9IQ@2	S	-
XHV734_0119	-	hypothetical protein	7	219.7	263.5	0.26	3075.6	3688.56	43.8	0.6857	1	263.5	270.8	0.04	3688.6	3790.64	7.3	0.9493	1	NE	-	-	-	-	1MWPG@1224,1SJ2U@1236,1X4TR@135614,COG1721@1,COG1721@2	S	-
XHV734_0120	-	ATPase, MoxR family	5	164.3	246.6	0.58	1643.4	2465.51	82.2	0.5928	1	246.6	246.6	0	2465.5	2465.83	0	0.9997	1	NE	-	-	K03924	-	1MUFN@1224,1RN5G@1236,1X44D@135614,COG0714@1,COG0714@2	S	GO:0005524;GO:0016887
XHV734_0121	-	hypothetical protein	17	102.9	132.1	0.36	3499.8	4491.52	29.2	0.3612	1	132.1	131.5	-0.01	4491.5	4469.59	-0.6	0.9897	1	NE	-	-	-	-	1R3VV@1224,1S0Z2@1236,1X3JP@135614,COG1657@1,COG1657@2	I	-
XHV734_0122	-	TldE/PmbA family protein, Actinobacterial subgroup	12	164	176.7	0.11	3935	4239.91	12.7	0.8117	1	176.7	176.3	0	4239.9	4231.42	-0.4	0.9948	1	NE	-	-	-	-	1QM7I@1224,1S060@1236,1X37P@135614,COG0312@1,COG0312@2	S	GO:0006508;GO:0008237
XHV734_0123	-	TldD family protein, Actinobacterial subgroup	22	184.2	193.7	0.07	8104.2	8523.97	9.5	0.8487	1	193.7	155.7	-0.31	8524	6852.44	-38	0.4703	1	NE	-	-	K03568	-	1MUSK@1224,1SZQQ@1236,1X52F@135614,COG0312@1,COG0312@2	S	GO:0006508;GO:0008237
XHV734_0124	-	exported hypothetical protein	6	100.5	114.5	0.19	1206.3	1373.64	13.9	0.5968	1	114.5	133.6	0.22	1373.6	1602.78	19.1	0.668	1	NE	-	-	-	-	-	-	-
XHV734_0125	-	hypothetical protein	6	22.6	33.1	0.53	271	396.79	10.5	0.723	1	33.1	22.6	-0.53	396.8	271.5	-10.4	0.7302	1	NE	-	-	-	-	-	-	-
XHV734_0126	-	TldD family protein, Actinobacterial subgroup	29	110.4	122.6	0.15	6405.1	7110.58	12.2	0.602	1	122.6	102.5	-0.26	7110.6	5944.52	-20.1	0.4448	1	NE	-	-	K03568	-	1NSH6@1224,1RR3H@1236,1X5KD@135614,COG0312@1,COG0312@2	S	GO:0006508;GO:0008237
XHV734_0127	-	hypothetical protein	7	116.1	139.1	0.26	1624.9	1947.55	23	0.6548	1	139.1	120.6	-0.2	1947.6	1688.11	-18.5	0.7555	1	NE	-	-	-	-	-	-	-
XHV734_0128	-	putative Pectate lyase L	24	197.8	204.5	0.05	9492.7	9817.93	6.8	0.9384	1	204.5	136.5	-0.58	9817.9	6552.23	-68	0.3182	1	NE	-	-	-	4.2.2.2	1R5HJ@1224,1RQRM@1236,1X5S4@135614,COG3401@1,COG3401@2	S	-
XHV734_0129	fbp	Fructose-1,6-bisphosphatase class 1	10	32.3	38.9	0.26	646.4	777.35	6.5	0.7057	1	38.9	45.2	0.21	777.3	904.93	6.4	0.8696	1	NE	-	-	K03841	3.1.3.11	1MW0E@1224,1RNFF@1236,1X3S6@135614,COG0158@1,COG0158@2	G	GO:0005975;GO:0016791;GO:0042132;GO:0003674;GO:0003824;GO:0005575;GO:0005622;GO:0005623;GO:0005737;GO:0005829;GO:0005984;GO:0005985;GO:0005986;GO:0005996;GO:0006000;GO:0006002;GO:0006006;GO:0006094;GO:0006793;GO:0006796;GO:0008150;GO:0008152;GO:0009058;GO:0009311;GO:0009312;GO:0009987;GO:0016043;GO:0016051;GO:0016311;GO:0016787;GO:0016788;GO:0019203;GO:0019318;GO:0019319;GO:0019637;GO:0022607;GO:…
XHV734_0130	tyrB	tyrosine aminotransferase, tyrosine-repressible, PLP-dependent	12	155.8	85.6	-0.86	3738.2	2054.09	-70.2	0.0067	0.43904	85.6	0.1	-6.35	2054.1	1.42	-85.5	0	0	NE	-	down	K00832	2.6.1.1,2.6.1.57	1MUT0@1224,1RN02@1236,1X52U@135614,COG1448@1,COG1448@2	E	GO:0003824;GO:0009058;GO:0030170;GO:0006520;GO:0008483
XHV734_0131	yncD	putative TonB-dependent receptor YncD	21	209.5	255.9	0.29	8797.9	10746.3	46.4	0.354	1	255.9	247.5	-0.05	10746.3	10396.71	-8.3	0.8863	1	NE	-	-	K02014	-	1MUIH@1224,1RQYX@1236,1X469@135614,COG4772@1,COG4772@2	P	-
XHV734_0132	-	hypothetical protein	1	45.4	57.8	0.34	90.7	115.53	12.4	0.6705	1	57.8	26.7	-1.09	115.5	53.34	-31.1	0.3298	1	NE	-	-	-	-	1NMDY@1224,1SI21@1236,2EGPI@1,33AFP@2	-	-
XHV734_0133	-	Cupin	3	97.9	85.2	-0.2	587.2	511.09	-12.7	0.7379	1	85.2	102.3	0.26	511.1	613.97	17.1	0.782	1	NE	-	-	-	-	1RHWU@1224,1S5VV@1236,1X6V7@135614,COG0662@1,COG0662@2	G	-
XHV734_0134	-	conserved exported hypothetical protein	12	56.2	67.4	0.26	1349.8	1617.77	11.2	0.5504	1	67.4	60.9	-0.15	1617.8	1460.6	-6.5	0.7429	1	NE	-	-	-	-	-	-	-
XHV734_0135	aldB	aldehyde dehydrogenase B	13	60	73.4	0.29	1559.1	1908.97	13.5	0.6631	1	73.4	91.9	0.32	1909	2388.44	18.4	0.6578	1	NE	-	-	K00138	-	1MU1V@1224,1RMBQ@1236,1X3DG@135614,COG1012@1,COG1012@2	C	GO:0016491;GO:0055114;GO:0016620
XHV734_0136	adhA	Alcohol dehydrogenase	12	136.8	149.1	0.12	3283.8	3579.38	12.3	0.8043	1	149.1	114	-0.39	3579.4	2734.9	-35.2	0.4549	1	NE	-	-	K13953	1.1.1.1	1MUTT@1224,1RPQC@1236,1X4TA@135614,COG1064@1,COG1064@2	S	GO:0055114;GO:0008270;GO:0016491
XHV734_0137	-	Acetaldehyde dehydrogenase	3	344.8	359.2	0.06	2068.7	2155.12	14.4	0.8852	1	359.2	227.3	-0.66	2155.1	1363.97	-131.9	0.246	1	NE	-	-	K09959	-	1RGYH@1224,1S7GJ@1236,1X74I@135614,COG3564@1,COG3564@2	S	-
XHV734_0138	-	hypothetical protein	2	31.3	27.3	-0.19	125.1	109.34	-3.9	0.8317	1	27.3	25.5	-0.1	109.3	101.95	-1.8	1	1	NE	-	-	-	-	-	-	-
XHV734_0139	ku	Non-homologous end joining protein Ku	14	99.8	120.8	0.27	2793.1	3383.45	21.1	0.6814	1	120.8	158.6	0.39	3383.5	4440.25	37.7	0.6677	1	NE	-	-	K10979	-	1N4UX@1224,1RNJ7@1236,1X3MS@135614,COG1273@1,COG1273@2	L	GO:0003677;GO:0006303;GO:0003674;GO:0003676;GO:0003690;GO:0005488;GO:0097159;GO:1901363
XHV734_0140	-	ATP-dependent DNA ligase clustered with Ku protein, LigD	34	86.6	99.2	0.19	5888.8	6747.62	12.6	0.5898	1	99.2	111.8	0.17	6747.6	7600.12	12.5	0.734	1	NE	-	-	K01971	6.5.1.1	1MVWY@1224,1RQ06@1236,1X3QM@135614,COG1793@1,COG1793@2,COG3285@1,COG3285@2	L	GO:0003910;GO:0005524;GO:0006281;GO:0006310
XHV734_0141	lldD	L-lactate dehydrogenase, FMN-linked	12	206.3	231.1	0.16	4950.3	5546.62	24.8	0.7191	1	231.1	234.7	0.02	5546.6	5632.56	3.6	0.9659	1	NE	-	-	K00101	1.1.2.3	1MUEZ@1224,1RPA1@1236,1X4KK@135614,COG1304@1,COG1304@2	C	GO:0010181;GO:0016491;GO:0055114;GO:0004457;GO:0006089;GO:0003824;GO:0000166;GO:0003674;GO:0004459;GO:0004460;GO:0005488;GO:0005575;GO:0005623;GO:0005886;GO:0005975;GO:0005996;GO:0006004;GO:0006082;GO:0006090;GO:0006091;GO:0006096;GO:0006139;GO:0006163;GO:0006164;GO:0006165;GO:0006725;GO:0006732;GO:0006733;GO:0006753;GO:0006754;GO:0006757;GO:0006793;GO:0006796;GO:0006807;GO:0008150;GO:0008152;GO:…
XHV734_0142	-	hypothetical protein	12	205.5	227.8	0.15	4932	5468.31	22.3	0.749	1	227.8	234.8	0.04	5468.3	5636.08	7	0.9312	1	NE	-	-	-	-	38FXH@33154,3BEEV@33208,3CRTP@33213,3JDRF@40674,4801S@7711,492UT@7742,4J43Y@91561,COG0277@1,COG0351@1,KOG1231@2759,KOG1232@2759,KOG2598@2759	C	-
XHV734_0143	-	Dioxygenase	14	123.8	151.8	0.29	3465.4	4249.62	28	0.5992	1	151.8	135.7	-0.16	4249.6	3798.28	-16.1	0.7694	1	NE	-	-	K00464	-	1MY1X@1224,1RRE0@1236,1X7JU@135614,COG3670@1,COG3670@2	Q	GO:0016702;GO:0055114
XHV734_0144	-	conserved exported hypothetical protein	5	149	152.8	0.04	1490.1	1527.53	3.7	0.9461	1	152.8	155.4	0.02	1527.5	1553.85	2.6	0.969	1	NE	-	-	-	-	1N6RE@1224,1SDQ7@1236,COG4704@1,COG4704@2	S	-
XHV734_0145	-	Putative protein-S-isoprenylcysteine methyltransferase	8	95.6	104.1	0.12	1530.3	1666.15	8.5	0.805	1	104.1	132.5	0.34	1666.2	2119.39	28.3	0.5926	1	NE	-	-	-	2.1.1.100	1N936@1224,1SCXB@1236,1X823@135614,COG2020@1,COG2020@2	O	-
XHV734_0146	-	two-component system sensor protein	10	219.7	246.4	0.16	4394.1	4927.64	26.7	0.8011	1	246.4	246.5	0	4927.6	4929.21	0.1	0.9995	1	NE	-	-	-	-	1RFXA@1224,1S2NE@1236,1X58H@135614,COG4585@1,COG4585@2	T	GO:0000155;GO:0000160;GO:0016021;GO:0046983
XHV734_0147	-	DNA-binding response regulator	4	436.1	571.4	0.39	3488.9	4571.08	135.3	0.6531	1	571.4	553.4	-0.05	4571.1	4426.92	-18	0.9786	1	NE	-	-	-	-	1RDKA@1224,1S5A1@1236,1X4SE@135614,COG2197@1,COG2197@2	K	GO:0006355;GO:0000160
XHV734_0148	-	conserved exported hypothetical protein	4	137.3	113.9	-0.27	1098.4	911.57	-23.4	0.7574	1	113.9	67.4	-0.75	911.6	538.9	-46.6	0.526	1	NE	-	-	-	-	-	-	-
XHV734_0149	-	hypothetical protein	0	0	0	0	0	0	0	1	1	0	0	0	0	0	0	1	1	N/A	-	-	-	-	-	-	-
XHV734_0150	-	hypothetical protein	6	197	282.3	0.52	2364.4	3387.31	85.2	0.3419	1	282.3	256.6	-0.14	3387.3	3079.78	-25.6	0.8519	1	NE	-	-	-	-	1PA0D@1224,1SUHA@1236,1XAN5@135614,28X71@1,2ZJ5C@2	-	-
XHV734_0151	-	Transcriptional regulator	32	204.4	244	0.25	13084.2	15618.82	39.6	0.4077	1	244	225.3	-0.11	15618.8	14419.68	-18.7	0.7325	1	NE	-	-	K12132	2.7.11.1	1QU0J@1224,1RY8Z@1236,1X4K8@135614,COG0457@1,COG0457@2,COG0785@1,COG0785@2,COG3710@1,COG3710@2	K	GO:0000160;GO:0003677;GO:0006355;GO:0005515
XHV734_0152	-	hypothetical protein	12	0	0	0	0	0	0	1	1	0	0	0	0	0	0	1	1	N/A	-	-	-	-	-	-	-
XHV734_0153	fabV	Enoyl-[acyl-carrier-protein] reductase [NADH]	12	0	0	0	0	0	0	1	1	0	0	0	0	0	0	1	1	ES	-	-	K00209	1.3.1.44,1.3.1.9	1MWCQ@1224,1RPPP@1236,1X3ER@135614,COG3007@1,COG3007@2	I	GO:0016491;GO:0055114;GO:0000166;GO:0003674;GO:0003824;GO:0004312;GO:0004318;GO:0005488;GO:0006082;GO:0006629;GO:0006631;GO:0006633;GO:0008150;GO:0008152;GO:0008610;GO:0009058;GO:0009987;GO:0016053;GO:0016627;GO:0016628;GO:0016740;GO:0016746;GO:0016747;GO:0019752;GO:0032787;GO:0036094;GO:0043436;GO:0044237;GO:0044238;GO:0044249;GO:0044255;GO:0044281;GO:0044283;GO:0046394;GO:0048037;GO:0050343;GO:…
XHV734_0154	-	conserved membrane hypothetical protein	2	30.9	20.4	-0.57	123.5	81.66	-10.5	0.4661	1	20.4	40.2	0.94	81.7	160.62	19.7	0.5342	1	NE	-	-	-	-	-	-	-
XHV734_0155	-	2-dehydro-3-deoxygluconate kinase	10	148.2	152.2	0.04	2963.1	3044.74	4.1	0.949	1	152.2	142.5	-0.1	3044.7	2849.4	-9.8	0.8754	1	NE	-	-	K00874	2.7.1.45	1QNWF@1224,1RRZR@1236,1X41I@135614,COG0524@1,COG0524@2	G	-
XHV734_0156	-	TonB-dependent receptor	39	165.8	195.1	0.23	12934.9	15215.16	29.2	0.3739	1	195.1	175.3	-0.15	15215.2	13671.46	-19.8	0.5613	1	NE	-	-	K02014	-	1MV8W@1224,1RMQA@1236,1X400@135614,COG1629@1,COG1629@2	P	-
XHV734_0157	-	TonB-dependent receptor	45	126.8	143.4	0.18	11409.4	12905.62	16.6	0.3982	1	143.4	150.4	0.07	12905.6	13535.74	7	0.7929	1	NE	-	-	K02014	-	1MV8W@1224,1RMQA@1236,1X4ZC@135614,COG1629@1,COG1629@2,COG4771@2	P	-
XHV734_0158	-	Pectinesterase	16	134.1	160.8	0.26	4292.6	5144.76	26.6	0.5384	1	160.8	113.5	-0.5	5144.8	3632.81	-47.2	0.2646	1	NE	-	-	K01051	3.1.1.11	1RCVZ@1224,1S3H0@1236,COG4677@1,COG4677@2	G	GO:0030599;GO:0042545;GO:0005575;GO:0005576
XHV734_0159	-	Pectate lyase	18	154.8	153.8	-0.01	5572.3	5536.56	-1	0.9728	1	153.8	187.3	0.28	5536.6	6743.69	33.5	0.4041	1	NE	-	-	-	-	1R0F5@1224,1T4GB@1236,1XDA4@135614,COG4677@1,COG4677@2	G	-
XHV734_0160	-	hypothetical protein	52	166.5	175	0.07	17310.8	18203.9	8.6	0.7592	1	175	182	0.06	18203.9	18923.38	6.9	0.8245	1	NE	-	-	-	-	1R4JU@1224,1SKUD@1236,1X5MH@135614,COG3401@1,COG3401@2	S	-
XHV734_0161	-	hypothetical protein	22	109	117.3	0.1	4796.2	5159.41	8.3	0.7665	1	117.3	168.7	0.52	5159.4	7422.82	51.4	0.2155	1	NE	-	-	-	-	1I7BE@117743,2BWY8@1,32F2N@2,4PJXH@976	-	-
XHV734_0162	-	hypothetical protein	33	20.8	22.2	0.09	1372.1	1463.96	1.4	0.8303	1	22.2	28.1	0.33	1464	1857.09	6	0.5592	1	NE	-	-	-	-	-	-	-
XHV734_0165	-	Reverse transcriptase domain-containing protein	72	37.4	40.4	0.11	5378.6	5816.45	3	0.6605	1	40.4	46.9	0.21	5816.5	6756.3	6.5	0.4783	1	NE	-	-	K00986	2.7.7.49	1RIDA@1224,2K8DD@204457,2UENZ@28211,COG0265@1,COG0265@2,COG3344@1,COG3344@2	L	GO:0003723;GO:0003964;GO:0006278
XHV734_0167	-	hypothetical protein	4	88	95.5	0.12	704.2	764.12	7.5	0.8103	1	95.5	108.2	0.18	764.1	865.55	12.7	0.8174	1	NE	-	-	-	-	-	-	-
XHV734_0168	-	transposase	11	0	0	0	0	0	0	1	1	0	0	0	0	0	0	1	1	N/A	-	-	-	-	1R55Y@1224,1RRSD@1236,1X6M6@135614,COG3385@1,COG3385@2	L	GO:0003677;GO:0004803;GO:0006313
XHV734_0169	-	transposase	6	0	0	0	0	0	0	1	1	0	0	0	0	0	0	1	1	N/A	-	-	-	-	1N0VW@1224,1SH48@1236,1XADJ@135614,COG3293@1,COG3293@2	L	-
XHV734_0170	-	Putative transposase	6	0	0	0	0	0	0	1	1	0	0	0	0	0	0	1	1	N/A	-	-	-	-	1N8GF@1224,1SD2P@1236,COG3293@1,COG3293@2	L	-
XHV734_0172	-	Putative ATP-dependent endonuclease, OLD family	99	25.8	27.9	0.11	5099	5521.74	2.1	0.7195	1	27.9	34.9	0.31	5521.7	6913.27	7	0.4908	1	ES	-	-	-	-	COG3593@1,COG3593@2	L	-
XHV734_0173	-	transposase	18	0	0	0	0	0	0	1	1	0	0	0	0	0	0	1	1	N/A	-	-	-	-	1RBYG@1224,1S1PM@1236,1XBWW@135614,COG3677@1,COG3677@2	L	-
XHV734_0174	-	hypothetical protein	13	63.1	61.8	-0.03	1641.4	1608.04	-1.3	0.9601	1	61.8	53.2	-0.21	1608	1382.38	-8.7	0.7451	1	NE	-	-	-	-	-	-	-
XHV734_0175	-	hypothetical protein	6	169.4	185.7	0.13	2032.5	2228.28	16.3	0.8464	1	185.7	208.4	0.17	2228.3	2500.24	22.7	0.8712	1	NE	-	-	-	-	COG3677@1,COG3677@2	L	GO:0003723;GO:0005737;GO:0016070;GO:0016788
XHV734_0176	-	hypothetical protein	3	25.5	25.2	-0.02	153	150.98	-0.3	0.9669	1	25.2	24.7	-0.03	151	148.09	-0.5	0.9734	1	NE	-	-	-	-	1QQR6@1224,1RTDJ@1236,1XAYS@135614,2BU05@1,32P8Q@2	-	-
XHV734_0177	-	hypothetical protein	21	88.3	108.1	0.29	3710.3	4539.71	19.7	0.523	1	108.1	128.7	0.25	4539.7	5405.25	20.6	0.6196	1	NE	-	-	-	-	1NHP5@1224,1SW8U@1236,COG2931@1,COG2931@2	Q	-
XHV734_0178	-	hypothetical protein	13	97.1	103.6	0.09	2525.3	2694.44	6.5	0.8752	1	103.6	108.2	0.06	2694.4	2814.08	4.6	0.9241	1	NE	-	-	-	-	-	-	-
XHV734_0179	-	hypothetical protein	3	83.3	98.6	0.24	499.5	591.64	15.4	0.6764	1	98.6	87.3	-0.17	591.6	524.07	-11.3	0.7611	1	NE	-	-	-	-	1QC7T@1224,1T7WZ@1236,1X9V6@135614,COG5153@1,COG5153@2	IU	-
XHV734_0180	-	conserved exported hypothetical protein	16	51.4	70.5	0.45	1643.6	2255.97	19.1	0.4212	1	70.5	76.3	0.11	2256	2440.5	5.8	0.8533	1	NE	-	-	-	-	1QGJ8@1224,1TDZD@1236,1XB8F@135614,29W1R@1,30HKB@2	-	-
XHV734_0181	-	hypothetical protein	4	41	61.2	0.57	327.9	489.65	20.2	0.3476	1	61.2	73.2	0.26	489.6	585.98	12	0.7184	1	NE	-	-	-	-	-	-	-
XHV734_0182	-	hypothetical protein	2	115.3	103.2	-0.16	461.4	412.97	-12.1	0.7721	1	103.2	34.6	-1.55	413	138.49	-68.6	0.0851	1	NE	-	-	-	-	-	-	-
XHV734_0183	-	conserved exported hypothetical protein	17	65	80.9	0.31	2210.1	2751.18	15.9	0.3774	1	80.9	68.8	-0.23	2751.2	2340	-12.1	0.6164	1	NE	-	-	-	-	1QD1W@1224,1T8WS@1236,1XBC7@135614,2AQB4@1,31FH6@2	-	-
XHV734_0184	-	hypothetical protein	34	47.2	55.9	0.24	3210	3798.16	8.6	0.5215	1	55.9	64.3	0.2	3798.2	4371.71	8.4	0.6764	1	NE	-	-	-	3.2.1.78	1NHP5@1224,1SW8U@1236,1X97M@135614,COG2931@1,COG2931@2,COG5153@1,COG5153@2	IQU	-
XHV734_0185	-	hypothetical protein	6	75.6	62.6	-0.27	906.9	751.54	-12.9	0.6516	1	62.6	89.8	0.51	751.5	1077.65	27.2	0.6644	1	NE	-	-	-	-	1N6SV@1224,1S570@1236,1X6UZ@135614,COG1595@1,COG1595@2	K	GO:0003700;GO:0006352;GO:0006355
XHV734_0186	lcrS	Low calcium response locus protein S	5	0	0	0	0	0	0	1	1	0	0	0	0	0	0	1	1	N/A	-	-	K07497	-	1MZ3D@1224,1S9EI@1236,1X7V9@135614,COG2963@1,COG2963@2	L	GO:0003677;GO:0004803;GO:0006313
XHV734_0187	-	transposase	7	0	0	0	0	0	0	1	1	0	0	0	0	0	0	1	1	N/A	-	-	K07497	-	1MVN5@1224,1RP6D@1236,1X6R2@135614,COG2801@1,COG2801@2	L	GO:0015074;GO:0032196;GO:0003676
XHV734_0188	-	conserved exported hypothetical protein	14	79.3	114.3	0.52	2219.9	3200.66	35	0.1848	1	114.3	82.6	-0.46	3200.7	2311.7	-31.7	0.2757	1	NE	-	-	-	-	1NHT2@1224,2CHP3@1,2KBSW@204457,2V1NS@28211,33CM7@2	-	-
XHV734_0189	-	conserved exported hypothetical protein	9	169.7	186.3	0.13	3054.8	3353.42	16.6	0.7988	1	186.3	264.8	0.5	3353.4	4765.58	78.5	0.5957	1	NE	-	-	-	-	1N82Q@1224,1SE1G@1236,COG3103@1,COG3103@2	T	-
XHV734_0190	-	hypothetical protein	8	99.2	110.6	0.16	1587.5	1769.68	11.4	0.8003	1	110.6	139.6	0.33	1769.7	2232.89	29	0.674	1	NE	-	-	-	-	1N03E@1224,1S93V@1236,2E5IC@1,3309Q@2	-	-
XHV734_0191	-	hypothetical protein	16	76.2	83.3	0.13	2437.8	2666.68	7.2	0.7502	1	83.3	81.4	-0.03	2666.7	2605.21	-1.9	0.9442	1	NE	-	-	-	-	1RKC7@1224,1SBFP@1236,1XABY@135614,COG0388@1,COG0388@2	S	GO:0006807
XHV734_0192	-	hypothetical protein	11	69.6	82	0.23	1532.1	1804.14	12.4	0.6259	1	82	68.4	-0.26	1804.1	1505.31	-13.6	0.6397	1	NE	-	-	-	-	1RKC7@1224,1SBFP@1236,1XABY@135614,COG0388@1,COG0388@2	S	GO:0006807
XHV734_0193	-	hypothetical protein	13	83.4	114.6	0.45	2169.6	2978.52	31.1	0.3036	1	114.6	108.9	-0.07	2978.5	2830.88	-5.7	0.9053	1	NE	-	-	-	-	-	-	-
XHV734_0194	-	hypothetical protein	12	93.4	93.8	0.01	2242.1	2251.02	0.4	0.9919	1	93.8	105.1	0.16	2251	2522.66	11.3	0.7746	1	NE	-	-	-	-	-	-	-
XHV734_0195	-	hypothetical protein	1	323.6	440.2	0.44	647.2	880.38	116.6	0.3355	1	440.2	294.1	-0.58	880.4	588.22	-146.1	0.6702	1	NE	-	-	-	-	-	-	-
XHV734_0196	-	conserved exported hypothetical protein	8	134.8	157.4	0.22	2156.2	2518.57	22.7	0.7819	1	157.4	130	-0.27	2518.6	2080.4	-27.4	0.7453	1	NE	-	-	-	-	1N6C9@1224,1SBZK@1236,1X6TY@135614,2EEEQ@1,32XAX@2	-	-
XHV734_0197	-	hypothetical protein	2	220.8	214.9	-0.04	883	859.41	-5.9	0.7927	1	214.9	206.3	-0.06	859.4	825.34	-8.5	0.9433	1	NE	-	-	-	-	-	-	-
XHV734_0198	-	conserved exported hypothetical protein	3	81.9	72.4	-0.18	491.5	434.65	-9.5	0.707	1	72.4	45.1	-0.67	434.6	270.32	-27.4	0.3597	1	NE	-	-	K08995	-	COG3652@1,COG3652@2	S	-
XHV734_0199	-	hypothetical protein	4	81.6	83.3	0.03	653.1	666.13	1.6	0.9659	1	83.3	69	-0.27	666.1	551.95	-14.3	0.7317	1	NE	-	-	-	-	-	-	-
XHV734_0200	-	hypothetical protein	10	102.8	111.3	0.11	2055.2	2225.84	8.5	0.6978	1	111.3	120.8	0.12	2225.8	2415.4	9.5	0.8293	1	NE	-	-	-	-	-	-	-
XHV734_0201	-	hypothetical protein	0	0	0	0	0	0	0	1	1	0	0	0	0	0	0	1	1	N/A	-	-	-	-	-	-	-
XHV734_0202	-	Alpha-amylase	33	102.9	123.2	0.26	6793.3	8128.42	20.2	0.4652	1	123.2	122.5	-0.01	8128.4	8088.03	-0.6	0.984	1	NE	-	-	K16147	2.4.99.16	1MWBZ@1224,1RYKS@1236,COG0366@1,COG0366@2	G	GO:0016757;GO:0004553;GO:0003824;GO:0005975
XHV734_0203	-	Trehalose synthase	44	83.1	110.5	0.41	7317	9724.96	27.4	0.105	1	110.5	136.1	0.3	9725	11980.13	25.6	0.299	1	NE	-	-	K05343	2.4.1.18,2.7.1.175,3.2.1.1,5.4.99.16	1MVKX@1224,1RMSH@1236,1X4HT@135614,COG0366@1,COG0366@2,COG3281@1,COG3281@2	G	GO:0003824;GO:0005975;GO:0005575;GO:0005622;GO:0005623;GO:0005737;GO:0005829;GO:0005886;GO:0005984;GO:0005991;GO:0005992;GO:0006793;GO:0006796;GO:0008150;GO:0008152;GO:0009058;GO:0009311;GO:0009312;GO:0009987;GO:0016020;GO:0016051;GO:0016310;GO:0034637;GO:0040007;GO:0044237;GO:0044238;GO:0044249;GO:0044262;GO:0044424;GO:0044444;GO:0044464;GO:0046351;GO:0046835;GO:0071704;GO:0071944;GO:1901576
XHV734_0204	glgB	1,4-alpha-glucan branching enzyme	30	122.9	116	-0.08	7371.1	6959.57	-6.9	0.7339	1	116	89.8	-0.37	6959.6	5389.5	-26.2	0.2201	1	NE	-	-	K00700	2.4.1.18,3.2.1.20	1QTVN@1224,1RQSK@1236,1X555@135614,COG0296@1,COG0296@2	G	GO:0003844;GO:0005978;GO:0004553;GO:0005975;GO:0003824;GO:0043169;GO:0000271;GO:0003674;GO:0005575;GO:0005622;GO:0005623;GO:0005737;GO:0005829;GO:0005976;GO:0005977;GO:0006073;GO:0006091;GO:0006112;GO:0006950;GO:0006974;GO:0008150;GO:0008152;GO:0009058;GO:0009059;GO:0009250;GO:0009987;GO:0015980;GO:0016051;GO:0016740;GO:0016757;GO:0016758;GO:0033554;GO:0033692;GO:0034637;GO:0034645;GO:0043170;GO:…
XHV734_0205	-	hypothetical protein	3	49.1	66.2	0.42	294.4	396.97	17.1	0.3916	1	66.2	64.2	-0.04	397	385.14	-2	0.9549	1	NE	-	-	-	-	-	-	-
XHV734_0206	-	conserved membrane hypothetical protein	3	64.4	63.5	-0.02	386.6	381.18	-0.9	0.9537	1	63.5	31.2	-1	381.2	187.17	-32.3	0.0268	0.49257	NE	-	-	-	-	1P6PC@1224,29AEZ@1,2ZXFB@2	-	-
XHV734_0207	-	conserved membrane hypothetical protein	5	77	96.2	0.32	770	961.56	19.2	0.6617	1	96.2	105.3	0.13	961.6	1052.67	9.1	0.9034	1	NE	-	-	-	-	1QBSC@1224,1T7CI@1236,1X93U@135614,2A22V@1,30QCZ@2	-	-
XHV734_0208	-	putative iron-regulated membrane protein	22	96.3	105.5	0.13	4238.6	4643.5	9.2	0.7395	1	105.5	115.9	0.13	4643.5	5100.33	10.4	0.7998	1	NE	-	-	-	-	1MVET@1224,1RPPB@1236,1X4YP@135614,COG3182@1,COG3182@2	S	-
XHV734_0209	-	putative phosphoesterase	2	84	81.2	-0.05	335.9	324.78	-2.8	0.7419	1	81.2	232.4	1.51	324.8	929.61	151.2	0.6097	1	NE	-	-	K07095	-	1RGUN@1224,1SEZC@1236,1X6Y3@135614,COG0622@1,COG0622@2	S	-
XHV734_0210	-	L-fucose dehydrogenase	18	46.5	55.1	0.24	1672.9	1981.9	8.6	0.7066	1	55.1	43	-0.35	1981.9	1549.13	-12	0.5984	1	NE	-	-	K00064	1.1.1.122	1MWGQ@1224,1RQ4H@1236,1X3K7@135614,COG0667@1,COG0667@2	C	-
XHV734_0211	-	Lysophospholipase	7	40.4	53.1	0.38	565.9	743.26	12.7	0.412	1	53.1	71.1	0.42	743.3	996.06	18.1	0.602	1	NE	-	-	-	3.1.1.11	1RB8C@1224,1SWIK@1236,1X52Z@135614,COG2755@1,COG2755@2	E	GO:0016787
XHV734_0212	-	Carboxylic ester hydrolase	18	56.3	62.4	0.15	2027.7	2247.7	6.1	0.7894	1	62.4	55.4	-0.17	2247.7	1995.73	-7	0.7611	1	NE	-	-	K03929	-	1MVQZ@1224,1RPFW@1236,1X4EB@135614,COG2272@1,COG2272@2	I	-
XHV734_0213	-	Xylanase	16	102.5	109.2	0.09	3281.2	3493.79	6.6	0.8122	1	109.2	92	-0.24	3493.8	2945.08	-17.1	0.5593	1	NE	-	-	-	3.2.1.51	1N5QB@1224,1RS7Q@1236,1X5Q0@135614,COG0657@1,COG0657@2	I	GO:0016787
XHV734_0214	-	2-keto-4-pentenoate hydratase	10	87.6	111.4	0.34	1752.9	2228.12	23.8	0.5762	1	111.4	92	-0.27	2228.1	1840.39	-19.4	0.7115	1	NE	-	-	K02554	4.2.1.80	1RB58@1224,1S408@1236,1X4R4@135614,COG3971@1,COG3971@2	Q	GO:0003824
XHV734_0215	-	TRAP-type C4-dicarboxylate transport system, periplasmic component	12	124.3	166.2	0.42	2982.8	3988.16	41.9	0.4317	1	166.2	186	0.16	3988.2	4464.86	19.9	0.7858	1	NE	-	-	-	-	1MVHC@1224,1RPNJ@1236,1X4FH@135614,COG1638@1,COG1638@2	G	GO:0030288;GO:0055085;GO:0003674;GO:0005488;GO:0006810;GO:0006950;GO:0006974;GO:0008150;GO:0008643;GO:0009987;GO:0030246;GO:0033554;GO:0034219;GO:0050896;GO:0051179;GO:0051234;GO:0051716;GO:0071702
XHV734_0216	-	TRAP-type C4-dicarboxylate transport system, small permease component	3	206	273.3	0.41	1236.2	1639.69	67.3	0.2617	1	273.3	246.7	-0.15	1639.7	1480.14	-26.6	0.6992	1	NE	-	-	-	-	1R7QD@1224,1SA57@1236,1X6MU@135614,COG3090@1,COG3090@2	G	-
XHV734_0217	-	TRAP-type C4-dicarboxylate transport system, large permease component	16	108.2	120.7	0.16	3460.9	3863.51	12.6	0.7296	1	120.7	100.1	-0.27	3863.5	3202.77	-20.6	0.5905	1	NE	-	-	-	-	1MU0F@1224,1R-M@1236,1X5UP@135614,COG1593@1,COG1593@2	G	GO:0016021;GO:0005575;GO:0005623;GO:0005886;GO:0016020;GO:0044464;GO:0071944
XHV734_0218	-	hypothetical protein	10	116.5	151.9	0.38	2329.9	3037.02	35.4	0.3404	1	151.9	118.2	-0.36	3037	2363.21	-33.7	0.4372	1	NE	-	-	-	-	-	-	-
XHV734_0219	-	Beta-xylosidase	26	277.2	346.4	0.32	14413.4	18013.97	69.2	0.2979	1	346.4	360.7	0.06	18014	18756.35	14.3	0.8562	1	NE	-	-	K01198	3.2.1.37	1MWY2@1224,1RR93@1236,1X2XR@135614,COG3507@1,COG3507@2	G	GO:0004553;GO:0005975
XHV734_0220	-	LacI family transcriptional regulator	17	127.1	138.6	0.12	4322	4712.98	11.5	0.7902	1	138.6	127.6	-0.12	4713	4338.55	-11	0.8388	1	NE	-	-	K02529	-	1MVUR@1224,1RN2K@1236,1X3D4@135614,COG1609@1,COG1609@2	K	GO:0003677;GO:0006355
XHV734_0221	-	Type III effector HopX1	14	189.5	204	0.11	5306.8	5712.43	14.5	0.7427	1	204	181.9	-0.16	5712.4	5094.06	-22.1	0.6338	1	NE	-	-	-	-	1NJ3Q@1224,1SV0X@1236,2EJ4N@1,33CVW@2	S	-
XHV734_0222	kduI	5-keto 4-deoxyuronate isomerase	13	187	220.2	0.23	4861.6	5724.26	33.2	0.4631	1	220.2	161	-0.45	5724.3	4185.85	-59.2	0.1822	1	NE	-	-	K01815	5.3.1.17	1MU9D@1224,1RPDB@1236,1X3J9@135614,COG3717@1,COG3717@2	G	GO:0008697;GO:0045490;GO:0016861
XHV734_0223	kduD	2-deoxy-D-gluconate 3-dehydrogenase	4	84.3	81	-0.06	674.1	648.1	-3.2	0.9054	1	81	110.2	0.44	648.1	881.43	29.2	0.5692	1	NE	-	-	K00065	-	1MWB6@1224,1RMZB@1236,1X3S7@135614,COG1028@1,COG1028@2	IQ	GO:0016491;GO:0008678;GO:0051287;GO:0055114
XHV734_0224	-	putative 4-deoxy-L-threo-5-hexosulose-uronate ketol-isomerase	8	165.2	169.2	0.03	2642.4	2706.48	4	0.9574	1	169.2	185.7	0.13	2706.5	2971.89	16.6	0.8551	1	NE	-	-	-	5.3.1.26,5.3.1.6	1MWIB@1224,1RPEG@1236,1X9WP@135614,COG0698@1,COG0698@2	G	GO:0005975;GO:0016853
XHV734_0225	-	Rhamnogalacturonan acetylesterase	13	153.4	211.8	0.46	3988.9	5506.53	58.4	0.1404	1	211.8	186.2	-0.19	5506.5	4840.16	-25.6	0.576	1	NE	-	-	-	1.13.11.4,4.1.2.17	1N3FB@1224,1SYEM@1236,1X5HT@135614,COG0662@1,COG0662@2,COG2755@1,COG2755@2	EG	GO:0016787
XHV734_0226	-	hypothetical protein	21	74.6	95	0.34	3135	3988.05	20.3	0.4441	1	95	93	-0.03	3988.1	3905.21	-2	0.9533	1	NE	-	-	K07154	2.7.11.1	1N458@1224,1RNYG@1236,1X6RE@135614,COG3550@1,COG3550@2	S	-
XHV734_0227	-	Putative transcriptional regulator	1	246.5	332.7	0.43	493	665.42	86.2	0.3362	1	332.7	333.6	0	665.4	667.29	0.9	1	1	NE	-	-	-	-	1R1FD@1224,1T50M@1236,1XB6W@135614,COG1426@1,COG1426@2	K	GO:0003677
XHV734_0228	-	hypothetical protein	8	166.7	174.5	0.07	2667.3	2792.74	7.8	0.9146	1	174.5	159.4	-0.13	2792.7	2549.83	-15.2	0.8378	1	NE	-	-	-	-	1NZ9U@1224,1SEKM@1236,1XABT@135614,2DWRW@1,341ME@2	S	-
XHV734_0229	phhA	Phenylalanine-4-hydroxylase	17	224.1	297.3	0.41	7619.7	10107.09	73.2	0.3003	1	297.3	332.9	0.16	10107.1	11318.91	35.6	0.703	1	NE	-	-	K00500	1.14.16.1	1MU29@1224,1RQBJ@1236,1X3NW@135614,COG3186@1,COG3186@2	E	GO:0004497;GO:0005506;GO:0009072;GO:0055114;GO:0016714;GO:0004505;GO:0006559;GO:0003674;GO:0003824;GO:0006082;GO:0006520;GO:0006558;GO:0006725;GO:0006807;GO:0008150;GO:0008152;GO:0009056;GO:0009063;GO:0009074;GO:0009987;GO:0016054;GO:0016491;GO:0016705;GO:0017144;GO:0019439;GO:0019752;GO:0042737;GO:0043436;GO:0044237;GO:0044238;GO:0044248;GO:0044281;GO:0044282;GO:0046395;GO:0071704;GO:1901360;GO:…
XHV734_0230	-	transcriptional regulator asnC family	8	126.3	191.5	0.6	2020.3	3063.91	65.2	0.2905	1	191.5	218.9	0.19	3063.9	3503.08	27.4	0.7394	1	NE	-	-	K03719	-	1MX7R@1224,1RPGA@1236,1XCKQ@135614,COG1522@1,COG1522@2	K	GO:0043565;GO:0003700;GO:0006355;GO:0001101;GO:0003674;GO:0003676;GO:0003677;GO:0005488;GO:0005575;GO:0005622;GO:0005623;GO:0005737;GO:0005829;GO:0008150;GO:0009889;GO:0010033;GO:0010243;GO:0010468;GO:0010556;GO:0019219;GO:0019222;GO:0031323;GO:0031326;GO:0042221;GO:0043200;GO:0044424;GO:0044444;GO:0044464;GO:0050789;GO:0050794;GO:0050896;GO:0051171;GO:0051252;GO:0060255;GO:0065007;GO:0080090;GO:…
XHV734_0231	-	Putative OMR family iron-siderophore receptor precursor	35	227.8	266.2	0.22	15944.6	18635.05	38.4	0.3535	1	266.2	264.7	-0.01	18635	18527.82	-1.5	0.9759	1	NE	-	-	K16088	-	1MW5E@1224,1RMBD@1236,1X9DR@135614,COG4773@1,COG4773@2	P	GO:0009279;GO:0015344;GO:0015891;GO:0038023
XHV734_0232	-	Serine protease	8	247.4	282.5	0.19	3958.2	4519.82	35.1	0.7222	1	282.5	309	0.13	4519.8	4943.96	26.5	0.8779	1	NE	-	-	K07001	-	1MUM9@1224,1RRSK@1236,1X384@135614,COG1752@1,COG1752@2	S	GO:0006629
XHV734_0233	-	ABC transporter, ATP-binding protein	4	314.8	401.5	0.35	2518.4	3211.78	86.7	0.5082	1	401.5	351.8	-0.19	3211.8	2814.18	-49.7	0.7354	1	NE	-	-	K02013	3.6.3.21,3.6.3.34	1MVVM@1224,1RMXK@1236,1X5VK@135614,COG1119@1,COG1119@2	P	GO:0005524;GO:0016887;GO:0000166;GO:0003674;GO:0005488;GO:0008144;GO:0017076;GO:0030554;GO:0032553;GO:0032555;GO:0032559;GO:0035639;GO:0036094;GO:0043167;GO:0043168;GO:0097159;GO:0097367;GO:1901265;GO:1901363
XHV734_0234	-	Fatty acid desaturase	10	111.2	121.4	0.12	2224.2	2427.23	10.1	0.8487	1	121.4	81.5	-0.57	2427.2	1629.24	-39.9	0.4903	1	NE	-	-	K00507	1.14.19.1	1N2MA@1224,1RSN1@1236,1X377@135614,COG1398@1,COG1398@2	I	GO:0006629;GO:0016717;GO:0055114
XHV734_0235	-	Calcium-dependent protein kinase 21	4	198.7	243.9	0.29	1589.5	1951.07	45.2	0.5317	1	243.9	270	0.15	1951.1	2159.73	26.1	0.8072	1	NE	-	-	-	-	1NH5D@1224,1T15Q@1236,1X7TG@135614,COG5126@1,COG5126@2	DTZ	GO:0005509
XHV734_0236	-	ABC transporter ATP-binding protein	5	90.4	106.1	0.23	903.8	1060.61	15.7	0.7108	1	106.1	86.1	-0.3	1060.6	860.55	-20	0.8225	1	NE	-	-	K05847	-	1QTUC@1224,1RQWQ@1236,1X47I@135614,COG1125@1,COG1125@2	E	GO:0005524;GO:0016887;GO:0006810;GO:0006811;GO:0006812;GO:0008150;GO:0015695;GO:0015696;GO:0015697;GO:0015838;GO:0031460;GO:0051179;GO:0051234;GO:0071702;GO:0071705;GO:0072337
XHV734_0237	-	L-proline glycine betaine binding ABC transporter protein ProX / Osmotic adaptation	18	94.5	119.9	0.34	3401.2	4315.04	25.4	0.5236	1	119.9	142.4	0.25	4315	5128.17	22.6	0.647	1	NE	-	-	K05845	-	1MXA1@1224,1RQ1F@1236,1X3EX@135614,COG1174@1,COG1174@2,COG1732@1,COG1732@2	P	GO:0016020;GO:0055085;GO:0022857;GO:0043190
XHV734_0238	-	Cysteine desulfurase	8	144.7	186.5	0.36	2314.5	2984.76	41.9	0.4374	1	186.5	226.6	0.28	2984.8	3625.09	40	0.5818	1	NE	-	-	-	-	1QU0N@1224,1RPI9@1236,1X3NU@135614,COG0520@1,COG0520@2	E	GO:0003824
XHV734_0239	-	putative Hercynine oxygenase	16	88.7	104.5	0.23	2837.1	3343.78	15.8	0.6428	1	104.5	102.1	-0.03	3343.8	3267.63	-2.4	0.9493	1	NE	-	-	-	1.14.99.50,2.7.11.1	1MUNC@1224,1RQI4@1236,1X38X@135614,COG1262@1,COG1262@2	S	GO:0052699;GO:0000096;GO:0000097;GO:0003674;GO:0003824;GO:0005488;GO:0005506;GO:0006082;GO:0006520;GO:0006547;GO:0006548;GO:0006575;GO:0006577;GO:0006578;GO:0006725;GO:0006790;GO:0006807;GO:0008150;GO:0008152;GO:0008198;GO:0008652;GO:0009056;GO:0009058;GO:0009063;GO:0009987;GO:0016053;GO:0016054;GO:0016491;GO:0019439;GO:0019752;GO:0034641;GO:0042398;GO:0043167;GO:0043169;GO:0043436;GO:0044237;GO:…
XHV734_0240	egtD	Histidine N-alpha-methyltransferase	13	127	155.8	0.29	3302.5	4051.05	28.8	0.369	1	155.8	184.8	0.24	4051	4804.73	29	0.7182	1	NE	-	-	-	-	1MUCG@1224,1RR44@1236,1X4P9@135614,COG4301@1,COG4301@2	S	GO:0008168
XHV734_0241	-	HipA protein	9	131.2	159.4	0.28	2361.2	2868.91	28.2	0.6364	1	159.4	183.6	0.2	2868.9	3305.33	24.2	0.7793	1	NE	-	-	K07154	2.7.11.1	1MVAB@1224,1RPQR@1236,1XC6J@135614,COG3550@1,COG3550@2	S	-
XHV734_0242	-	Transcriptional regulator	5	13.8	16.2	0.22	138.2	162.02	2.4	0.792	1	16.2	4.8	-1.57	162	47.86	-11.4	0.3354	1	NE	-	-	-	-	1N4N3@1224,1T17U@1236,1XBHG@135614,COG1476@1,COG1476@2	K	GO:0003677
XHV734_0243	-	Indolepyruvate ferredoxin oxidoreductase, alpha and beta subunits	46	126	160	0.34	11596.4	14720.74	34	0.2277	1	160	171.4	0.1	14720.7	15765.2	11.4	0.7989	1	NE	-	-	K04090	1.2.7.11,1.2.7.3,1.2.7.8	1MUKS@1224,1RSEQ@1236,1X3DR@135614,COG1014@1,COG1014@2,COG4231@1,COG4231@2	C	GO:0016903;GO:0055114;GO:0016491;GO:0003824
XHV734_0244	-	conserved exported hypothetical protein	8	155.7	172.5	0.15	2491	2760.37	16.8	0.6989	1	172.5	180.6	0.07	2760.4	2890.14	8.1	0.9198	1	NE	-	-	-	-	1PCUJ@1224,1SXZ3@1236,1X71T@135614,COG3063@1,COG3063@2	NU	GO:0005515
XHV734_0245	-	Malate permease	13	191.2	215.6	0.17	4972.1	5605.51	24.4	0.7196	1	215.6	166.8	-0.37	5605.5	4335.92	-48.8	0.4726	1	NE	-	-	K24180	-	1RCAI@1224,1S2TH@1236,1X43Y@135614,COG0679@1,COG0679@2	S	GO:0016021;GO:0055085
XHV734_0246	-	partition protein	5	235	271.2	0.21	2349.8	2712.43	36.3	0.7387	1	271.2	361.4	0.41	2712.4	3614.11	90.2	0.8084	1	NE	-	-	K03496	-	1QBJX@1224,1S739@1236,1X4EJ@135614,COG1192@1,COG1192@2	D	-
XHV734_0247	-	Phosphohistidine phosphatase SixA	6	134.7	139.8	0.05	1615.8	1677.01	5.1	0.9263	1	139.8	186.7	0.41	1677	2239.93	46.9	0.6859	1	NE	-	-	K08296	-	1N0FX@1224,1S2AY@1236,1X61S@135614,COG2062@1,COG2062@2	T	-
XHV734_0248	-	hypothetical protein	7	164.8	186.5	0.18	2306.7	2611.18	21.7	0.7535	1	186.5	193.5	0.05	2611.2	2708.9	7	0.9462	1	NE	-	-	-	-	-	-	-
XHV734_0249	-	hypothetical protein	6	49.5	49.1	-0.01	594.4	589.79	-0.4	0.9885	1	49.1	32.3	-0.59	589.8	387.48	-16.9	0.4742	1	NE	-	-	-	-	1PC7W@1224,1SX2I@1236,1X72Z@135614,COG2353@1,COG2353@2	S	-
XHV734_0250	-	cardiolipin synthase	24	223.2	109.4	-1.02	10712	5250.26	-113.8	0.0002	0.03473	109.4	55.7	-0.96	5250.3	2671.23	-53.7	0.001	0.03016	NE	down	down	K06132	-	1MUDJ@1224,1RQM3@1236,1X4AK@135614,COG1502@1,COG1502@2	I	GO:0003824
XHV734_0251	ydiI	putative esterase	4	43.5	44.9	0.04	347.9	358.89	1.4	0.95	1	44.9	78.8	0.8	358.9	630.73	34	0.5	1	NE	-	-	K19222	3.1.2.28	1RGVP@1224,1S5WY@1236,1X6JW@135614,COG2050@1,COG2050@2	Q	-
XHV734_0252	-	1-acyl-sn-glycerol-3-phosphate acyltransferase	7	39.1	34.1	-0.19	547.4	477.25	-5	0.7379	1	34.1	40.3	0.23	477.3	563.96	6.2	0.7862	1	NE	-	-	-	2.3.1.51	1N2DG@1224,1S7SZ@1236,1X5QD@135614,COG0204@1,COG0204@2	I	GO:0016746
XHV734_0253	-	Hydrolase of the alpha/beta fold superfamily	11	253.7	304.9	0.26	5582.4	6707.74	51.2	0.5798	1	304.9	304.3	0	6707.7	6694.34	-0.6	0.9957	1	NE	-	-	K07019	-	1MWV1@1224,1RN39@1236,1X3GG@135614,COG0429@1,COG0429@2	S	GO:0003674;GO:0003824;GO:0006629;GO:0008150;GO:0008152;GO:0009987;GO:0016787;GO:0016788;GO:0044237;GO:0044238;GO:0044255;GO:0071704
XHV734_0254	-	FOG family protein, TPR repeat protein	10	175.1	247.3	0.5	3502.3	4945.48	72.2	0.4663	1	247.3	172.1	-0.52	4945.5	3442.97	-75.1	0.4514	1	NE	-	-	-	-	1R8UZ@1224,1RQ7E@1236,1X4WX@135614,COG0457@1,COG0457@2	S	GO:0005515
XHV734_0255	-	Phospholipid-binding protein	6	184.9	267.3	0.53	2218.7	3208.07	82.5	0.4418	1	267.3	218.6	-0.29	3208.1	2622.92	-48.8	0.6598	1	NE	-	-	-	-	1N0Y4@1224,1RYVQ@1236,1X4CS@135614,COG1881@1,COG1881@2	S	-
XHV734_0256	-	hypothetical protein	4	376.5	561.1	0.57	3012.4	4488.57	184.5	0.3908	1	561.1	404.3	-0.47	4488.6	3234.42	-156.8	0.4201	1	NE	-	-	-	-	-	-	-
XHV734_0257	-	conserved exported hypothetical protein	4	73.8	100.7	0.44	590.5	805.37	26.9	0.6577	1	100.7	122.1	0.28	805.4	977.07	21.5	0.7801	1	NE	-	-	-	-	1NGG1@1224,1S7FY@1236,1X614@135614,COG3187@1,COG3187@2	O	-
XHV734_0258	uppP	Undecaprenyl-diphosphatase	9	0.1	0	-0.11	1.4	0	-0.1	1	1	0	0	0	0	0	0	1	1	NE	-	-	K06153	3.6.1.27	1MX02@1224,1RQQT@1236,1X39V@135614,COG1968@1,COG1968@2	V	GO:0016020;GO:0016311;GO:0050380
XHV734_0259	glnA	glutamine synthetase	18	164.7	116.8	-0.49	5927.5	4205.6	-47.8	0.2744	1	116.8	10.8	-3.33	4205.6	387.16	-106.1	0	0	NE	-	down	K01915	5.4.4.3,6.3.1.2	1MUGQ@1224,1RMD1@1236,1X3GI@135614,COG0174@1,COG0174@2	E	GO:0003824;GO:0004356;GO:0006542;GO:0006807;GO:0003674;GO:0005488;GO:0005515;GO:0005575;GO:0005622;GO:0005623;GO:0005737;GO:0005829;GO:0006082;GO:0006520;GO:0006536;GO:0006541;GO:0006725;GO:0008150;GO:0008152;GO:0008652;GO:0009058;GO:0009064;GO:0009084;GO:0009314;GO:0009628;GO:0009987;GO:0016053;GO:0016211;GO:0016853;GO:0016866;GO:0016874;GO:0016879;GO:0016880;GO:0019676;GO:0019740;GO:0019752;GO:…
XHV734_0260	glnK	nitrogen assimilation regulatory protein for GlnL, GlnE, and AmtB	4	219.1	239.7	0.13	1752.5	1917.25	20.6	0.8625	1	239.7	115.9	-1.04	1917.2	927.56	-123.7	0.2973	1	NE	-	-	K04752	-	1RGWK@1224,1S5ZU@1236,1XCKZ@135614,COG0347@1,COG0347@2	K	GO:0006808;GO:0030234
XHV734_0261	amtB	ammonium transporter	13	248.7	276.3	0.15	6467.3	7182.52	27.5	0.5995	1	276.3	146.1	-0.91	7182.5	3799.61	-130.1	0.0272	0.4963	NE	-	-	K03320	-	1NR9F@1224,1RNKF@1236,1X39P@135614,COG0004@1,COG0004@2	P	GO:0016020;GO:0008519;GO:0072488;GO:0015696;GO:0003674;GO:0005215;GO:0005488;GO:0005515;GO:0005575;GO:0005623;GO:0005886;GO:0005887;GO:0006810;GO:0006811;GO:0006812;GO:0008150;GO:0008324;GO:0015075;GO:0015291;GO:0015292;GO:0015669;GO:0015670;GO:0015893;GO:0016021;GO:0019755;GO:0022804;GO:0022857;GO:0031224;GO:0031226;GO:0034220;GO:0042221;GO:0042493;GO:0042802;GO:0044425;GO:0044459;GO:0044464;GO:…
XHV734_0262	-	Two-component system sensor protein	6	109	86.1	-0.34	1308.2	1033.03	-22.9	0.5197	1	86.1	10.5	-2.92	1033	126.04	-75.6	0.0006	0.019	NE	-	down	K07708	2.7.13.3	1MVN6@1224,1RN15@1236,1X3AZ@135614,COG3852@1,COG3852@2	T	GO:0000155;GO:0007165;GO:0016310;GO:0016772;GO:0000160;GO:0003674;GO:0003824;GO:0004672;GO:0004673;GO:0004721;GO:0005488;GO:0005515;GO:0005575;GO:0005622;GO:0005623;GO:0006464;GO:0006468;GO:0006470;GO:0006793;GO:0006796;GO:0006807;GO:0007154;GO:0008150;GO:0008152;GO:0009987;GO:0016301;GO:0016311;GO:0016740;GO:0016773;GO:0016775;GO:0016787;GO:0016788;GO:0016791;GO:0018106;GO:0018193;GO:0018202;GO:…
XHV734_0263	glnG	fused DNA-binding response regulator, sigma54 interaction protein	5	85.6	63	-0.44	856.3	629.99	-22.6	0.4566	1	63	3.1	-3.96	630	31.13	-59.9	0.0001	0.0039	NE	-	down	K07712	-	1MU0N@1224,1RMCK@1236,1X3NB@135614,COG2204@1,COG2204@2	T	GO:0000156;GO:0000160;GO:0003677;GO:0005524;GO:0006808;GO:0043565;GO:0006355;GO:0008134;GO:0003674;GO:0003676;GO:0005488;GO:0005575;GO:0005622;GO:0005623;GO:0005737;GO:0005829;GO:0008150;GO:0009889;GO:0009890;GO:0009891;GO:0009892;GO:0009893;GO:0010468;GO:0010556;GO:0010557;GO:0010558;GO:0010604;GO:0010605;GO:0010628;GO:0010629;GO:0019219;GO:0019222;GO:0031323;GO:0031324;GO:0031325;GO:0031326;GO:…
XHV734_0264	-	Superoxide dismutase Cu-Zn	3	60.5	101.2	0.73	363	606.99	40.7	0.4863	1	101.2	136.1	0.42	607	816.65	34.9	0.6881	1	NE	-	-	K04565	1.15.1.1	1RGV4@1224,1S6KW@1236,1X6EB@135614,COG2032@1,COG2032@2	P	GO:0006801;GO:0046872;GO:0004784;GO:0055114
XHV734_0266	-	Superoxide dismutase Cu-Zn	3	60	88	0.55	359.7	527.82	28	0.441	1	88	41.1	-1.08	527.8	246.46	-46.9	0.1675	1	NE	-	-	K04565	1.15.1.1	1N26J@1224,1SF7S@1236,1X6QP@135614,COG2032@1,COG2032@2	P	GO:0004784;GO:0055114;GO:0006801;GO:0046872
XHV734_0267	-	hypothetical protein	10	341.6	454.3	0.41	6832.7	9086.65	112.7	0.4434	1	454.3	462.1	0.02	9086.7	9241.37	7.7	0.9649	1	NE	-	-	-	-	1P3RW@1224,1RWAR@1236,1X318@135614,29KGK@1,307DX@2	-	-
XHV734_0268	fadI	3-ketoacyl-CoA thiolase	7	265.1	322.2	0.28	3710.8	4510.46	57.1	0.5069	1	322.2	176.1	-0.87	4510.5	2465.31	-146.1	0.0619	0.92227	NE	-	-	K00626	2.3.1.9	1MU5G@1224,1RNGU@1236,1X3P8@135614,COG0183@1,COG0183@2	I	GO:0016747;GO:0003824;GO:0003674;GO:0003676;GO:0003723;GO:0003729;GO:0003988;GO:0005488;GO:0005575;GO:0005622;GO:0005623;GO:0005737;GO:0005739;GO:0005740;GO:0005758;GO:0005777;GO:0005782;GO:0006082;GO:0006629;GO:0006631;GO:0006635;GO:0008150;GO:0008152;GO:0009056;GO:0009062;GO:0009987;GO:0016042;GO:0016054;GO:0016408;GO:0016740;GO:0016746;GO:0019395;GO:0019752;GO:0030258;GO:0031907;GO:0031967;GO:…
XHV734_0271	-	Porphyrin biosynthesis protein HemY-like	16	95.5	117.9	0.3	3055.1	3771.59	22.4	0.5086	1	117.9	114.5	-0.04	3771.6	3664.56	-3.3	0.9341	1	NE	-	-	K02498	-	1MU7A@1224,1RMRG@1236,1X5JZ@135614,COG3071@1,COG3071@2	H	GO:0005515;GO:0016020;GO:0042168;GO:0005575;GO:0005623;GO:0005886;GO:0044464;GO:0071944
XHV734_0272	-	Exported heme biosynthesis enzyme	6	180.7	196.5	0.12	2168.3	2358.5	15.9	0.7673	1	196.5	159.1	-0.3	2358.5	1908.66	-37.5	0.5195	1	NE	-	-	K02496	2.1.1.107,4.2.1.75	1PBXG@1224,1RV27@1236,1X66Q@135614,COG2959@1,COG2959@2	H	-
XHV734_0273	-	Uroporphyrinogen-III synthase	7	6.8	6.3	-0.11	95.4	87.66	-0.6	0.7249	1	6.3	3.4	-0.72	87.7	47.55	-2.9	0.7996	1	NE	-	-	K01719	2.1.1.107,2.5.1.61,4.2.1.75	1PBXH@1224,1RV28@1236,1X6RF@135614,COG1587@1,COG1587@2	H	GO:0004852;GO:0006780;GO:0033014;GO:0003674;GO:0003824;GO:0006725;GO:0006778;GO:0006779;GO:0006782;GO:0006783;GO:0006807;GO:0008150;GO:0008152;GO:0009058;GO:0009987;GO:0016829;GO:0016835;GO:0016836;GO:0018130;GO:0019438;GO:0033013;GO:0034641;GO:0042168;GO:0042440;GO:0044237;GO:0044249;GO:0044271;GO:0046148;GO:0046483;GO:0046501;GO:0051186;GO:0051188;GO:0071704;GO:1901360;GO:1901362;GO:1901564;GO:…
XHV734_0274	-	Glycosyltransferase	7	261.5	362.6	0.47	3661.5	5075.75	101	0.3173	1	362.6	355.2	-0.03	5075.8	4972.63	-7.4	0.9452	1	NE	-	-	K07270	-	1N5KB@1224,1SANW@1236,COG3306@1,COG3306@2	M	-
XHV734_0275	-	Histone acetyltransferase HPA2 and related acetyltransferase	3	527.9	548.5	0.06	3167.5	3290.91	20.6	0.9061	1	548.5	537.6	-0.03	3290.9	3225.73	-10.9	0.9583	1	NE	-	-	-	-	1QU0P@1224,1T1K4@1236,1X7E3@135614,COG2050@1,COG2050@2	Q	-
XHV734_0276	-	conserved exported hypothetical protein	4	303.2	371.3	0.29	2425.4	2970.04	68.1	0.7214	1	371.3	433.5	0.22	2970	3467.83	62.2	0.8195	1	NE	-	-	-	-	1N089@1224,1SAT4@1236,1X7F8@135614,2C8T8@1,32RMU@2	-	-
XHV734_0277	yibN	putative rhodanese-related sulfurtransferase	4	122.2	90.2	-0.43	977.6	721.26	-32	0.6016	1	90.2	39.3	-1.18	721.3	314.53	-50.8	0.4035	1	NE	-	-	-	2.8.1.1,2.8.1.2	1MZ83@1224,1S8ZI@1236,1X737@135614,COG0607@1,COG0607@2	P	-
XHV734_0278	secB	protein export chaperone	5	43.8	17.4	-1.28	437.7	174.4	-26.3	0.002	0.18652	17.4	0	-4.2	174.4	0	-17.4	0.0001	0.0039	NE	-	down	K03071	-	1RI75@1224,1S62H@1236,1X65X@135614,COG1952@1,COG1952@2	U	GO:0015031;GO:0051082;GO:0051262;GO:0002790;GO:0003674;GO:0005488;GO:0005515;GO:0005575;GO:0005622;GO:0005623;GO:0005737;GO:0005829;GO:0006605;GO:0006810;GO:0006886;GO:0008104;GO:0008150;GO:0009306;GO:0009987;GO:0015833;GO:0032940;GO:0033036;GO:0034613;GO:0042886;GO:0043952;GO:0044424;GO:0044444;GO:0044464;GO:0045184;GO:0046903;GO:0046907;GO:0051179;GO:0051234;GO:0051641;GO:0051649;GO:0055085;GO:…
XHV734_0279	gpsA	glycerol-3-phosphate dehydrogenase (NAD+)	4	27.9	8.7	-1.58	223	69.44	-19.2	0.085	1	8.7	0	-3.27	69.4	0	-8.7	0.0229	0.44186	NE	-	-	K00057	1.1.1.94	1MUU3@1224,1RPQ7@1236,1X2XQ@135614,COG0240@1,COG0240@2	I	GO:0004367;GO:0006072;GO:0009331;GO:0055114;GO:0016616;GO:0046168;GO:0051287;GO:0005975;GO:0016491;GO:0003674;GO:0003824;GO:0005575;GO:0005622;GO:0005623;GO:0005737;GO:0005829;GO:0006629;GO:0006644;GO:0006650;GO:0006793;GO:0006796;GO:0008150;GO:0008152;GO:0008610;GO:0008654;GO:0009058;GO:0009987;GO:0016614;GO:0019637;GO:0044237;GO:0044238;GO:0044249;GO:0044255;GO:0044424;GO:0044444;GO:0044464;GO:…
XHV734_0280	-	Ax21 family protein	12	193.3	220.8	0.19	4638.7	5299.86	27.5	0.7342	1	220.8	189.8	-0.22	5299.9	4555.28	-31	0.7026	1	NE	-	-	-	-	1RK7I@1224,1S80S@1236,1X6IJ@135614,COG3637@1,COG3637@2	M	-
XHV734_0281	poxB	pyruvate dehydrogenase (pyruvate oxidase), thiamin-dependent, FAD-binding	17	53	65.5	0.3	1802.6	2225.42	12.4	0.4997	1	65.5	76.8	0.23	2225.4	2612.1	11.4	0.7132	1	NE	-	-	K00156	1.2.3.3,1.2.5.1	1MWKP@1224,1RNYT@1236,1X5FJ@135614,COG0028@1,COG0028@2	EH	GO:0030976;GO:0000287;GO:0003824;GO:0000166;GO:0003674;GO:0005488;GO:0005515;GO:0005575;GO:0005622;GO:0005623;GO:0005737;GO:0005829;GO:0005886;GO:0006082;GO:0006090;GO:0008150;GO:0008152;GO:0008289;GO:0009056;GO:0009987;GO:0016020;GO:0016043;GO:0016054;GO:0016491;GO:0016903;GO:0019752;GO:0019842;GO:0022607;GO:0032787;GO:0036094;GO:0042802;GO:0042867;GO:0043167;GO:0043168;GO:0043169;GO:0043436;GO:…
XHV734_0282	-	Two-component sensor histidine kinase	20	96.2	103.7	0.11	3848.5	4149.84	7.5	0.7954	1	103.7	83.5	-0.31	4149.8	3338.61	-20.3	0.4704	1	NE	-	-	-	-	1QUWB@1224,1T23G@1236,1X5HJ@135614,COG4191@1,COG4191@2	T	GO:0016310;GO:0016772;GO:0000155;GO:0007165
XHV734_0283	zraR	Transcriptional regulatory protein ZraR	11	39.2	43.6	0.15	862.6	960.19	4.4	0.823	1	43.6	28.4	-0.6	960.2	624.35	-15.3	0.4614	1	NE	-	-	-	-	1MU0N@1224,1RMCK@1236,1X59D@135614,COG2204@1,COG2204@2	T	GO:0005524;GO:0006355;GO:0008134;GO:0043565;GO:0000160;GO:0003677
XHV734_0284	-	conserved exported hypothetical protein	6	96.8	82.8	-0.22	1161.8	993.98	-14	0.7997	1	82.8	77.8	-0.09	994	933.54	-5	0.925	1	NE	-	-	-	-	1MZ14@1224,1SQTK@1236,1X80W@135614,2C82I@1,32K1E@2	-	-
XHV734_0285	-	hypothetical protein	2	97.7	115.2	0.24	390.7	460.64	17.5	0.5173	1	115.2	98.7	-0.22	460.6	394.67	-16.5	0.89	1	NE	-	-	-	-	1MYTF@1224,1T8DF@1236,1XAH7@135614,2DTMT@1,32UVI@2	-	-
XHV734_0286	-	MFS transporter	8	43.6	50.7	0.21	698.3	811.79	7.1	0.7961	1	50.7	65.3	0.36	811.8	1045.34	14.6	0.7383	1	NE	-	-	-	-	1QVND@1224,1RSBV@1236,1X6QT@135614,COG2211@1,COG2211@2	G	GO:0005887;GO:0055085
XHV734_0287	yibK	putative rRNA methylase	7	182.1	213	0.22	2549	2981.4	30.9	0.5137	1	213	204.5	-0.06	2981.4	2862.37	-8.5	0.9101	1	NE	-	-	K03216	2.1.1.207	1RCY4@1224,1S3PI@1236,1X643@135614,COG0219@1,COG0219@2	J	GO:0001510;GO:0008168;GO:0003723;GO:0006396;GO:0008173;GO:0002128;GO:0002130;GO:0002131;GO:0002132;GO:0003674;GO:0003824;GO:0005488;GO:0005515;GO:0006139;GO:0006399;GO:0006400;GO:0006725;GO:0006807;GO:0008033;GO:0008150;GO:0008152;GO:0008175;GO:0008757;GO:0009451;GO:0009987;GO:0010467;GO:0016070;GO:0016300;GO:0016427;GO:0016740;GO:0016741;GO:0030488;GO:0032259;GO:0034470;GO:0034641;GO:0034660;GO:…
XHV734_0288	-	conserved exported hypothetical protein	2	246.3	287.5	0.22	985	1149.93	41.2	0.5647	1	287.5	261.9	-0.13	1149.9	1047.72	-25.6	0.9157	1	NE	-	-	-	-	1QCV6@1224,1T8NK@1236,1XAZK@135614,2AQ70@1,31FCQ@2	-	-
XHV734_0289	-	hypothetical protein	2	35.8	50.5	0.49	143.3	202.19	14.7	0.6565	1	50.5	70.4	0.47	202.2	281.74	19.9	0.8857	1	NE	-	-	-	-	-	-	-
XHV734_0290	-	hypothetical protein	4	170.6	210.2	0.3	1364.6	1681.55	39.6	0.5842	1	210.2	177.4	-0.24	1681.5	1419.06	-32.8	0.6858	1	NE	-	-	-	-	1NCM4@1224,1SDI0@1236,1X7T5@135614,2CEDU@1,333S9@2	S	-
XHV734_0291	oleA	Acyl-CoA:acyl-CoA alkyltransferase	8	148.3	103.1	-0.52	2372.6	1649.03	-45.2	0.4499	1	103.1	111.1	0.11	1649	1777.3	8	0.8661	1	NE	-	-	K22317	2.3.1.180	1P9I2@1224,1S3GP@1236,1X388@135614,COG0332@1,COG0332@2	I	GO:0004315;GO:0006633;GO:0003824
XHV734_0292	fic	Protein adenylyltransferase SoFic	23	118.6	125.7	0.08	5457.1	5782.96	7.1	0.8037	1	125.7	134.8	0.1	5783	6202.46	9.1	0.7675	1	NE	-	-	-	-	1MV69@1224,1RRCR@1236,1X495@135614,COG3177@1,COG3177@2	S	GO:0000166;GO:0000287;GO:0003674;GO:0003824;GO:0005488;GO:0005515;GO:0005524;GO:0006464;GO:0006807;GO:0008144;GO:0008150;GO:0008152;GO:0009987;GO:0016740;GO:0016772;GO:0016779;GO:0017076;GO:0018117;GO:0018175;GO:0019538;GO:0030554;GO:0032553;GO:0032555;GO:0032559;GO:0035639;GO:0036094;GO:0036211;GO:0042802;GO:0042803;GO:0043167;GO:0043168;GO:0043169;GO:0043170;GO:0043412;GO:0044237;GO:0044238;GO:…
XHV734_0293	oleB	Cis-3-alkyl-4-alkyloxetan-2-one decarboxylase	15	42.7	51.1	0.26	1279.8	1534.05	8.5	0.6106	1	51.1	34.6	-0.55	1534	1037.06	-16.6	0.3419	1	NE	-	-	K22318	3.8.1.5	1MUSF@1224,1RP4C@1236,1X3HD@135614,COG0596@1,COG0596@2	S	GO:0005575;GO:0005576;GO:0005623;GO:0005886;GO:0016020;GO:0044464;GO:0071944
XHV734_0294	-	Ferredoxin	2	83	85.7	0.05	331.9	342.76	2.7	0.9653	1	85.7	55.5	-0.62	342.8	221.83	-30.2	0.7417	1	NE	-	-	K06940	-	1N027@1224,1S949@1236,1X72D@135614,COG0727@1,COG0727@2	S	-
XHV734_0295	-	hypothetical protein	6	97.7	136.3	0.48	1172.1	1635.44	38.6	0.6252	1	136.3	145.2	0.09	1635.4	1742.39	8.9	0.9386	1	NE	-	-	-	-	-	-	-
XHV734_0296	oleC	Olefin beta-lactone synthetase	16	7.9	4.4	-0.74	253.8	139.71	-3.6	0.0134	0.70294	4.4	0.3	-2.04	139.7	9.75	-4.1	0	0	NE	down	down	K22319	6.1.3.1	1R5I6@1224,1RNFC@1236,1X52P@135614,COG0318@1,COG0318@2	IQ	GO:0003824
XHV734_0297	-	Transcriptional regulator	29	48.2	49.7	0.04	2793.4	2879.72	1.5	0.9077	1	49.7	49.2	-0.01	2879.7	2854.22	-0.4	0.9781	1	NE	-	-	-	-	1N2RT@1224,1SBVW@1236,1X9I7@135614,COG3710@1,COG3710@2	K	GO:0005515;GO:0000160;GO:0003677;GO:0006355
XHV734_0298	-	hypothetical protein	1	0	0	0	0	0	0	1	1	0	0	0	0	0	0	1	1	NE	-	-	-	-	-	-	-
XHV734_0299	-	Beta-lactamase	16	113.5	136.7	0.27	3633.2	4373.23	23.1	0.6505	1	136.7	160.3	0.23	4373.2	5128.45	23.6	0.7004	1	NE	-	-	-	-	1NHIY@1224,1S719@1236,1X3ZP@135614,COG1680@1,COG1680@2	V	-
XHV734_0300	oleD	2-alkyl-3-oxoalkanoate reductase	12	51.4	40.4	-0.34	1232.5	969.26	-11	0.4242	1	40.4	35.3	-0.19	969.3	847.55	-5.1	0.7042	1	NE	-	-	K22320	1.1.1.412	1P603@1224,1RQ2R@1236,1X41X@135614,COG0451@1,COG0451@2	M	GO:0003854;GO:0006694;GO:0016616;GO:0055114
XHV734_0301	-	hypothetical protein	2	71.5	65.3	-0.13	286	261.25	-6.2	0.5401	1	65.3	74.2	0.18	261.3	296.64	8.8	0.8632	1	NE	-	-	-	-	-	-	GO:0005886
XHV734_0302	-	hypothetical protein	2	53.1	58.3	0.13	212.4	233.19	5.2	0.3435	1	58.3	44.1	-0.39	233.2	176.45	-14.2	0.4872	1	NE	-	-	-	-	-	-	-
XHV734_0303	-	hypothetical protein	3	48.4	40.1	-0.26	290.2	240.85	-8.2	0.6648	1	40.1	32.8	-0.28	240.9	196.94	-7.3	0.6524	1	NE	-	-	-	-	-	-	-
XHV734_0304	ddlA	D-alanine-D-alanine ligase A	11	164.5	180.6	0.13	3619.9	3973.16	16.1	0.66	1	180.6	214	0.24	3973.2	4708.24	33.4	0.6408	1	NE	-	-	K01921	6.3.2.4	1MUTB@1224,1RMTM@1236,1XA8S@135614,COG1181@1,COG1181@2	F	GO:0005524;GO:0046872;GO:0008716;GO:0005737;GO:0000270;GO:0003674;GO:0003824;GO:0005575;GO:0005622;GO:0005623;GO:0005829;GO:0005886;GO:0006022;GO:0006023;GO:0006024;GO:0006807;GO:0008150;GO:0008152;GO:0009058;GO:0009059;GO:0009252;GO:0009273;GO:0009314;GO:0009628;GO:0009987;GO:0010165;GO:0010212;GO:0016020;GO:0016874;GO:0016879;GO:0016881;GO:0030203;GO:0034645;GO:0040007;GO:0042546;GO:0043170;GO:…
XHV734_0305	-	hypothetical protein	2	0	0	0	0	0	0	1	1	0	0	0	0	0	0	1	1	NE	-	-	K03690	-	1N8UE@1224,1SE63@1236,1X5YU@135614,COG3165@1,COG3165@2	S	GO:0032150;GO:0006082;GO:0006732;GO:0006733;GO:0006743;GO:0006744;GO:0008150;GO:0008152;GO:0009058;GO:0009108;GO:0009987;GO:0019752;GO:0042180;GO:0042181;GO:0043436;GO:0043648;GO:0044237;GO:0044249;GO:0044281;GO:0044283;GO:0046417;GO:0051186;GO:0051188;GO:0071704;GO:1901576;GO:1901661;GO:1901663
XHV734_0306	ubiB	2-octaprenylphenol hydroxylase	18	6.4	0.7	-2.09	229	26.16	-5.6	0	0	0.7	0.1	-0.63	26.2	4.24	-0.6	0.0194	0.38616	NE	down	-	K03688	-	1MU1Z@1224,1RNQM@1236,1X3E2@135614,COG0661@1,COG0661@2	S	GO:0006744;GO:0003674;GO:0003824;GO:0005575;GO:0005623;GO:0005886;GO:0006732;GO:0006733;GO:0006743;GO:0008150;GO:0008152;GO:0009058;GO:0009108;GO:0009987;GO:0016020;GO:0042180;GO:0042181;GO:0044237;GO:0044249;GO:0044281;GO:0044283;GO:0044464;GO:0051186;GO:0051188;GO:0071704;GO:0071944;GO:1901576;GO:1901661;GO:1901663
XHV734_0307	truC	tRNA pseudouridine synthase C	4	240	283	0.24	1919.8	2263.88	43	0.7044	1	283	300.1	0.08	2263.9	2400.61	17.1	0.8717	1	NE	-	-	K06175	5.4.99.26	1N8GW@1224,1RMZ7@1236,1X31W@135614,COG0564@1,COG0564@2	J	GO:0001522;GO:0003723;GO:0009451;GO:0009982;GO:0003674;GO:0003824;GO:0005575;GO:0005622;GO:0005623;GO:0005737;GO:0005829;GO:0006139;GO:0006396;GO:0006399;GO:0006400;GO:0006725;GO:0006807;GO:0008033;GO:0008150;GO:0008152;GO:0009987;GO:0010467;GO:0016070;GO:0016853;GO:0016866;GO:0031119;GO:0034470;GO:0034641;GO:0034660;GO:0043170;GO:0043412;GO:0044237;GO:0044238;GO:0044424;GO:0044444;GO:0044464;GO:…
XHV734_0308	-	hypothetical protein	2	20.6	24.1	0.22	82.2	96.43	3.5	1	1	24.1	23.7	-0.02	96.4	94.73	-0.4	1	1	NE	-	-	-	-	-	-	-
XHV734_0309	-	conserved exported hypothetical protein	3	682.6	930	0.45	4095.8	5580.12	247.4	0.3389	1	930	887.3	-0.07	5580.1	5323.67	-42.7	0.8794	1	NE	-	-	K09924	-	1-5V@1224,1S3JN@1236,1X6TS@135614,COG3184@1,COG3184@2	S	-
XHV734_0310	arfB	Peptidyl-tRNA hydrolase ArfB	1	68.2	66.2	-0.04	136.3	132.37	-2	1	1	66.2	107	0.68	132.4	213.97	40.8	0.3338	1	NE	-	-	K15034	-	1RH75@1224,1S5YQ@1236,1X6MZ@135614,COG1186@1,COG1186@2	J	GO:0003747;GO:0006415;GO:0003674;GO:0003676;GO:0003723;GO:0003824;GO:0004045;GO:0005488;GO:0006412;GO:0006414;GO:0006417;GO:0006518;GO:0006807;GO:0008079;GO:0008135;GO:0008150;GO:0008152;GO:0009058;GO:0009059;GO:0009889;GO:0009987;GO:0010467;GO:0010468;GO:0010556;GO:0010608;GO:0016043;GO:0016150;GO:0016787;GO:0016788;GO:0019222;GO:0019538;GO:0022411;GO:0031323;GO:0031326;GO:0032268;GO:0032984;GO:…
XHV734_0312	-	Acyltransferase	5	132.4	196.3	0.57	1323.6	1963.45	64	0.5362	1	196.3	82.1	-1.25	1963.5	821.11	-114.2	0.2617	1	NE	-	-	-	-	1RJMS@1224,1S71V@1236,1X64J@135614,COG0204@1,COG0204@2	I	GO:0016746
XHV734_0313	iaaA	Isoaspartyl peptidase	7	155	170.5	0.14	2169.3	2386.59	15.5	0.8012	1	170.5	157.2	-0.12	2386.6	2200.38	-13.3	0.8386	1	NE	-	-	K13051	3.4.19.5,3.5.1.1,3.5.1.26	1MWFC@1224,1RNUR@1236,1X4A2@135614,COG1446@1,COG1446@2	E	GO:0016787
XHV734_0314	dcp	Dipeptidyl carboxypeptidase II	32	108.8	126.1	0.21	6964.5	8069.29	17.3	0.3887	1	126.1	107.8	-0.22	8069.3	6896.47	-18.3	0.3879	1	NE	-	-	K01284	3.4.15.5,3.4.24.70	1MU1K@1224,1RMXI@1236,1X3Q6@135614,COG0339@1,COG0339@2	E	GO:0004222;GO:0006508;GO:0003674;GO:0003824;GO:0004180;GO:0005575;GO:0005622;GO:0005623;GO:0005737;GO:0005829;GO:0006807;GO:0008150;GO:0008152;GO:0008233;GO:0008238;GO:0016787;GO:0019538;GO:0030288;GO:0030313;GO:0031975;GO:0042597;GO:0043170;GO:0044238;GO:0044424;GO:0044444;GO:0044464;GO:0070011;GO:0071704;GO:0140096;GO:1901564
XHV734_0315	-	Type III secretion system effector protein	21	144.8	176.5	0.28	6081	7410.99	31.7	0.3561	1	176.5	151.5	-0.22	7411	6361.06	-25	0.5249	1	NE	-	-	-	-	1N3C9@1224,1SQAR@1236,2E0AR@1,32VY1@2	-	-
XHV734_0316	-	Outer membrane protein romA	7	147.8	188.8	0.35	2069	2642.74	41	0.5395	1	188.8	173.6	-0.12	2642.7	2430.89	-15.1	0.8474	1	NE	-	-	-	-	1MV20@1224,1RN4Z@1236,1X4UH@135614,COG2220@1,COG2220@2	S	GO:0008270;GO:0070290
XHV734_0317	-	TetR family transcriptional regulator	5	125.2	160.9	0.36	1251.7	1609.2	35.8	0.4255	1	160.9	119	-0.43	1609.2	1190.3	-41.9	0.4153	1	NE	-	-	K19736	-	1RFFQ@1224,1SZ9M@1236,1XCU8@135614,COG1309@1,COG1309@2	K	GO:0003677
XHV734_0318	-	LysR family transcriptional regulator	15	200.7	272.9	0.44	6020.3	8186.47	72.2	0.1593	1	272.9	256.6	-0.09	8186.5	7697.31	-16.3	0.8325	1	NE	-	-	-	-	1MU8N@1224,1RXZ5@1236,1X4RH@135614,COG0583@1,COG0583@2	K	GO:0003700;GO:0006355
XHV734_0319	aceB	malate synthase A	13	103.7	120.5	0.21	2696.6	3133.29	16.8	0.6942	1	120.5	111.3	-0.11	3133.3	2894.02	-9.2	0.8356	1	NE	-	-	K01638	2.3.3.9	1MVEV@1224,1RPVI@1236,1X3I9@135614,COG2225@1,COG2225@2	C	GO:0004474;GO:0006097;GO:0003824;GO:0003674;GO:0005575;GO:0005622;GO:0005623;GO:0005737;GO:0005975;GO:0006081;GO:0006082;GO:0008150;GO:0008152;GO:0009987;GO:0016740;GO:0016746;GO:0019752;GO:0032787;GO:0043436;GO:0044237;GO:0044238;GO:0044262;GO:0044281;GO:0044424;GO:0044464;GO:0046487;GO:0046912;GO:0071704
XHV734_0320	aceA	isocitrate lyase	16	99.1	115.1	0.21	3172.2	3683.56	16	0.553	1	115.1	130.2	0.18	3683.6	4166.83	15.1	0.6385	1	NE	-	-	K01637	4.1.3.1	1MWIF@1224,1RQAK@1236,1X3U8@135614,COG2224@1,COG2224@2	C	GO:0004451;GO:0019752;GO:0003824;GO:0001101;GO:0001666;GO:0003674;GO:0005488;GO:0005515;GO:0005575;GO:0005576;GO:0005622;GO:0005623;GO:0005737;GO:0005829;GO:0005886;GO:0005975;GO:0006081;GO:0006082;GO:0006097;GO:0006102;GO:0006950;GO:0008150;GO:0008152;GO:0009268;GO:0009405;GO:0009605;GO:0009607;GO:0009628;GO:0009987;GO:0010033;GO:0010034;GO:0010447;GO:0016020;GO:0016829;GO:0016830;GO:0016833;GO:…
XHV734_0321	-	Cyclic nucleotide-binding protein, GGDEF domain	3	95.9	143.5	0.58	575.6	860.96	47.6	0.6142	1	143.5	113.4	-0.34	861	680.41	-30.1	0.8492	1	NE	-	-	-	2.7.7.65	1QP4W@1224,1RS10@1236,1X3NR@135614,COG0664@1,COG0664@2,COG2199@1,COG3706@2	T	-
XHV734_0322	-	Adenylate cyclase	40	32.5	39.9	0.29	2601.6	3188.28	7.3	0.5009	1	39.9	46.5	0.22	3188.3	3716.56	6.6	0.6779	1	NE	-	-	-	-	1P8ZU@1224,1S6BW@1236,1X4FC@135614,COG0457@1,COG0457@2,COG2114@1,COG2114@2	T	GO:0005515
XHV734_0323	-	hypothetical protein	5	258.6	346.7	0.42	2586.1	3467.24	88.1	0.3914	1	346.7	334.5	-0.05	3467.2	3345.35	-12.2	0.932	1	NE	-	-	-	-	1QCW5@1224,1T8PT@1236,1XB22@135614,2AQ7P@1,31FDE@2	-	-
XHV734_0324	-	Putative peptide maturation dehydrogenase	21	45.6	51.7	0.18	1914	2172.08	6.1	0.6739	1	51.7	50.1	-0.04	2172.1	2104.86	-1.6	0.925	1	NE	-	-	-	-	1PUI1@1224,1SH4S@1236,1X3Q0@135614,COG0778@1,COG0778@2	C	GO:0016491
XHV734_0325	dapb	Dipeptidyl aminopeptidase BIII	33	89.6	106.5	0.25	5913.5	7032.04	16.9	0.4523	1	106.5	112.4	0.08	7032	7416.23	5.8	0.8324	1	NE	-	-	-	3.4.19.1	1MUJ3@1224,1RPAW@1236,1X6AG@135614,COG1506@1,COG1506@2	E	GO:0004252;GO:0006508;GO:0008236
XHV734_0326	accA	Biotin carboxylase / Biotin carboxyl carrier protein	26	57.9	58.9	0.02	3009.4	3061.33	1	0.9522	1	58.9	48.1	-0.29	3061.3	2503.06	-10.7	0.5007	1	NE	-	-	K01968	6.4.1.1,6.4.1.4	1P6RE@1224,1RM95@1236,1X2ZC@135614,COG4770@1,COG4770@2	I	GO:0005524;GO:0046872;GO:0003674;GO:0003824;GO:0004075;GO:0005575;GO:0005622;GO:0005623;GO:0005737;GO:0005829;GO:0006082;GO:0006629;GO:0006631;GO:0006633;GO:0008150;GO:0008152;GO:0008610;GO:0009058;GO:0009889;GO:0009890;GO:0009892;GO:0009987;GO:0010565;GO:0016053;GO:0016874;GO:0016879;GO:0019216;GO:0019217;GO:0019222;GO:0019752;GO:0031323;GO:0031324;GO:0031326;GO:0031327;GO:0032787;GO:0042304;GO:…
XHV734_0327	-	Methylcrotonyl-CoA carboxylase carboxyl transferase subunit	20	66.8	68.1	0.03	2670.5	2725.82	1.4	0.9474	1	68.1	56.7	-0.26	2725.8	2269.97	-11.4	0.5621	1	NE	-	-	K01969	2.1.3.15,4.1.1.87,6.4.1.3,6.4.1.4	1MVAX@1224,1RNV5@1236,1X4BD@135614,COG4799@1,COG4799@2	I	GO:0016874
XHV734_0328	acdA	Acyl-CoA dehydrogenase	18	121.5	148.6	0.29	4372.4	5350.16	27.2	0.3574	1	148.6	157	0.08	5350.2	5650.4	8.3	0.826	1	NE	-	-	K00253	1.3.8.4	1MUDR@1224,1RMMJ@1236,1X3IG@135614,COG1960@1,COG1960@2	I	GO:0003995;GO:0055114;GO:0016627;GO:0050660
XHV734_0329	-	putative transcriptional regulator LiuX of leucine degradation pathway, AcrR family	4	39.8	36.4	-0.13	318.5	291.1	-3.4	0.9148	1	36.4	24.5	-0.55	291.1	195.97	-11.9	0.6401	1	NE	-	-	-	-	1RJK5@1224,1S6NW@1236,1X6HB@135614,COG1309@1,COG1309@2	K	GO:0003677
XHV734_0330	-	DNA-binding protein	0	0	0	0	0	0	0	1	1	0	0	0	0	0	0	1	1	NE	-	-	-	-	1RDHX@1224,1SEE8@1236,1X8C8@135614,2C6D1@1,30CX6@2	-	-
XHV734_0331	-	hypothetical protein	8	290.8	343.8	0.24	4652.8	5500.46	53	0.6567	1	343.8	324.6	-0.08	5500.5	5192.98	-19.2	0.8885	1	NE	-	-	-	-	1RC1H@1224,1S7M0@1236,1X7Y7@135614,COG5654@1,COG5654@2	S	-
XHV734_0332	-	putative iron uptake protein	3	24.9	34.4	0.45	149.6	206.17	9.4	0.6014	1	34.4	24.5	-0.47	206.2	147.19	-9.8	0.6167	1	NE	-	-	-	-	1NHFR@1224,1SHRC@1236,1X8QE@135614,2DR6E@1,33AD4@2	S	-
XHV734_0333	-	putative iron-regulated membrane protein	20	115.7	129.2	0.16	4629.2	5166.56	13.4	0.6557	1	129.2	138.9	0.1	5166.6	5556.88	9.8	0.8347	1	NE	-	-	-	-	1MVET@1224,1RNR9@1236,1X4KJ@135614,COG3182@1,COG3182@2	S	-
XHV734_0334	-	putative iron uptake protein	4	10.2	10.8	0.08	81.5	86.49	0.6	0.914	1	10.8	52.4	2.18	86.5	419.52	41.6	0.8738	1	NE	-	-	-	-	1NHQT@1224,1T28P@1236,1X8DG@135614,2EGXY@1,33AQ3@2	S	-
XHV734_0335	-	conserved exported hypothetical protein	4	182.8	263.2	0.52	1462.7	2105.4	80.3	0.5828	1	263.2	235.3	-0.16	2105.4	1882.2	-27.9	0.8171	1	NE	-	-	-	-	1RK5H@1224,1SSWW@1236,1XBCZ@135614,COG5266@1,COG5266@2	P	-
XHV734_0336	-	Cytochrome C5	9	279.1	342.2	0.29	5024	6158.97	63.1	0.4939	1	342.2	300.1	-0.19	6159	5401.3	-42.1	0.695	1	NE	-	-	-	-	1MZBZ@1224,1S9Z9@1236,1X5Z8@135614,COG3245@1,COG3245@2	C	GO:0009055;GO:0020037;GO:0005506
XHV734_0337	-	Nuclease	18	202.4	240.1	0.25	7286.2	8644.36	37.7	0.4163	1	240.1	209.1	-0.2	8644.4	7528.45	-31	0.5464	1	NE	-	-	K07004	-	1MX52@1224,1RMHH@1236,1X52J@135614,COG2374@1,COG2374@2	S	-
XHV734_0338	-	conserved membrane hypothetical protein	4	41	43	0.07	327.7	343.83	2	0.8832	1	43	46.8	0.12	343.8	374.49	3.8	0.9485	1	NE	-	-	-	-	1R3NN@1224,1SIBE@1236,1X8WU@135614,2DRCV@1,33B8R@2	S	GO:0015097;GO:0015694;GO:0016020
XHV734_0339	yciC	Putative metal chaperone YciC	20	92.6	128.6	0.47	3705.6	5142.86	35.9	0.3003	1	128.6	128.6	0	5142.9	5142.15	0	0.9997	1	NE	-	-	-	-	1MVZV@1224,1RQDY@1236,1X4PY@135614,COG0523@1,COG0523@2	S	-
XHV734_0340	-	Type III secretion protein	8	81.8	90	0.14	1309.4	1439.37	8.1	0.7558	1	90	69.9	-0.36	1439.4	1117.89	-20.1	0.4971	1	NE	-	-	-	-	1PA77@1224,29124@1,2ZNPP@2	-	-
XHV734_0341	-	hypothetical protein	6	135.8	178.4	0.39	1629.4	2140.77	42.6	0.512	1	178.4	115.7	-0.62	2140.8	1388.96	-62.7	0.331	1	NE	-	-	-	-	-	-	-
XHV734_0342	-	hypothetical protein	8	41.6	69	0.72	665.9	1104.51	27.4	0.1175	1	69	53.1	-0.37	1104.5	849.02	-16	0.4388	1	NE	-	-	-	-	1PA77@1224,29124@1,2ZNPP@2	-	-
XHV734_0343	-	conserved membrane hypothetical protein	9	284.3	341.5	0.26	5116.6	6146.92	57.2	0.636	1	341.5	409	0.26	6146.9	7362.79	67.5	0.6157	1	NE	-	-	-	-	1NKZB@1224,1S6BF@1236,1X6C7@135614,COG0697@1,COG0697@2	EG	-
XHV734_0344	-	Alpha/beta hydrolase	5	89.6	98.9	0.14	896.4	989	9.3	0.8247	1	98.9	37.1	-1.39	989	370.88	-61.8	0.073	1	NE	-	-	K07018	-	1MUDY@1224,1S4MG@1236,1X4H4@135614,COG2945@1,COG2945@2	S	GO:0016787
XHV734_0345	zapE	Cell division protein ZapE	14	26.9	29.1	0.11	753.7	814.59	2.2	0.8727	1	29.1	11.3	-1.3	814.6	315.32	-17.8	0.1435	1	NE	-	-	K06916	-	1MUUW@1224,1RMTJ@1236,1X4VN@135614,COG1485@1,COG1485@2	D	GO:0005524;GO:0016887;GO:0051301;GO:0003674;GO:0003824;GO:0005575;GO:0005622;GO:0005623;GO:0005737;GO:0008150;GO:0009987;GO:0016462;GO:0016787;GO:0016817;GO:0016818;GO:0017111;GO:0032153;GO:0044424;GO:0044464
XHV734_0346	-	hypothetical protein	7	70.8	94.1	0.41	991.3	1317.79	23.3	0.5432	1	94.1	58	-0.69	1317.8	811.87	-36.1	0.3329	1	NE	-	-	-	-	-	-	-
XHV734_0347	-	hypothetical protein	5	109.3	115.4	0.08	1092.8	1154	6.1	0.8158	1	115.4	78.1	-0.56	1154	780.62	-37.3	0.2299	1	NE	-	-	-	-	1PX4A@1224,1TDHW@1236,1XAT3@135614,2AG4S@1,3169E@2	-	-
XHV734_0348	ohrR	Organic hydroperoxide resistance transcriptional regulator	6	175.9	249	0.5	2110.4	2988.38	73.2	0.3383	1	249	205.4	-0.28	2988.4	2464.67	-43.6	0.5985	1	NE	-	-	K23775	-	1RH1F@1224,1S8WM@1236,1X74G@135614,COG1846@1,COG1846@2	K	GO:0003700;GO:0006355
XHV734_0349	ohr	Organic hydroperoxide resistance protein	3	91.5	96.9	0.08	548.9	581.45	5.4	0.7621	1	96.9	44.3	-1.11	581.5	266.03	-52.6	0.2832	1	NE	-	-	K04063	-	1RD1A@1224,1S3UA@1236,1X6IA@135614,COG1764@1,COG1764@2	O	GO:0006979
XHV734_0350	-	Alpha/beta hydrolase	7	208.9	242.6	0.21	2924.8	3395.87	33.6	0.7257	1	242.6	244.5	0.01	3395.9	3422.71	1.9	0.987	1	NE	-	-	-	1.11.1.10,3.1.1.24	1RDEH@1224,1S75E@1236,1X5Y9@135614,COG2021@1,COG2021@2	E	-
XHV734_0351	-	conserved exported hypothetical protein	10	178.8	251.3	0.49	3575.4	5026.69	72.6	0.2111	1	251.3	270.9	0.11	5026.7	5418.04	19.6	0.8298	1	NE	-	-	-	-	1RKPW@1224,1S6DR@1236,1X7K9@135614,2C535@1,32RF1@2	S	-
XHV734_0352	-	hypothetical protein	2	67.2	88.8	0.4	268.8	355.24	21.6	0.3092	1	88.8	26.6	-1.7	355.2	106.47	-62.2	0.0273	0.49633	NE	-	-	-	-	-	-	-
XHV734_0353	-	hypothetical protein	12	89.6	113.4	0.34	2149.3	2722.61	23.9	0.6089	1	113.4	106	-0.1	2722.6	2544.11	-7.4	0.8804	1	NE	-	-	-	-	1QH9Q@1224,1TEV2@1236,1XBUE@135614,2BMC7@1,32FWE@2	-	-
XHV734_0354	dkgB	2,5-diketo-D-gluconate reductase B	10	138.2	186	0.43	2764.8	3720.24	47.8	0.5057	1	186	226.3	0.28	3720.2	4525.07	40.2	0.7094	1	NE	-	-	K06222	1.1.1.346	1MWFS@1224,1RMX6@1236,1X6T4@135614,COG0656@1,COG0656@2	S	GO:0016491;GO:0055114
XHV734_0355	yncB	putative conserved oxidoreductase, Zn-dependent and NAD(P)-binding	12	90.2	115.4	0.35	2163.7	2769.75	25.3	0.4612	1	115.4	161.5	0.48	2769.7	3875.95	46.1	0.558	1	NE	-	-	K23256	1.6.5.5	1MUC2@1224,1RNGM@1236,1X3PV@135614,COG2130@1,COG2130@2	S	GO:0016491;GO:0055114
XHV734_0356	-	Oxidoreductase	20	68.1	92.9	0.44	2725.4	3716.43	24.8	0.2159	1	92.9	100.1	0.11	3716.4	4004.22	7.2	0.8184	1	NE	-	-	-	1.1.1.91	1MV2Y@1224,1RQ1X@1236,1X4PU@135614,COG0667@1,COG0667@2	C	-
XHV734_0357	-	Methyltransferase	14	122.2	146.4	0.26	3420.7	4100.43	24.3	0.4667	1	146.4	198.8	0.44	4100.4	5565.29	52.3	0.3119	1	NE	-	-	-	-	1NNHX@1224,1RN1A@1236,1X3E7@135614,COG4798@1,COG4798@2	S	-
XHV734_0358	ymfC	23S rRNA pseudouridine synthase	4	132.7	144.7	0.12	1061.9	1157.25	11.9	0.7322	1	144.7	111	-0.38	1157.2	887.85	-33.7	0.3663	1	NE	-	-	K06181	5.4.99.19,5.4.99.20,5.4.99.22	1R9VV@1224,1S1ZX@1236,1X4NX@135614,COG1187@1,COG1187@2	J	GO:0001522;GO:0003723;GO:0009451;GO:0016866;GO:0009982;GO:0000154;GO:0000455;GO:0003674;GO:0003824;GO:0005575;GO:0005622;GO:0005623;GO:0005737;GO:0005829;GO:0006139;GO:0006364;GO:0006396;GO:0006725;GO:0006807;GO:0008150;GO:0008152;GO:0009987;GO:0010467;GO:0016070;GO:0016072;GO:0016853;GO:0022613;GO:0031118;GO:0034470;GO:0034641;GO:0034660;GO:0042254;GO:0043170;GO:0043412;GO:0044085;GO:0044237;GO:…
XHV734_0359	-	Oar protein	65	167	207.7	0.31	21714.3	26995.95	40.6	0.1178	1	207.7	190.5	-0.12	26996	24766.71	-17.1	0.5608	1	NE	-	-	-	-	1MW4X@1224,1RPVY@1236,1X3CF@135614,COG1629@1,COG4771@2	P	GO:0030246
XHV734_0360	-	hypothetical protein	5	61.1	64.5	0.08	610.7	644.96	3.4	0.8317	1	64.5	29	-1.12	645	290.44	-35.5	0.2485	1	NE	-	-	-	-	1QDYV@1224,1TA73@1236,1X8K3@135614,2AFNC@1,315PW@2	-	-
XHV734_0361	-	hypothetical protein	6	182.7	192.7	0.08	2192.9	2312.7	10	0.9179	1	192.7	177.2	-0.12	2312.7	2126.12	-15.5	0.8758	1	NE	-	-	-	-	-	-	-
XHV734_0362	hrpB	ATP-dependent RNA helicase HrpB	17	235.4	236.6	0.01	8002.7	8043.93	1.2	0.9836	1	236.6	221.9	-0.09	8043.9	7544	-14.7	0.8006	1	NE	-	-	K03579	3.6.4.13	1MUEQ@1224,1RR1B@1236,1X443@135614,COG1643@1,COG1643@2	L	GO:0004386
XHV734_0363	-	Methyl-accepting chemotaxis protein	16	114.4	133	0.22	3659.9	4254.69	18.6	0.7232	1	133	140.4	0.08	4254.7	4493.01	7.4	0.909	1	NE	-	-	K03406	-	1MU9B@1224,1RMH0@1236,1XA4G@135614,COG0840@1,COG0840@2	NT	GO:0007165;GO:0016021;GO:0016020;GO:0004888;GO:0006935
XHV734_0364	-	hypothetical protein	7	86.7	74.9	-0.21	1214.4	1049.06	-11.8	0.8002	1	74.9	79.8	0.09	1049.1	1116.92	4.8	0.9364	1	NE	-	-	-	-	-	-	-
XHV734_0365	-	hypothetical protein	0	0	0	0	0	0	0	1	1	0	0	0	0	0	0	1	1	NE	-	-	-	-	1RD33@1224,1S3ZU@1236,1X6JJ@135614,COG4807@1,COG4807@2	S	-
XHV734_0366	-	5-hydroxyisourate hydrolase	5	52	61.9	0.25	519.8	619.08	9.9	0.7427	1	61.9	25.5	-1.25	619.1	254.93	-36.4	0.1897	1	NE	-	-	K07127	3.5.2.17,4.1.1.97	1RH84@1224,1SC8E@1236,1X8HA@135614,COG2351@1,COG2351@2	P	GO:0006144;GO:0033971;GO:0003674;GO:0003824;GO:0005488;GO:0005515;GO:0006139;GO:0006725;GO:0006807;GO:0008150;GO:0008152;GO:0009112;GO:0009987;GO:0016787;GO:0016810;GO:0016812;GO:0034641;GO:0042802;GO:0044237;GO:0044238;GO:0044281;GO:0046483;GO:0055086;GO:0071704;GO:0072521;GO:1901360;GO:1901564
XHV734_0367	hpyO	FAD-dependent urate hydroxylase	16	201.3	206.7	0.04	6440.2	6614.88	5.5	0.9266	1	206.7	203	-0.03	6614.9	6495.82	-3.7	0.9494	1	NE	-	-	K22879	-	1MUKW@1224,1RPJ4@1236,1X9WA@135614,COG2072@1,COG2072@2	P	GO:0000166;GO:0003674;GO:0003824;GO:0004497;GO:0005488;GO:0006082;GO:0006725;GO:0006807;GO:0008150;GO:0008152;GO:0009056;GO:0009987;GO:0016491;GO:0016705;GO:0016709;GO:0019439;GO:0019628;GO:0034641;GO:0036094;GO:0043167;GO:0043168;GO:0044237;GO:0044248;GO:0044270;GO:0044281;GO:0044282;GO:0046415;GO:0046483;GO:0046700;GO:0048037;GO:0050660;GO:0050661;GO:0050662;GO:0051287;GO:0055114;GO:0070402;GO:…
XHV734_0368	-	2-oxo-4-hydroxy-4-carboxy-5-ureidoimidazoline decarboxylase	4	97.5	90.5	-0.11	780.2	724.13	-7	0.7906	1	90.5	63.9	-0.5	724.1	510.91	-26.7	0.4833	1	NE	-	-	K13485	4.1.1.97	1RH9S@1224,1SAAD@1236,1X7FF@135614,COG3195@1,COG3195@2	S	GO:0019428
XHV734_0369	-	hypothetical protein	4	31.1	34.7	0.15	248.7	277.24	3.6	0.7591	1	34.7	22.9	-0.58	277.2	183.23	-11.8	0.4648	1	NE	-	-	-	-	1QU0Q@1224,1T1K5@1236,1XADF@135614,COG0319@1,COG0319@2	S	-
XHV734_0370	-	Chitin deacetylase	16	63.1	75.1	0.25	2019.2	2402.63	12	0.6397	1	75.1	64.1	-0.23	2402.6	2050.49	-11	0.6872	1	NE	-	-	-	1.7.3.3,3.5.1.41	1MV3V@1224,1RPKM@1236,1X5DB@135614,COG0726@1,COG0726@2	G	GO:0005975;GO:0016810;GO:0003824;GO:0000003;GO:0000272;GO:0003006;GO:0005575;GO:0005618;GO:0005619;GO:0005623;GO:0005631;GO:0005976;GO:0006022;GO:0006026;GO:0006030;GO:0006032;GO:0006037;GO:0006039;GO:0006040;GO:0006807;GO:0007049;GO:0008150;GO:0008152;GO:0009056;GO:0009057;GO:0009272;GO:0009277;GO:0009653;GO:0009987;GO:0010383;GO:0010927;GO:0016043;GO:0016052;GO:0016998;GO:0017144;GO:0019953;GO:…
XHV734_0371	pucG	(S)-ureidoglycine--glyoxylate transaminase	11	98.8	108	0.13	2173.2	2375.46	9.2	0.8636	1	108	110.4	0.03	2375.5	2428.42	2.4	0.9639	1	NE	-	-	K00839	2.6.1.112,2.6.1.44,2.6.1.45,2.6.1.51	1MWHJ@1224,1RMNR@1236,1X4VX@135614,COG0075@1,COG0075@2	E	GO:0003824;GO:0001505;GO:0003674;GO:0004760;GO:0005575;GO:0005622;GO:0005623;GO:0005737;GO:0005777;GO:0006082;GO:0006520;GO:0006544;GO:0006545;GO:0006807;GO:0008150;GO:0008152;GO:0008453;GO:0008483;GO:0008652;GO:0009058;GO:0009069;GO:0009070;GO:0009987;GO:0016053;GO:0016740;GO:0016769;GO:0017144;GO:0019265;GO:0019752;GO:0042133;GO:0042136;GO:0042579;GO:0043226;GO:0043227;GO:0043229;GO:0043231;GO:…
XHV734_0372	amaB	N-carbamoyl-L-amino acid hydrolase	10	41.6	39	-0.09	832.3	779.38	-2.6	0.8945	1	39	27.7	-0.48	779.4	553.45	-11.3	0.5881	1	NE	-	-	K02083	3.5.1.6,3.5.1.87,3.5.3.9	1MVUX@1224,1RPPD@1236,1X42S@135614,COG0624@1,COG0624@2	E	GO:0016813;GO:0016787
XHV734_0373	-	hypothetical protein	3	47.5	49.8	0.07	285.2	298.7	2.3	0.8699	1	49.8	32.3	-0.61	298.7	193.82	-17.5	0.4117	1	NE	-	-	-	-	-	-	-
XHV734_0374	ycjZ	putative nucleic acid-binding regulator	7	68.3	66.2	-0.05	956.9	926.48	-2.2	0.9404	1	66.2	96.3	0.53	926.5	1347.77	30.1	0.5698	1	NE	-	-	-	-	1MU2E@1224,1RQ66@1236,1X3QJ@135614,COG0583@1,COG0583@2	K	GO:0003700;GO:0006355
XHV734_0375	opdE	Transcription regulatory protein OpdE	10	57.9	60.2	0.06	1157.6	1203.39	2.3	0.9299	1	60.2	42.2	-0.5	1203.4	843.5	-18	0.4483	1	NE	-	-	-	-	1MVD0@1224,1RMBW@1236,1X4K9@135614,COG0477@1,COG2814@2	EGP	GO:0005887;GO:0055085
XHV734_0376	-	hypothetical protein	13	52.5	60.9	0.21	1364.9	1584.08	8.4	0.7807	1	60.9	69.4	0.19	1584.1	1805.66	8.5	0.8399	1	NE	-	-	-	-	1MUNN@1224,1SMRN@1236,1XCK6@135614,COG0583@1,COG0583@2	K	GO:0003700;GO:0006355
XHV734_0377	-	Hydrolase	22	85.7	103.4	0.27	3769.2	4549.34	17.7	0.5504	1	103.4	105.4	0.03	4549.3	4639.36	2	0.9558	1	NE	-	-	-	-	1MUSF@1224,1RQ1N@1236,1XD52@135614,COG0596@1,COG0596@2	S	GO:0003824
XHV734_0379	-	Peptidase	42	185.8	208.1	0.16	15611.1	17482.8	22.3	0.5917	1	208.1	225.3	0.11	17482.8	18925.77	17.2	0.7221	1	NE	-	-	-	-	1N75C@1224,1RXY1@1236,1X51F@135614,COG1506@1,COG1506@2	E	GO:0006508;GO:0008236
XHV734_0382	-	Gas vesicle protein	8	99.5	104.2	0.07	1592.7	1667.04	4.6	0.8994	1	104.2	139.8	0.42	1667	2236.12	35.6	0.5123	1	NE	-	-	-	-	1-S3@1224,1SJHX@1236,2EE71@1,3381J@2	S	-
XHV734_0383	-	hypothetical protein	8	115.3	141	0.29	1844.7	2255.3	25.7	0.4415	1	141	140.8	0	2255.3	2252.42	-0.2	0.9966	1	NE	-	-	-	-	COG3677@1,COG3677@2	L	GO:0003723;GO:0005737;GO:0016070;GO:0016788
XHV734_0384	-	DNA (Cytosine-5-)-methyltransferase	40	7.4	7.2	-0.02	588.3	578.26	-0.1	0.9564	1	7.2	1.2	-1.88	578.3	98.23	-6	0	0	GD	-	down	K00558	2.1.1.37	1KFKN@119060,1MV9H@1224,2VMYX@28216,COG0270@1,COG0270@2	L	GO:0008168
XHV734_0385	-	Restriction endonuclease	29	32.9	36.7	0.15	1908.4	2130.54	3.8	0.7566	1	36.7	44.2	0.26	2130.5	2564.82	7.5	0.6858	1	NE	-	-	-	2.1.1.72	1RAU2@1224,1SBXU@1236,COG0863@1,COG0863@2	L	-
XHV734_0386	-	hypothetical protein	7	114.2	124.6	0.12	1599.4	1743.83	10.3	0.8079	1	124.6	147.9	0.25	1743.8	2070.29	23.3	0.7157	1	NE	-	-	-	-	-	-	-
XHV734_0387	-	transposase	15	0	0	0	0	0	0	1	1	0	0	0	0	0	0	1	1	N/A	-	-	-	-	1RBYG@1224,1S1PM@1236,1XBWW@135614,COG3677@1,COG3677@2	L	-
XHV734_0388	-	hypothetical protein	8	50.5	53.6	0.08	808.7	857.8	3.1	0.883	1	53.6	51.4	-0.06	857.8	822.43	-2.2	0.9513	1	NE	-	-	-	-	-	-	-
XHV734_0389	-	hypothetical protein	57	56.7	70.4	0.31	6459.6	8022.07	13.7	0.3434	1	70.4	76.7	0.12	8022.1	8743.47	6.3	0.7551	1	NE	-	-	-	-	1NZ8J@1224,1RXDU@1236,1X4CI@135614,COG5153@1,COG5153@2	IU	-
XHV734_0390	-	hypothetical protein	18	32.3	36.5	0.17	1162.8	1312.4	4.2	0.7109	1	36.5	40.5	0.15	1312.4	1456.48	4	0.8174	1	NE	-	-	-	-	1QDVB@1224,1TA1R@1236,1X8HY@135614,2AJXW@1,31AM1@2	-	-
XHV734_0391	hpxW	Oxamate amidohydrolase proenzyme	23	154.5	172.6	0.16	7104.7	7939.4	18.1	0.6996	1	172.6	176.4	0.03	7939.4	8114.94	3.8	0.9457	1	NE	-	-	K22602	2.3.2.2,3.4.19.13	1MUV6@1224,1RMIT@1236,1X5AN@135614,COG0405@1,COG0405@2	E	-
XHV734_0392	atzE	1-carboxybiuret hydrolase subunit AtzE	12	140.9	142.1	0.01	3381.7	3410.46	1.2	0.9768	1	142.1	130.3	-0.12	3410.5	3127.94	-11.8	0.7726	1	NE	-	-	K19837	3.5.1.4,3.5.1.84,6.3.5.6,6.3.5.7	1MUVQ@1224,1RP7E@1236,1X4MC@135614,COG0154@1,COG0154@2	J	GO:0004040
XHV734_0393	-	hypothetical protein	2	19.3	30.8	0.65	77.2	123.04	11.5	0.6476	1	30.8	5.8	-2.23	123	23.11	-25	0.4283	1	NE	-	-	-	-	-	-	-
XHV734_0394	-	Inosine-uridine preferring nucleoside hydrolase	15	133.6	136.5	0.03	4009.2	4095.06	2.9	0.9589	1	136.5	176.7	0.37	4095.1	5301.74	40.2	0.5931	1	NE	-	-	K01239	3.2.2.1	1MUIW@1224,1RRR2@1236,1X4PR@135614,COG1957@1,COG1957@2	G	-
XHV734_0395	-	putative Adenosine deaminase	10	113	120.6	0.09	2260.8	2411.09	7.5	0.8603	1	120.6	143.3	0.25	2411.1	2866.95	22.8	0.662	1	NE	-	-	K01488	3.5.4.2,3.5.4.4	1R6Q8@1224,1S01A@1236,1X41M@135614,COG1816@1,COG1816@2	F	GO:0019239
XHV734_0396	-	exported hypothetical protein	12	118.7	125.7	0.08	2847.7	3017.99	7.1	0.8436	1	125.7	159.7	0.34	3018	3833.2	34	0.5508	1	NE	-	-	K01488	3.5.4.2,3.5.4.4	1R6Q8@1224,1S01A@1236,1X41M@135614,COG1816@1,COG1816@2	F	-
XHV734_0397	-	Xanthine/uracil/thiamine/ascorbate permease family protein	12	162.9	163.8	0.01	3909	3931.34	0.9	0.9802	1	163.8	182.2	0.15	3931.3	4373.03	18.4	0.7458	1	NE	-	-	K06901	-	1MUV0@1224,1RMBE@1236,1X5BB@135614,COG2252@1,COG2252@2	S	GO:0016020;GO:0022857;GO:0055085;GO:0015205
XHV734_0398	vanB	Vanillate O-demethylase oxidoreductase	10	141.4	152.5	0.11	2827.6	3050.69	11.2	0.8011	1	152.5	134.1	-0.18	3050.7	2682.27	-18.4	0.7169	1	NE	-	-	-	-	1MU6E@1224,1S0WE@1236,1XCQ5@135614,COG1018@1,COG1018@2	C	GO:0016491;GO:0009055;GO:0051536;GO:0051537;GO:0008941;GO:0019825;GO:0020037;GO:0051409;GO:0055114;GO:0071949
XHV734_0399	-	(2Fe-2S)-binding protein	12	110.9	125.5	0.18	2661.6	3011.82	14.6	0.6793	1	125.5	101.9	-0.3	3011.8	2446.18	-23.6	0.5058	1	NE	-	-	-	-	1MXXI@1224,1RRNX@1236,1X5GW@135614,COG4638@1,COG4638@2	P	GO:0016491;GO:0051537;GO:0055114
XHV734_0400	-	LysR family transcriptional regulator	4	278.7	267.1	-0.06	2229.2	2136.84	-11.5	0.9035	1	267.1	285.3	0.09	2136.8	2282.71	18.2	0.8605	1	NE	-	-	-	-	1QK14@1224,1RQG8@1236,1X9P8@135614,COG0583@1,COG0583@2	K	GO:0003700;GO:0006355
XHV734_0401	tatD	DNase, magnesium-dependent	10	45.9	45.2	-0.02	917.1	904.8	-0.6	0.9661	1	45.2	27.6	-0.69	904.8	552.46	-17.6	0.1824	1	NE	-	-	K03424	-	1MXN8@1224,1RNCC@1236,1X3N8@135614,COG0084@1,COG0084@2	L	GO:0016888;GO:0016788;GO:0000175;GO:0000302;GO:0000738;GO:0003674;GO:0003824;GO:0004518;GO:0004527;GO:0004529;GO:0004532;GO:0004536;GO:0004540;GO:0005488;GO:0005575;GO:0005622;GO:0005623;GO:0005737;GO:0005829;GO:0006139;GO:0006259;GO:0006308;GO:0006725;GO:0006807;GO:0006950;GO:0006979;GO:0008150;GO:0008152;GO:0008296;GO:0008297;GO:0008310;GO:0008408;GO:0009056;GO:0009057;GO:0009636;GO:0009987;GO:…
XHV734_0402	-	hypothetical protein	8	32.3	38.4	0.25	516.2	615.07	6.2	0.658	1	38.4	38.3	0	615.1	613.53	-0.1	0.9967	1	NE	-	-	-	-	1PCRM@1224,1SXWG@1236,1X6WW@135614,COG0346@1,COG0346@2	E	-
XHV734_0403	-	hypothetical protein	4	38.8	45.5	0.23	310	363.82	6.7	0.7487	1	45.5	109.4	1.25	363.8	875.44	64	0.1533	1	NE	-	-	-	-	-	-	-
XHV734_0404	ynfL	putative DNA-binding transcriptional regulator	4	37.5	58.5	0.63	299.8	467.69	21	0.4217	1	58.5	55.4	-0.08	467.7	443.29	-3	0.9223	1	NE	-	-	-	-	1MXRP@1224,1RPC1@1236,1X59V@135614,COG0583@1,COG0583@2	K	GO:0003700;GO:0006355
XHV734_0405	-	Permeases of the major facilitator superfamily	12	254.1	243.5	-0.06	6099.4	5844.6	-10.6	0.8691	1	243.5	209.9	-0.21	5844.6	5036.74	-33.7	0.636	1	NE	-	-	K08224	-	1MWFH@1224,1RPAT@1236,1X5NI@135614,COG0477@1,COG2814@2	EGP	GO:0016021;GO:0022857;GO:0055085;GO:0005887;GO:0005575;GO:0005623;GO:0005886;GO:0016020;GO:0044464;GO:0071944
XHV734_0407	-	conserved exported hypothetical protein	14	98.7	108.2	0.13	2762.7	3030.22	9.6	0.779	1	108.2	101.4	-0.09	3030.2	2838.96	-6.8	0.8547	1	NE	-	-	-	-	1NIW0@1224,1TG4X@1236,1X9JS@135614,28JIN@1,2Z9BW@2	-	GO:0016788
XHV734_0408	-	TonB-dependent receptor	45	141.7	159.8	0.17	12750.1	14378.63	18.1	0.5519	1	159.8	171.4	0.1	14378.6	15423.1	11.6	0.7433	1	NE	-	-	-	-	1QU0R@1224,1T1K6@1236,1XD4E@135614,COG1629@1,COG1629@2,COG4206@1,COG4206@2	M	-
XHV734_0409	-	hypothetical protein	6	203.8	270.8	0.41	2445.1	3249.37	67	0.4461	1	270.8	241.2	-0.17	3249.4	2894.7	-29.6	0.7856	1	NE	-	-	-	-	1NM93@1224,1SZ9K@1236,1XCU7@135614,COG1309@1,COG1309@2	K	GO:0003677
XHV734_0410	cobB	NAD-dependent protein deacetylase	3	49.4	72.7	0.55	296.5	436.44	23.3	0.6841	1	72.7	57.9	-0.32	436.4	347.66	-14.8	0.8836	1	NE	-	-	-	-	1MUK1@1224,1RTDE@1236,1X5AI@135614,COG0846@1,COG0846@2	K	GO:0070403
XHV734_0411	namA	NADPH dehydrogenase	10	140.1	194.2	0.47	2802.3	3884.49	54.1	0.1969	1	194.2	254.3	0.39	3884.5	5086.2	60.1	0.4202	1	NE	-	-	-	1.6.99.1	1MVE0@1224,1RMII@1236,1X3AF@135614,COG1902@1,COG1902@2	C	GO:0003824;GO:0010181;GO:0016491;GO:0055114
XHV734_0412	-	NAD(P)-dependent oxidoreductase	3	51.6	47.1	-0.13	309.8	282.51	-4.6	0.7717	1	47.1	23.6	-0.97	282.5	141.61	-23.5	0.2214	1	NE	-	-	-	1.1.1.31	1P0X0@1224,1RPXF@1236,1X51J@135614,COG2084@1,COG2084@2	I	GO:0055114;GO:0016491;GO:0051287;GO:0050661
XHV734_0413	-	hypothetical protein	3	251	337	0.42	1505.9	2021.87	86	0.6431	1	337	357.5	0.08	2021.9	2144.87	20.5	0.8958	1	NE	-	-	-	-	1QQRV@1224,1RTEI@1236,1XB3H@135614,COG5153@1,COG5153@2	IU	-
XHV734_0414	purU	Formyltetrahydrofolate deformylase	14	125.3	170.7	0.44	3507.3	4780.33	45.5	0.2844	1	170.7	73	-1.21	4780.3	2044.18	-97.7	0.007	0.15738	NE	-	-	K01433	3.5.1.10	1MVCF@1224,1RN6Q@1236,1X3TS@135614,COG0788@1,COG0788@2	F	GO:0009058;GO:0016742;GO:0006189;GO:0008864
XHV734_0415	-	hypothetical protein	2	1.8	1.8	-0.04	7.3	7.02	-0.1	1	1	1.8	0	-1.46	7	0	-1.8	0.4308	1	NE	-	-	-	-	-	-	-
XHV734_0416	-	Beta-N-acetylhexosaminidase	62	44.5	50.8	0.19	5518.3	6303.79	6.3	0.5289	1	50.8	54.8	0.11	6303.8	6789.2	3.9	0.7523	1	NE	-	-	K01207	3.2.1.52	1MRGZ@122277,1MVAJ@1224,1RMQF@1236,COG1472@1,COG1472@2	G	GO:0004553;GO:0005975
XHV734_0417	-	hypothetical protein	5	119.1	118.3	-0.01	1191	1182.85	-0.8	0.9767	1	118.3	117.5	-0.01	1182.8	1175.11	-0.8	0.9819	1	NE	-	-	-	-	-	-	-
XHV734_0418	-	Conditioned medium factor	26	83.4	98.5	0.24	4338.2	5122.74	15.1	0.3901	1	98.5	110	0.16	5122.7	5720.19	11.5	0.6948	1	NE	-	-	-	-	1NR23@1224,1SN18@1236,COG1075@1,COG1075@2	S	-
XHV734_0419	-	5,10-methylenetetrahydrofolate reductase	5	85.9	84.3	-0.03	859.4	843.01	-1.6	0.9719	1	84.3	87.3	0.05	843	872.73	3	0.9492	1	NE	-	-	K00297	1.5.1.20	1MVWT@1224,1SB13@1236,1X9A0@135614,COG0685@1,COG0685@2	E	GO:0004489;GO:0006555;GO:0055114;GO:0003674;GO:0003824;GO:0005575;GO:0005622;GO:0005623;GO:0005737;GO:0005829;GO:0006730;GO:0008150;GO:0008152;GO:0009987;GO:0016491;GO:0016645;GO:0016646;GO:0044237;GO:0044281;GO:0044424;GO:0044444;GO:0044464
XHV734_0420	queH	Epoxyqueuosine reductase QueH	13	99.6	105.8	0.09	2590.6	2750.34	6.1	0.835	1	105.8	86.2	-0.29	2750.3	2241.83	-19.6	0.5757	1	NE	-	-	K09765	1.17.99.6,3.1.26.4	1MUG5@1224,1RPEH@1236,1X53N@135614,COG1636@1,COG1636@2	C	-
XHV734_0421	metR	DNA-binding transcriptional activator, homocysteine-binding	16	161.5	175.1	0.12	5168.4	5602.25	13.6	0.8078	1	175.1	86.5	-1.01	5602.3	2766.99	-88.6	0.0639	0.9437	NE	-	-	K03576	-	1MUIX@1224,1RRF3@1236,1X5IT@135614,COG0583@1,COG0583@2	K	GO:0003700;GO:0006355
XHV734_0422	sfnE	NADH-dependent FMN reductase SfnE	3	46.2	39	-0.24	277.4	234.11	-7.2	0.6567	1	39	7.9	-2.16	234.1	47.64	-31.1	0.0499	0.80608	NE	-	-	K00299	1.5.1.38	1MX40@1224,1RQGZ@1236,1XA3D@135614,COG0431@1,COG0431@2	S	GO:0016491
XHV734_0423	-	hypothetical protein	25	41.7	48.8	0.22	2083.2	2437.93	7.1	0.5996	1	48.8	17.9	-1.4	2437.9	895.64	-30.8	0.0133	0.2745	NE	-	-	-	-	1MX3X@1224,1RPVF@1236,1X3HF@135614,28H5S@1,2Z7IA@2	S	-
XHV734_0424	-	5-methyltetrahydropteroyltriglutamate--homocystei ne methyltransferase	12	54.7	60.8	0.15	1313.7	1458.41	6	0.8104	1	60.8	14.4	-2	1458.4	345.65	-46.4	0.0157	0.31626	NE	-	-	K00549	2.1.1.14	1MUI9@1224,1RMBA@1236,1X408@135614,COG0620@1,COG0620@2	E	GO:0003871;GO:0008270;GO:0009086
XHV734_0425	-	hypothetical protein	8	72.4	79.7	0.14	1158.8	1275.6	7.3	0.7531	1	79.7	103	0.37	1275.6	1648.57	23.3	0.8658	1	NE	-	-	-	-	-	-	-
XHV734_0426	-	Abortive phage infection protein	25	102.3	124.1	0.28	5115.3	6205.95	21.8	0.3798	1	124.1	115.7	-0.1	6205.9	5787.13	-8.4	0.7661	1	NE	-	-	-	-	1NJIX@1224,1RSPZ@1236,1X7PK@135614,COG4823@1,COG4823@2	V	-
XHV734_0427	-	Porin	33	96.5	125.8	0.38	6367.2	8302.88	29.3	0.1955	1	125.8	128.3	0.03	8302.9	8470.95	2.5	0.9267	1	NE	-	-	-	-	1R45W@1224,1RNG5@1236,1X52K@135614,COG3746@1,COG3746@2	P	-
XHV734_0428	ytfG	NAD(P)H:quinone oxidoreductase	15	117.8	132.4	0.17	3533.9	3971.03	14.6	0.5267	1	132.4	159.9	0.27	3971	4797.1	27.5	0.4568	1	NE	-	-	K19267	1.6.5.2	1MW44@1224,1RPD9@1236,1X35U@135614,COG0702@1,COG0702@2	GM	GO:0003674;GO:0003824;GO:0005575;GO:0005622;GO:0005623;GO:0005737;GO:0005829;GO:0008150;GO:0008152;GO:0016491;GO:0016651;GO:0016655;GO:0044424;GO:0044444;GO:0044464;GO:0055114
XHV734_0429	-	hypothetical protein	8	32.5	35.2	0.11	520.2	563.34	2.7	0.8326	1	35.2	14.1	-1.26	563.3	226.35	-21.1	0.391	1	NE	-	-	-	-	-	-	-
XHV734_0430	-	Transcriptional regulator, HxlR family	3	126.7	118.3	-0.1	759.9	709.56	-8.4	0.8196	1	118.3	168.3	0.51	709.6	1009.99	50.1	0.5872	1	NE	-	-	-	-	1MZ6N@1224,1S6R7@1236,1X892@135614,COG1733@1,COG1733@2	K	-
XHV734_0431	xopB	Xanthomonas outer protein B	29	76	90.5	0.25	4410.2	5247.36	14.4	0.4436	1	90.5	94.2	0.06	5247.4	5463.01	3.7	0.8643	1	NE	-	-	-	-	1RCIV@1224,1SMFJ@1236,28PS6@1,2ZCDS@2	-	-
XHV734_0432	-	hypothetical protein	6	4.6	5.4	0.19	55.1	64.61	0.8	0.8741	1	5.4	2.9	-0.71	64.6	34.89	-2.5	0.5484	1	NE	-	-	K07497	-	1MVN5@1224,1RP6D@1236,1X6R2@135614,COG2801@1,COG2801@2	L	GO:0032196;GO:0003676;GO:0015074
XHV734_0433	lcrS	Low calcium response locus protein S	4	21.1	25.4	0.26	168.6	203.3	4.3	0.6677	1	25.4	39	0.6	203.3	311.71	13.6	0.8535	1	NE	-	-	K07497	-	1MZ3D@1224,1S9EI@1236,1X7V9@135614,COG2963@1,COG2963@2	L	GO:0003677;GO:0004803;GO:0006313
XHV734_0434	-	hypothetical protein	4	20.3	22.8	0.16	162.1	182.36	2.5	0.8474	1	22.8	20.7	-0.13	182.4	165.87	-2.1	0.9273	1	NE	-	-	-	-	-	-	-
XHV734_0435	-	Xanthomonas outer protein C1, Type III effector XopC1	101	23.8	27	0.17	4816.1	5444.56	3.1	0.582	1	27	31.1	0.2	5444.6	6280.45	4.1	0.5788	1	NE	-	-	-	3.1.3.18	COG0546@1,COG0546@2	S	-
XHV734_0436	-	hypothetical protein	7	0	0	0	0	0	0	1	1	0	0	0	0	0	0	1	1	GD	-	-	-	-	-	-	-
XHV734_0437	-	hypothetical protein	3	146	169.2	0.21	876	1015.41	23.2	0.5681	1	169.2	112	-0.59	1015.4	672.25	-57.2	0.3947	1	NE	-	-	K07497	-	1MZ3D@1224,1S6KR@1236,1X6ZW@135614,COG2963@1,COG2963@2	L	GO:0003677;GO:0004803;GO:0006313
XHV734_0438	-	hypothetical protein	11	95	121.1	0.35	2091	2663.75	26	0.4304	1	121.1	137.4	0.18	2663.8	3023.76	16.4	0.7164	1	NE	-	-	K07497	-	1MVN5@1224,1RP6D@1236,1X57S@135614,COG2801@1,COG2801@2	L	GO:0015074;GO:0032196;GO:0003676
XHV734_0439	-	transposase	18	0	0	0	0	0	0	1	1	0	0	0	0	0	0	1	1	N/A	-	-	-	-	1RBYG@1224,1S1PM@1236,1XBWW@135614,COG3677@1,COG3677@2	L	-
XHV734_0440	-	hypothetical protein	3	44.2	50.1	0.17	265.3	300.32	5.8	0.8113	1	50.1	39.5	-0.33	300.3	237.05	-10.5	0.6951	1	NE	-	-	-	-	-	-	-
XHV734_0441	-	hypothetical protein	2	32.3	35.3	0.13	129	141.37	3.1	0.7451	1	35.3	21.6	-0.69	141.4	86.38	-13.7	0.3261	1	NE	-	-	-	-	1QQR6@1224,1RTDJ@1236,1XAYS@135614,2BU05@1,32P8Q@2	-	-
XHV734_0442	-	hypothetical protein	6	20.4	19.8	-0.04	244.6	237.86	-0.6	0.961	1	19.8	31.6	0.65	237.9	379.55	11.8	0.6716	1	NE	-	-	-	-	COG3677@1,COG3677@2	L	GO:0003723;GO:0005737;GO:0016070;GO:0016788
XHV734_0443	-	conserved exported hypothetical protein	28	23.3	28.9	0.3	1306.9	1619.81	5.6	0.5511	1	28.9	32.4	0.16	1619.8	1815.23	3.5	0.7714	1	NE	-	-	-	-	1P1JI@1224,1T0YR@1236,1X83D@135614,2E71S@1,331KE@2	-	-
XHV734_0444	-	transposase	4	0	0	0	0	0	0	1	1	0	0	0	0	0	0	1	1	N/A	-	-	K07483	-	1MZ5C@1224,1S9KN@1236,1X8CF@135614,COG2963@1,COG2963@2	L	GO:0003677;GO:0004803;GO:0006313
XHV734_0446	-	transposase	13	0	0	0	0	0	0	1	1	0	0	0	0	0	0	1	1	N/A	-	-	K07497	-	1MVN5@1224,1RR8F@1236,1X4GJ@135614,COG2801@1,COG2801@2	L	GO:0015074;GO:0003676
XHV734_0447	-	transposase	3	0	0	0	0	0	0	1	1	0	0	0	0	0	0	1	1	N/A	-	-	K07497	-	1MZ3D@1224,1SA6S@1236,1X7W1@135614,COG2963@1,COG2963@2	L	GO:0003677;GO:0004803;GO:0006313
XHV734_0449	-	hypothetical protein	28	77.2	102.1	0.4	4323.3	5716.1	24.9	0.1961	1	102.1	90.6	-0.17	5716.1	5071.2	-11.5	0.6395	1	NE	-	-	-	-	1NSRP@1224,1SKCH@1236,1XCPS@135614,COG5153@1,COG5153@2	IU	GO:0006629
XHV734_0450	-	membrane hypothetical protein	26	41.3	46.7	0.17	2147.7	2429.03	5.4	0.5969	1	46.7	45.7	-0.03	2429	2376.67	-1	0.9355	1	NE	-	-	-	-	1N3RZ@1224,1S41V@1236,1XB4C@135614,2CI6B@1,303H9@2	-	-
XHV734_0451	-	conserved membrane hypothetical protein	16	26.2	27.2	0.06	837.7	871.97	1.1	0.9253	1	27.2	24.3	-0.16	872	778.53	-2.9	0.8277	1	NE	-	-	-	-	-	-	-
XHV734_0452	-	hypothetical protein	26	23.8	30.1	0.33	1237.7	1567.66	6.3	0.4124	1	30.1	39.8	0.39	1567.7	2072.19	9.7	0.4246	1	NE	-	-	-	-	-	-	-
XHV734_0453	-	hypothetical protein	8	57.9	82.1	0.5	926.5	1313.81	24.2	0.2385	1	82.1	92.6	0.17	1313.8	1481.86	10.5	0.7355	1	NE	-	-	-	-	-	-	-
XHV734_0454	-	hypothetical protein	6	60.6	67	0.14	727.7	803.65	6.3	0.7888	1	67	95.3	0.5	803.7	1143.04	28.3	0.6171	1	NE	-	-	-	-	-	-	-
XHV734_0455	-	hypothetical protein	12	28.4	38.5	0.43	681.1	923.94	10.1	0.356	1	38.5	43.5	0.17	923.9	1044.29	5	0.7261	1	NE	-	-	-	-	COG4974@1,COG4974@2	L	GO:0003677;GO:0015074
XHV734_0456	-	hypothetical protein	7	0	0	0	0	0	0	1	1	0	0	0	0	0	0	1	1	N/A	-	-	-	-	1N8GF@1224,1SD2P@1236,COG3293@1,COG3293@2	L	-
XHV734_0457	-	transposase	6	0	0	0	0	0	0	1	1	0	0	0	0	0	0	1	1	N/A	-	-	-	-	1N0VW@1224,1SH48@1236,1XADJ@135614,COG3293@1,COG3293@2	L	-
XHV734_0458	ilvD	dihydroxyacid dehydratase	24	77.4	76.1	-0.02	3717	3653.66	-1.3	0.9492	1	76.1	0.8	-5.4	3653.7	39.8	-75.3	0	0	NE	-	down	K01687	4.2.1.9	1MUTQ@1224,1RMP2@1236,1X4TP@135614,COG0129@1,COG0129@2	E	GO:0003824;GO:0004160;GO:0009082
XHV734_0459	-	Zinc/iron-chelating domain-containing protein	1	0	0	0	0	0	0	1	1	0	0	0	0	0	0	1	1	NE	-	-	K06940	-	1MZCU@1224,1SCG7@1236,1X7NC@135614,32S46@2,COG0727@1	S	-
XHV734_0460	yrdA	Protein YrdA	8	91.4	118	0.36	1462.6	1887.83	26.6	0.4781	1	118	120.5	0.03	1887.8	1927.21	2.5	0.9557	1	NE	-	-	-	-	1RD76@1224,1RPB6@1236,1X514@135614,COG0663@1,COG0663@2	S	GO:0003674;GO:0005488;GO:0005515;GO:0005575;GO:0005622;GO:0005623;GO:0005737;GO:0005829;GO:0008150;GO:0008270;GO:0009987;GO:0016043;GO:0022607;GO:0042802;GO:0043167;GO:0043169;GO:0043933;GO:0044085;GO:0044424;GO:0044444;GO:0044464;GO:0046872;GO:0046914;GO:0051259;GO:0051260;GO:0065003;GO:0070206;GO:0070207;GO:0071840
XHV734_0461	-	hypothetical protein	3	20	25.8	0.35	120.1	154.68	5.8	0.6756	1	25.8	28.6	0.14	154.7	171.33	2.8	0.8899	1	NE	-	-	-	-	-	-	-
XHV734_0462	-	MFS transporter	10	65.1	65.8	0.02	1302.4	1316.77	0.7	0.9738	1	65.8	51.8	-0.34	1316.8	1036.37	-14	0.5694	1	NE	-	-	-	-	1MVQQ@1224,1RNR4@1236,1X604@135614,COG0477@1,COG2814@2	EGP	GO:0005887;GO:0055085;GO:0016021;GO:0022857
XHV734_0463	-	HDIG domain protein	13	357.8	409.2	0.19	9302.2	10639.7	51.4	0.7466	1	409.2	446.7	0.13	10639.7	11614.92	37.5	0.8303	1	NE	-	-	-	-	1MW7F@1224,1RPEZ@1236,1X49U@135614,COG2206@1,COG2206@2	T	-
XHV734_0464	-	Transcriptional regulator, MarR family	1	0	0	0	0	0	0	1	1	0	0	0	0	0	0	1	1	NE	-	-	-	-	1N7PQ@1224,1SHYQ@1236,1XAVM@135614,COG1846@1,COG1846@2	K	GO:0003700;GO:0006355
XHV734_0465	-	Protein involved in meta-pathway of phenol degradation	18	65.5	84.8	0.37	2357.1	3052.7	19.3	0.3271	1	84.8	76	-0.16	3052.7	2734.99	-8.8	0.6653	1	NE	-	-	-	-	1ND6Y@1224,1RYD3@1236,COG4313@1,COG4313@2	C	-
XHV734_0466	calA	Coniferyl-alcohol dehydrogenase	7	101.1	134.2	0.41	1415.4	1879.15	33.1	0.4371	1	134.2	105.7	-0.34	1879.1	1479.33	-28.6	0.5333	1	NE	-	-	-	-	1R6NY@1224,1S0VU@1236,1XA2X@135614,COG1028@1,COG1028@2	IQ	-
XHV734_0467	xylC	Benzaldehyde dehydrogenase [NAD(+)]	19	55	52.7	-0.06	2091.1	2003.82	-2.3	0.8986	1	52.7	46.1	-0.19	2003.8	1753.04	-6.6	0.6886	1	NE	-	-	K00141	1.2.1.28	1MU1V@1224,1RMBQ@1236,1X5H3@135614,COG1012@1,COG1012@2	C	GO:0016491;GO:0055114;GO:0016620
XHV734_0468	-	hypothetical protein	4	75.3	84	0.16	602.4	672.09	8.7	0.854	1	84	58.2	-0.52	672.1	465.35	-25.8	0.591	1	NE	-	-	-	-	-	-	-
XHV734_0469	-	Transcriptional regulator PobR, AraC family	16	45.7	52.6	0.2	1463.3	1684.35	6.9	0.771	1	52.6	45.1	-0.22	1684.4	1443.76	-7.5	0.7914	1	NE	-	-	K18954	-	1MXDJ@1224,1RZI8@1236,1X7MN@135614,COG2207@1,COG2207@2	K	GO:0003700;GO:0006355;GO:0043565;GO:0003677
XHV734_0470	pobA	p-hydroxybenzoate hydroxylase	18	73.9	74.6	0.01	2659.1	2684.95	0.7	0.9708	1	74.6	59.6	-0.32	2684.9	2146.17	-15	0.446	1	NE	-	-	K00481	1.14.13.2	1MV8T@1224,1RMD7@1236,1X98G@135614,COG0654@1,COG0654@2	CH	GO:0071949;GO:0018659;GO:0043639;GO:0050660;GO:0055114
XHV734_0471	-	conserved exported hypothetical protein	5	186.7	220.6	0.24	1867.2	2206.27	33.9	0.7571	1	220.6	335.8	0.6	2206.3	3358.29	115.2	0.7235	1	NE	-	-	-	-	1MYTU@1224,1SAR7@1236,1X8W6@135614,COG4922@1,COG4922@2	S	GO:0030638
XHV734_0472	insH	IS5 transposase and trans-activator	9	0	0	0	0	0	0	1	1	0	0	0	0	0	0	1	1	N/A	-	-	K07481	-	1MVDK@1224,1RR0T@1236,1X4YK@135614,COG3039@1,COG3039@2	L	GO:0003677;GO:0004803;GO:0006313
XHV734_0473	glpK	glycerol kinase	19	101.9	94.9	-0.1	3870.8	3604.43	-7	0.7055	1	94.9	81.5	-0.22	3604.4	3096.86	-13.4	0.5127	1	NE	-	-	K00864	2.7.1.30	1MUP7@1224,1RMAF@1236,1X4VC@135614,COG0554@1,COG0554@2	F	GO:0004370;GO:0006072;GO:0005975;GO:0016773;GO:0003674;GO:0003824;GO:0006066;GO:0006071;GO:0006793;GO:0006796;GO:0008150;GO:0008152;GO:0009987;GO:0016301;GO:0016310;GO:0016740;GO:0016772;GO:0019400;GO:0019751;GO:0044237;GO:0044238;GO:0044262;GO:0044281;GO:0071704;GO:1901615
XHV734_0474	glpF	glycerol facilitator	14	172.3	160.1	-0.11	4825.7	4481.46	-12.3	0.8158	1	160.1	157.1	-0.03	4481.5	4398.02	-3	0.9541	1	NE	-	-	K02440	-	1MXTJ@1224,1RP2X@1236,1X4M0@135614,COG0580@1,COG0580@2	U	GO:0015267;GO:0016020;GO:0055085
XHV734_0475	glpD	sn-glycerol-3-phosphate dehydrogenase, aerobic, FAD/NAD(P)-binding	22	160.2	188.7	0.24	7047.8	8303.93	28.5	0.6269	1	188.7	191.4	0.02	8303.9	8422.16	2.7	0.9721	1	NE	-	-	K00111	1.1.5.3	1MUMY@1224,1RMGP@1236,1X4EH@135614,COG0578@1,COG0578@2	C	GO:0004368;GO:0006072;GO:0009331;GO:0055114;GO:0016491
XHV734_0476	glpR	DNA-binding transcriptional repressor	4	99.6	117.7	0.24	796.8	941.28	18.1	0.7217	1	117.7	120.2	0.03	941.3	961.3	2.5	0.9662	1	NE	-	-	K02444	-	1MUJG@1224,1RPS0@1236,1X5M6@135614,COG1349@1,COG1349@2	K	GO:0003700;GO:0006355;GO:0000976;GO:0000984;GO:0000986;GO:0000987;GO:0001017;GO:0001067;GO:0003674;GO:0003676;GO:0003677;GO:0003690;GO:0005488;GO:0008150;GO:0009889;GO:0009890;GO:0009892;GO:0010468;GO:0010556;GO:0010558;GO:0010605;GO:0010629;GO:0019219;GO:0019222;GO:0031323;GO:0031324;GO:0031326;GO:0031327;GO:0043565;GO:0044212;GO:0045892;GO:0045934;GO:0048519;GO:0048523;GO:0050789;GO:0050794;GO:…
XHV734_0477	-	Oxidoreductase	9	241.9	294.5	0.28	4355.1	5300.12	52.5	0.6664	1	294.5	256.3	-0.2	5300.1	4612.71	-38.2	0.7667	1	NE	-	-	-	-	1MU6E@1224,1R-4@1236,1X5Y3@135614,COG1018@1,COG1018@2	C	GO:0009055;GO:0051536;GO:0016491;GO:0055114;GO:0051537
XHV734_0478	-	GntR family transcriptional regulator	4	92.3	102.2	0.15	738.6	817.88	9.9	0.7932	1	102.2	82.6	-0.3	817.9	660.76	-19.6	0.8606	1	NE	-	-	K11475	-	1NWSI@1224,COG1802@1,COG1802@2	K	GO:0003700;GO:0006355
XHV734_0479	vanA	Vanillate O-demethylase oxygenase subunit	13	127.7	126.3	-0.02	3320.7	3283.85	-1.4	0.9547	1	126.3	107.1	-0.24	3283.9	2785.2	-19.2	0.4191	1	NE	-	-	-	-	1MV2G@1224,1RQ8W@1236,1X7B1@135614,COG4638@1,COG4638@2	P	GO:0016491;GO:0051537;GO:0055114
XHV734_0480	catI	3-oxoadipate CoA-transferase subunit A	10	240	265.2	0.14	4800.3	5304.93	25.2	0.5196	1	265.2	319.6	0.27	5304.9	6391.46	54.3	0.3637	1	NE	-	-	K01039	2.8.3.12	1NGS5@1224,1RRZQ@1236,1X4I7@135614,COG1788@1,COG1788@2	I	GO:0008410
XHV734_0481	catJ	3-oxoadipate CoA-transferase subunit B	6	81.4	82	0.01	976.4	984.43	0.7	0.9917	1	82	69.8	-0.23	984.4	838.01	-12.2	0.8	1	NE	-	-	K01040	2.8.3.12	1MY3S@1224,1RP1U@1236,1X4IB@135614,COG2057@1,COG2057@2	I	GO:0008410
XHV734_0482	paaE	beta-ketoadipyl CoA thiolase	6	84.5	66.7	-0.34	1014.2	800.64	-17.8	0.6798	1	66.7	39.5	-0.74	800.6	473.7	-27.2	0.4423	1	NE	-	-	K07823	2.3.1.16,2.3.1.174,2.3.1.223	1MU5G@1224,1RM93@1236,1X32A@135614,COG0183@1,COG0183@2	I	GO:0003824;GO:0016747;GO:0019619
XHV734_0483	pcaH	Protocatechuate 3,4-dioxygenase beta chain	15	65.8	72	0.13	1973.3	2159.86	6.2	0.7742	1	72	48.4	-0.56	2159.9	1451.06	-23.6	0.2669	1	NE	-	-	K00449	1.13.11.3	1MUYX@1224,1RQHU@1236,1X3TP@135614,COG3485@1,COG3485@2	Q	GO:0005506;GO:0018578;GO:0019619;GO:0055114;GO:0016702;GO:0003824;GO:0006725;GO:0008199
XHV734_0484	pcaG	Protocatechuate 3,4-dioxygenase alpha chain	6	102.9	124.5	0.27	1234.5	1493.72	21.6	0.5166	1	124.5	73.7	-0.75	1493.7	884.16	-50.8	0.142	1	NE	-	-	K00448	1.13.11.3	1MV3B@1224,1S8B3@1236,1X7D9@135614,COG3485@1,COG3485@2	Q	GO:0005506;GO:0018578;GO:0019439;GO:0055114;GO:0016702;GO:0003824;GO:0006725;GO:0008199
XHV734_0485	pcaB	3-carboxy-cis,cis-muconate cycloisomerase	9	99.6	91.9	-0.11	1792.5	1653.86	-7.7	0.8832	1	91.9	114.1	0.31	1653.9	2054.57	22.3	0.6972	1	NE	-	-	K01857	5.5.1.2	1MXNN@1224,1RS00@1236,1X4KD@135614,COG0015@1,COG0015@2	F	GO:0003824;GO:0019619;GO:0047472;GO:0005575;GO:0005622;GO:0005623;GO:0005737;GO:0044424;GO:0044464
XHV734_0486	catD	3-oxoadipate enol-lactonase 2	9	68.7	77.1	0.16	1236.9	1388.67	8.4	0.7377	1	77.1	65.7	-0.23	1388.7	1182.01	-11.5	0.6799	1	NE	-	-	K01055	3.1.1.24,3.4.11.5,4.1.1.44	1QTTN@1224,1RPZK@1236,1X4GK@135614,COG0596@1,COG0596@2	S	GO:0042952;GO:0047570
XHV734_0487	pcaC	4-carboxymuconolactone decarboxylase	3	63.8	74	0.21	382.9	443.87	10.2	0.7016	1	74	62.8	-0.23	443.9	376.98	-11.1	0.6918	1	NE	-	-	K01607	1.1.1.31,3.1.1.24,4.1.1.44	1RDSG@1224,1S3EQ@1236,1X77W@135614,COG0599@1,COG0599@2	S	GO:0051920;GO:0055114
XHV734_0488	-	Hydrolase	12	130	163.7	0.33	3118.9	3928.65	33.7	0.5667	1	163.7	157	-0.06	3928.6	3766.81	-6.7	0.9289	1	NE	-	-	-	-	1MWDA@1224,1RRJP@1236,1X60E@135614,COG2267@1,COG2267@2	I	-
XHV734_0489	pcaR	Pca regulon regulatory protein	10	243.8	285.7	0.23	4875.1	5714.49	42	0.5922	1	285.7	251.4	-0.18	5714.5	5028.29	-34.3	0.6989	1	NE	-	-	K02624	-	1QYTM@1224,1RUTM@1236,1X68N@135614,COG1414@1,COG1414@2	K	GO:0003677;GO:0045893;GO:0046278;GO:0006355
XHV734_0490	-	LSU ribosomal protein L15p (L27Ae), mitochondrial	1	367	428.6	0.22	734.1	857.15	61.5	0.6652	1	428.6	372	-0.2	857.2	743.98	-56.6	1	1	NE	-	-	-	-	-	-	-
XHV734_0491	-	Serine/threonine protein kinase involved in cell cycle control	11	124.4	134.8	0.12	2736.7	2966.36	10.4	0.745	1	134.8	117.7	-0.19	2966.4	2589.31	-17.1	0.645	1	NE	-	-	K07178	2.7.11.1	1MXY2@1224,1RND1@1236,1X4FS@135614,COG1718@1,COG1718@2	DT	GO:0004674;GO:0005524
XHV734_0492	-	Lipase	7	142.8	173.8	0.28	1999.8	2432.92	30.9	0.6653	1	173.8	122.2	-0.5	2432.9	1710.32	-51.6	0.5724	1	NE	-	-	K01066	-	1NEXK@1224,1S0YR@1236,1X6ZF@135614,COG0657@1,COG0657@2	I	GO:0016787
XHV734_0493	-	conserved exported hypothetical protein	18	66.4	72.9	0.13	2389.7	2624.38	6.5	0.7548	1	72.9	51.2	-0.5	2624.4	1844.17	-21.7	0.2266	1	NE	-	-	-	-	1N135@1224,1SETR@1236,2DN5Z@1,32VR7@2	S	-
XHV734_0494	-	hypothetical protein	10	134.1	121	-0.15	2682.3	2419.04	-13.2	0.7359	1	121	80.5	-0.58	2419	1609.86	-40.5	0.1887	1	NE	-	-	-	-	-	-	-
XHV734_0495	gidA	glucose-inhibited cell-division protein	22	165.4	160.5	-0.04	7275.7	7060.1	-4.9	0.9232	1	160.5	147.7	-0.12	7060.1	6498.23	-12.8	0.8029	1	NE	-	-	K03495	-	1MU6F@1224,1RMM1@1236,1X36F@135614,COG0445@1,COG0445@2	D	GO:0002098;GO:0008033;GO:0050660;GO:0000166;GO:0001510;GO:0002097;GO:0003674;GO:0005488;GO:0005575;GO:0005622;GO:0005623;GO:0005737;GO:0005829;GO:0006139;GO:0006396;GO:0006399;GO:0006400;GO:0006725;GO:0006807;GO:0008150;GO:0008152;GO:0009314;GO:0009411;GO:0009416;GO:0009451;GO:0009628;GO:0009987;GO:0010467;GO:0016070;GO:0030488;GO:0032259;GO:0034470;GO:0034641;GO:0034660;GO:0036094;GO:0043167;GO:…
XHV734_0496	-	conserved exported hypothetical protein	22	157.4	175.1	0.15	6927	7706.56	17.7	0.6556	1	175.1	186.8	0.09	7706.6	8220.86	11.7	0.7844	1	NE	-	-	-	-	1QGK7@1224,1TE0K@1236,1XBA2@135614,2ATDD@1,31IWM@2	-	-
XHV734_0497	thadh	L-threo-3-hydroxyaspartate ammonia-lyase	4	60.9	35.1	-0.78	487.3	280.63	-25.8	0.5656	1	35.1	35.3	0.01	280.6	282.01	0.2	0.9886	1	NE	-	-	K01754	4.3.1.19	1MVWJ@1224,1RPGU@1236,1X2XV@135614,COG1171@1,COG1171@2	E	GO:0006520;GO:0030170
XHV734_0498	-	EpiH/GdmH-related protein	4	9.3	4.2	-0.99	74.6	33.51	-5.1	0.2221	1	4.2	4.9	0.18	33.5	39.14	0.7	1	1	NE	-	-	-	-	1N0Q9@1224,1S98Q@1236,1X5HX@135614,COG1434@1,COG1434@2	S	-
XHV734_0499	-	Isopropylmalate/homocitrate/citramalate synthase	6	319.7	328.7	0.04	3836.8	3944.58	9	0.9428	1	328.7	449.1	0.45	3944.6	5389.37	120.4	0.5176	1	NE	-	-	-	-	1RH08@1224,1S5QI@1236,1X740@135614,COG3631@1,COG3631@2	S	-
XHV734_0500	-	Fe(2+)/alpha-ketoglutarate-dependent dioxygenase LpxO	12	202.2	218.1	0.11	4851.9	5234.07	15.9	0.8644	1	218.1	234.8	0.11	5234.1	5634.6	16.7	0.8709	1	NE	-	-	K12979	-	1MW3M@1224,1RN80@1236,1X3KN@135614,COG3555@1,COG3555@2	O	GO:0018193
XHV734_0501	bioC	Malonyl-[acyl-carrier protein] O-methyltransferase	4	9.1	2.2	-1.67	72.6	17.42	-6.9	0.0006	0.07027	2.2	0	-1.67	17.4	0	-2.2	0.0058	0.13277	NE	-	-	K02169	2.1.1.197	1PA5F@1224,1RY7A@1236,1X53I@135614,COG0500@1,COG2226@2	H	GO:0009102;GO:0010340;GO:0008168;GO:0003674;GO:0003824;GO:0004141;GO:0005575;GO:0005622;GO:0005623;GO:0005737;GO:0006082;GO:0006732;GO:0006766;GO:0006767;GO:0006768;GO:0006790;GO:0006807;GO:0008150;GO:0008152;GO:0008171;GO:0008757;GO:0009058;GO:0009108;GO:0009110;GO:0009987;GO:0016053;GO:0016740;GO:0016741;GO:0016787;GO:0016788;GO:0016874;GO:0016879;GO:0016882;GO:0017144;GO:0018130;GO:0019752;GO:…
XHV734_0502	-	3-oxoacyl-ACP reductase	3	69.2	91.3	0.39	415.3	547.72	22.1	0.6156	1	91.3	42.8	-1.07	547.7	257.09	-48.4	0.3789	1	NE	-	-	K00059	-	1MWJI@1224,1RY5G@1236,1X7AZ@135614,COG1028@1,COG1028@2	IQ	-
XHV734_0503	bioH	carboxylesterase of pimeloyl-CoA synthesis	5	175	169.6	-0.04	1749.6	1695.89	-5.4	0.9211	1	169.6	113.6	-0.57	1695.9	1135.78	-56	0.3075	1	NE	-	-	K02170	2.1.1.197,3.1.1.85	1N2R9@1224,1T1K8@1236,1X3DZ@135614,COG2267@1,COG2267@2	I	GO:0009102;GO:0052689
XHV734_0504	-	hypothetical protein	1	252.2	262	0.06	504.3	524.03	9.8	1	1	262	179	-0.55	524	358	-83	0.6631	1	NE	-	-	-	-	-	-	-
XHV734_0505	bioF	8-amino-7-oxononanoate synthase	11	120.3	112.5	-0.1	2646.3	2474.52	-7.8	0.8595	1	112.5	77	-0.54	2474.5	1693.54	-35.5	0.3513	1	NE	-	-	K00652	2.3.1.47,2.8.1.6	1MVVH@1224,1RNS6@1236,1X31B@135614,COG0156@1,COG0156@2	H	GO:0003824;GO:0008710;GO:0009102;GO:0009058;GO:0030170;GO:0003674;GO:0005488;GO:0006082;GO:0006732;GO:0006766;GO:0006767;GO:0006768;GO:0006790;GO:0006807;GO:0008144;GO:0008150;GO:0008152;GO:0009108;GO:0009110;GO:0009987;GO:0016053;GO:0016740;GO:0016746;GO:0016747;GO:0017144;GO:0018130;GO:0019752;GO:0019842;GO:0032787;GO:0034641;GO:0036094;GO:0042364;GO:0043167;GO:0043168;GO:0043436;GO:0043603;GO:…
XHV734_0506	bioB	biotin synthase	10	139.7	77.5	-0.84	2794	1549.35	-62.2	0.0781	1	77.5	2.1	-4.64	1549.3	42.78	-75.3	0	0	NE	-	down	K01012	2.8.1.6	1MVFF@1224,1RMEQ@1236,1X3XQ@135614,COG0502@1,COG0502@2	H	GO:0003824;GO:0051536;GO:0004076;GO:0009102;GO:0003674;GO:0005488;GO:0005575;GO:0005618;GO:0005623;GO:0005886;GO:0006082;GO:0006732;GO:0006766;GO:0006767;GO:0006768;GO:0006790;GO:0006807;GO:0008150;GO:0008152;GO:0009058;GO:0009108;GO:0009110;GO:0009987;GO:0016020;GO:0016053;GO:0016740;GO:0016782;GO:0016783;GO:0017144;GO:0018130;GO:0019752;GO:0030312;GO:0032787;GO:0034641;GO:0042364;GO:0043436;GO:…
XHV734_0507	-	Competence protein F	7	309.1	302.6	-0.03	4326.7	4236.05	-6.5	0.9534	1	302.6	289.1	-0.07	4236.1	4046.99	-13.5	0.912	1	NE	-	-	-	-	1RHAV@1224,1S64Q@1236,1X691@135614,COG1040@1,COG1040@2	S	GO:0006139;GO:0006259;GO:0006308;GO:0006725;GO:0006807;GO:0008150;GO:0008152;GO:0009056;GO:0009057;GO:0009987;GO:0015976;GO:0019439;GO:0034641;GO:0034655;GO:0043170;GO:0044237;GO:0044238;GO:0044248;GO:0044260;GO:0044265;GO:0044270;GO:0046483;GO:0046700;GO:0071704;GO:0090304;GO:1901360;GO:1901361;GO:1901575
XHV734_0508	ubiA	p-hydroxybenzoate octaprenyltransferase	15	0	0	0	0	0	0	1	1	0	0	0.05	0	1.07	0	1	1	ES	-	-	K03179	2.5.1.39	1MV4Q@1224,1RMZ1@1236,1X3CT@135614,COG0382@1,COG0382@2	H	GO:0004659;GO:0016021;GO:0016765;GO:0002094;GO:0003674;GO:0003824;GO:0005575;GO:0005623;GO:0005886;GO:0006732;GO:0006733;GO:0006743;GO:0006744;GO:0008150;GO:0008152;GO:0008412;GO:0009058;GO:0009108;GO:0009987;GO:0016020;GO:0016740;GO:0042180;GO:0042181;GO:0044237;GO:0044249;GO:0044281;GO:0044283;GO:0044464;GO:0051186;GO:0051188;GO:0071704;GO:0071944;GO:1901576;GO:1901661;GO:1901663
XHV734_0510	-	hypothetical protein	6	174.8	199.5	0.19	2098	2393.43	24.6	0.7484	1	199.5	191.8	-0.06	2393.4	2301.52	-7.7	0.9518	1	NE	-	-	-	-	-	-	-
XHV734_0511	-	hypothetical protein	5	119.2	142.3	0.25	1191.8	1422.99	23.1	0.7598	1	142.3	112	-0.34	1423	1119.81	-30.3	0.6249	1	NE	-	-	-	-	1MU23@1224,1RMJ1@1236,1X4IM@135614,COG0582@1,COG0582@2	L	-
XHV734_0512	-	transposase	11	14.6	17.4	0.23	322	382.56	2.8	0.7856	1	17.4	24.2	0.46	382.6	533.17	6.8	0.708	1	NE	-	-	-	-	1R55Y@1224,1RRSD@1236,1X6M6@135614,COG3385@1,COG3385@2	L	GO:0003677;GO:0004803;GO:0006313
XHV734_0513	-	hypothetical protein	3	97.5	129.4	0.41	585	776.6	31.9	0.1353	1	129.4	179.9	0.47	776.6	1079.67	50.5	0.5539	1	NE	-	-	-	-	1MU23@1224,1RMJ1@1236,COG0582@1,COG0582@2	L	GO:0003677
XHV734_0514	-	hypothetical protein	7	0	0	0	0	0	0	1	1	0	0	0	0	0	0	1	1	N/A	-	-	-	-	1N8GF@1224,1SD2P@1236,COG3293@1,COG3293@2	L	-
XHV734_0515	-	transposase	6	0	0	0	0	0	0	1	1	0	0	0	0	0	0	1	1	N/A	-	-	-	-	1N0VW@1224,1SH48@1236,1XADJ@135614,COG3293@1,COG3293@2	L	-
XHV734_0516	-	hypothetical protein	12	65.6	86.6	0.4	1573.8	2078.77	21	0.4892	1	86.6	75	-0.21	2078.8	1799.65	-11.6	0.7433	1	NE	-	-	K07386	-	1MVNQ@1224,1RN-@1236,1X4B6@135614,COG3590@1,COG3590@2	O	GO:0008237;GO:0004222;GO:0006508
XHV734_0517	-	transposase	18	0	0	0	0	0	0	1	1	0	0	0	0	0	0	1	1	N/A	-	-	-	-	1RBYG@1224,1S1PM@1236,1XBWW@135614,COG3677@1,COG3677@2	L	-
XHV734_0518	-	putative Endothelin-converting enzyme 1	27	61.6	61.8	0	3327.4	3337.02	0.2	0.9904	1	61.8	81.9	0.4	3337	4423.22	20.1	0.4532	1	NE	-	-	K07386	-	1MVNQ@1224,1RN-@1236,1X4B6@135614,COG3590@1,COG3590@2	O	GO:0006508;GO:0004222;GO:0008237
XHV734_0519	-	Dihydroneopterin aldolase	28	103.8	124.3	0.26	5813	6963.14	20.5	0.3902	1	124.3	127.5	0.04	6963.1	7141.39	3.2	0.9308	1	NE	-	-	-	5.3.4.1	1MWU8@1224,1SFUW@1236,1X970@135614,COG0526@1,COG0526@2	M	GO:0047134;GO:0055114;GO:0045454
XHV734_0520	-	hypothetical protein	3	12.2	12.6	0.05	73.1	75.88	0.5	0.94	1	12.6	8.6	-0.5	75.9	51.7	-4	0.6247	1	NE	-	-	-	-	-	-	-
XHV734_0521	-	Succinoglycan biosynthesis protein	6	33.9	35	0.05	406.3	420.29	1.2	0.9374	1	35	34.6	-0.02	420.3	415.73	-0.4	0.9909	1	NE	-	-	-	-	1N145@1224,1SDCJ@1236,1X8TA@135614,COG1525@1,COG1525@2	L	-
XHV734_0522	-	hypothetical protein	3	60.7	44.7	-0.43	364.1	268.07	-16	0.4592	1	44.7	63.9	0.51	268.1	383.25	19.2	0.6091	1	NE	-	-	-	-	-	-	-
XHV734_0523	-	putative ribosomal subunit interface protein	1	9.2	10.1	0.11	18.5	20.12	0.8	0.663	1	10.1	0	-3.47	20.1	0	-10.1	0.3334	1	NE	-	-	-	-	1N9T3@1224,1SDXP@1236,1X959@135614,COG1544@1,COG1544@2	J	GO:0044238;GO:0003674;GO:0005488;GO:0005575;GO:0005622;GO:0005623;GO:0005737;GO:0005829;GO:0005840;GO:0006417;GO:0006448;GO:0008150;GO:0009889;GO:0009890;GO:0009892;GO:0010468;GO:0010556;GO:0010558;GO:0010605;GO:0010608;GO:0010629;GO:0015935;GO:0017148;GO:0019222;GO:0022626;GO:0022627;GO:0031323;GO:0031324;GO:0031326;GO:0031327;GO:0032268;GO:0032269;GO:0032991;GO:0034248;GO:0034249;GO:0043021;GO:…
XHV734_0524	-	Potassium efflux system KefA protein / Small-conductance mechanosensitive channel	19	117	136.9	0.22	4445.4	5201.88	19.9	0.6771	1	136.9	139.2	0.02	5201.9	5289.67	2.3	0.9666	1	NE	-	-	K05802	-	1MWSA@1224,1RMYY@1236,1X4H3@135614,COG3264@1,COG3264@2	M	GO:0016020;GO:0055085
XHV734_0525	opgB	Phosphoglycerol transferase I	31	113.5	110.8	-0.03	7038.7	6868.8	-2.7	0.8913	1	110.8	122.2	0.14	6868.8	7577.52	11.4	0.6606	1	NE	-	-	K01002	2.7.8.20	1MVCM@1224,1RNJ3@1236,1X35K@135614,COG1368@1,COG1368@2	M	GO:0003824;GO:0008484;GO:0005886;GO:0008960;GO:0009250;GO:0003674;GO:0005575;GO:0005623;GO:0006490;GO:0006629;GO:0008150;GO:0008152;GO:0009058;GO:0009987;GO:0016020;GO:0016740;GO:0016772;GO:0016780;GO:0042597;GO:0044237;GO:0044238;GO:0044255;GO:0044464;GO:0071704;GO:0071944;GO:1901135;GO:1901137;GO:1901576
XHV734_0526	-	Ubiquinone biosynthesis monooxygenase UbiB	10	53.7	65.2	0.28	1074.6	1304.44	11.5	0.6791	1	65.2	61.6	-0.08	1304.4	1231.71	-3.6	0.9112	1	NE	-	-	K03688	-	1MU1Z@1224,1SZUM@1236,1X325@135614,COG0661@1,COG0661@2	S	GO:0004672;GO:0005524;GO:0006468
XHV734_0527	yedI	Inner membrane protein YedI	4	207.7	208.2	0	1661.8	1665.2	0.4	0.9945	1	208.2	151.5	-0.46	1665.2	1211.93	-56.7	0.6238	1	NE	-	-	K09781	-	1MVYU@1224,1RMUZ@1236,1X3CV@135614,COG2354@1,COG2354@2	S	GO:0005575;GO:0005623;GO:0005886;GO:0016020;GO:0044464;GO:0071944
XHV734_0528	-	hypothetical protein	1	124	128.1	0.05	248	256.16	4.1	1	1	128.1	114.5	-0.16	256.2	229.06	-13.6	1	1	NE	-	-	-	-	-	-	-
XHV734_0529	yddW	putative lipoprotein	23	164.8	182.7	0.15	7581.7	8404.38	17.9	0.6139	1	182.7	181.1	-0.01	8404.4	8329.05	-1.6	0.966	1	NE	-	-	-	-	1N99Y@1224,1RSIV@1236,COG1649@1,COG1649@2	S	GO:0003824
XHV734_0530	-	GGDEF domain-containing protein	8	231.3	256.5	0.15	3700.9	4103.42	25.2	0.7983	1	256.5	187.6	-0.45	4103.4	3002.09	-68.8	0.4577	1	NE	-	-	K13590	2.7.7.65	1MXAW@1224,1S913@1236,1X4N3@135614,COG2199@1,COG3706@2	T	-
XHV734_0531	glgA	Glycogen synthase	18	231.7	218.6	-0.08	8340	7870.95	-13	0.8293	1	218.6	206.5	-0.08	7870.9	7434.54	-12.1	0.8312	1	NE	-	-	K00703	2.4.1.21	1MUGM@1224,1RNMP@1236,1X4FA@135614,COG0297@1,COG0297@2	G	GO:0004373;GO:0000271;GO:0003674;GO:0003824;GO:0005575;GO:0005622;GO:0005623;GO:0005737;GO:0005829;GO:0005975;GO:0005976;GO:0005977;GO:0005978;GO:0006073;GO:0006091;GO:0006112;GO:0008150;GO:0008152;GO:0008194;GO:0009058;GO:0009059;GO:0009250;GO:0009987;GO:0015980;GO:0016051;GO:0016740;GO:0016757;GO:0016758;GO:0033692;GO:0034637;GO:0034645;GO:0035251;GO:0043170;GO:0044042;GO:0044237;GO:0044238;GO:…
XHV734_0532	glgB	1,4-alpha-glucan branching enzyme	27	145.9	143.4	-0.02	7878.2	7745.32	-2.5	0.9535	1	143.4	93.3	-0.61	7745.3	5040.1	-50.1	0.1783	1	NE	-	-	K00700	2.4.1.18,3.2.1.20	1QTVN@1224,1RQSK@1236,1X555@135614,COG0296@1,COG0296@2	G	GO:0003844;GO:0005978;GO:0003824;GO:0005975;GO:0043169;GO:0004553;GO:0000271;GO:0003674;GO:0005575;GO:0005622;GO:0005623;GO:0005737;GO:0005829;GO:0005976;GO:0005977;GO:0006073;GO:0006091;GO:0006112;GO:0006950;GO:0006974;GO:0008150;GO:0008152;GO:0009058;GO:0009059;GO:0009250;GO:0009987;GO:0015980;GO:0016051;GO:0016740;GO:0016757;GO:0016758;GO:0033554;GO:0033692;GO:0034637;GO:0034645;GO:0043170;GO:…
XHV734_0533	treZ	Malto-oligosyltrehalose trehalohydrolase	22	98.1	87.8	-0.16	4317.2	3861.72	-10.4	0.5688	1	87.8	44.7	-0.96	3861.7	1965	-43.1	0.0038	0.09381	NE	-	-	K01236	2.4.1.18,3.2.1.1,3.2.1.141,3.2.1.68	1MVM7@1224,1RP2N@1236,1X5G4@135614,COG0296@1,COG0296@2	G	GO:0004553;GO:0005992;GO:0005975;GO:0003824
XHV734_0534	-	4-alpha-glucanotransferase (amylomaltase)	22	50.9	52.8	0.05	2239	2323.28	1.9	0.9036	1	52.8	36	-0.54	2323.3	1585.99	-16.8	0.3131	1	NE	-	-	K00705	2.4.1.18,2.4.1.25,3.2.1.196,5.4.99.15	1QTVJ@1224,1RMJW@1236,1X3KU@135614,COG1640@1,COG1640@2	G	GO:0004134;GO:0005975;GO:0005575;GO:0005622;GO:0005623;GO:0005737;GO:0005829;GO:0044424;GO:0044444;GO:0044464
XHV734_0535	-	Malto-oligosyltrehalose synthase	29	70.2	77.8	0.15	4070.7	4512.92	7.6	0.6907	1	77.8	65.6	-0.24	4512.9	3805.11	-12.2	0.6093	1	NE	-	-	K06044	5.4.99.15	1QTVK@1224,1T1IP@1236,1X2ZG@135614,COG3280@1,COG3280@2	G	GO:0003824;GO:0005975;GO:0000272;GO:0003674;GO:0005575;GO:0005622;GO:0005623;GO:0005737;GO:0005829;GO:0005976;GO:0005984;GO:0005991;GO:0005992;GO:0006073;GO:0008150;GO:0008152;GO:0009056;GO:0009057;GO:0009058;GO:0009251;GO:0009311;GO:0009312;GO:0009987;GO:0016051;GO:0016052;GO:0016853;GO:0016866;GO:0030978;GO:0030980;GO:0034637;GO:0043170;GO:0044042;GO:0044237;GO:0044238;GO:0044247;GO:0044248;GO:…
XHV734_0536	-	hypothetical protein	0	0	0	0	0	0	0	1	1	0	0	0	0	0	0	1	1	NE	-	-	-	-	1QD0Q@1224,1T8VC@1236,1XBA9@135614,29ECY@1,301AY@2	S	-
XHV734_0537	glgX	glycogen debranching enzyme	25	80.7	90.6	0.17	4032.6	4531.41	10	0.7064	1	90.6	70.6	-0.35	4531.4	3532.48	-20	0.434	1	NE	-	-	K01214	3.2.1.68	1MU19@1224,1RP6F@1236,1X4RI@135614,COG1523@1,COG1523@2	G	GO:0004133;GO:0004553;GO:0005980;GO:0005975;GO:0003824
XHV734_0538	-	Oxidoreductase	9	74.5	73.9	-0.01	1340.8	1329.38	-0.6	0.9792	1	73.9	104.9	0.5	1329.4	1887.63	31	0.4527	1	NE	-	-	-	-	1MZG7@1224,1SAC2@1236,1X6PM@135614,COG0702@1,COG0702@2	GM	-
XHV734_0539	-	3-oxoacyl-(ACP) reductase	8	122.5	148.2	0.27	1960.6	2370.55	25.6	0.684	1	148.2	129	-0.2	2370.6	2063.41	-19.2	0.7886	1	NE	-	-	K00059	-	1MW46@1224,1S08S@1236,1X5TM@135614,COG1028@1,COG1028@2	IQ	GO:0016491
XHV734_0540	-	hypothetical protein	4	45.8	57.9	0.33	366.6	463.59	12.1	0.9118	1	57.9	25.6	-1.15	463.6	205.08	-32.3	0.3564	1	NE	-	-	-	-	-	-	-
XHV734_0541	-	Hydroxyacylglutathione hydrolase	14	29.5	32.6	0.14	825.9	912.69	3.1	0.7429	1	32.6	24.2	-0.41	912.7	677.63	-8.4	0.3992	1	NE	-	-	-	-	1MU3U@1224,1RYHC@1236,1X603@135614,COG4529@1,COG4529@2	S	-
XHV734_0544	-	VirK protein	8	185.1	201.1	0.12	2961.4	3217.62	16	0.8308	1	201.1	153.2	-0.39	3217.6	2451.41	-47.9	0.5488	1	NE	-	-	-	-	1RKUM@1224,1S8H7@1236,1XAR4@135614,2C3ME@1,32RCG@2	S	-
XHV734_0545	-	conserved exported hypothetical protein	8	68.8	73.4	0.09	1101.5	1174.86	4.6	0.8779	1	73.4	31.2	-1.21	1174.9	499.72	-42.2	0.0861	1	NE	-	-	-	-	1RKUM@1224,1S8H7@1236,1XAR4@135614,2C3ME@1,32RCG@2	S	-
XHV734_0546	-	Outer membrane protein	15	214.2	249.9	0.22	6426.7	7497.1	35.7	0.7539	1	249.9	296.2	0.24	7497.1	8886.04	46.3	0.7293	1	NE	-	-	-	-	1MUA8@1224,1RN5K@1236,1X9RN@135614,COG1538@1,COG1538@2	M	GO:0015562;GO:0055085;GO:0016020;GO:0022857
XHV734_0547	-	Transcriptional regulator, TetR family	10	287.8	159.1	-0.85	5756.2	3181.99	-128.7	0.0682	1	159.1	98	-0.69	3182	1960.69	-61.1	0.1921	1	NE	-	-	-	-	1PZUN@1224,1RY6D@1236,1X6AD@135614,COG1309@1,COG1309@2	K	GO:0003677
XHV734_0548	-	Efflux transporter periplasmic adaptor subunit	7	92.6	104.4	0.17	1297	1461.06	11.7	0.8242	1	104.4	104	-0.01	1461.1	1455.52	-0.4	0.9951	1	NE	-	-	-	-	1NJDF@1224,1RXZ3@1236,1X52W@135614,COG0845@1,COG0845@2	M	GO:0016020;GO:0022857;GO:0055085
XHV734_0549	-	MFS transporter	26	65.1	74.6	0.19	3386.7	3879.79	9.5	0.528	1	74.6	69.1	-0.11	3879.8	3593.79	-5.5	0.7754	1	NE	-	-	-	-	1MU48@1224,1RMBN@1236,1X41A@135614,COG0841@1,COG0841@2	V	GO:0016020;GO:0022857;GO:0055085
XHV734_0550	-	hypothetical protein	4	55.9	44.5	-0.32	447.1	355.93	-11.4	0.6357	1	44.5	32.5	-0.44	355.9	259.72	-12	0.8171	1	NE	-	-	-	-	1MZXD@1224,1SCAX@1236,1XB67@135614,2CBEP@1,32RT7@2	-	-
XHV734_0551	rhlE	ATP-dependent RNA helicase RhlE	8	145.8	148.2	0.02	2332.2	2370.41	2.4	0.9667	1	148.2	110.1	-0.43	2370.4	1760.9	-38.1	0.4841	1	NE	-	-	K11927	3.6.4.13,4.2.1.96	1MU49@1224,1RYD1@1236,1XCGG@135614,COG0513@1,COG0513@2	JKL	GO:0003676;GO:0005524
XHV734_0552	-	Glucan biosynthesis protein	8	59.2	67.4	0.18	947.9	1078.33	8.1	0.7059	1	67.4	56.2	-0.26	1078.3	899.61	-11.2	0.7142	1	NE	-	-	-	-	1N5IX@1224,1T66Y@1236,2BYJK@1,32SSR@2	-	-
XHV734_0553	-	hypothetical protein	13	78.3	84.4	0.11	2035.4	2194.32	6.1	0.8417	1	84.4	86.5	0.04	2194.3	2249.39	2.1	0.9536	1	NE	-	-	-	-	-	-	-
XHV734_0554	-	Dihydrolipoamide acetyltransferase component of pyruvate dehydrogenase complex	11	23.1	22.8	-0.01	507.2	502.24	-0.2	0.9825	1	22.8	38.4	0.73	502.2	845.65	15.6	0.3983	1	NE	-	-	K00627	2.3.1.12	1MVDC@1224,1RQ9Y@1236,1X3QW@135614,COG0508@1,COG0508@2	C	GO:0016746;GO:0005575;GO:0005618;GO:0005623;GO:0005886;GO:0016020;GO:0030312;GO:0044464;GO:0071944
XHV734_0555	-	Peptide-binding protein	1	0	0	0	0	0	0	1	1	0	0	0	0	0	0	1	1	NE	-	-	-	-	1NHTJ@1224,1SFRA@1236,1X8UV@135614,2E5AU@1,33IMG@2	S	GO:0005515
XHV734_0556	pdhB	Pyruvate dehydrogenase E1 component subunit beta	11	57.9	59.3	0.03	1274.1	1304.62	1.4	0.9288	1	59.3	50.5	-0.23	1304.6	1111.9	-8.8	0.6152	1	NE	-	-	K00162	1.2.4.1	1R8KB@1224,1RP3G@1236,1X44Z@135614,COG0022@1,COG0022@2	C	GO:0003824;GO:0005575;GO:0005618;GO:0005623;GO:0005886;GO:0016020;GO:0030312;GO:0044464;GO:0071944
XHV734_0557	-	Branched-chain alpha-keto acid dehydrogenase, E1 component, alpha subunit	17	54.4	52.9	-0.04	1850.6	1799.52	-1.5	0.9397	1	52.9	46.4	-0.19	1799.5	1577.87	-6.5	0.7619	1	NE	-	-	K00161	1.2.4.1	1MU5R@1224,1RREX@1236,1X3WI@135614,COG1071@1,COG1071@2	C	GO:0016624
XHV734_0558	-	Nuclease	32	163.9	196.8	0.26	10486.8	12595.57	32.9	0.3188	1	196.8	175	-0.17	12595.6	11202.94	-21.8	0.5332	1	NE	-	-	K07004	3.1.3.5	1MX52@1224,1RRGN@1236,1X3H2@135614,COG2374@1,COG2374@2	Q	GO:0007154;GO:0016021
XHV734_0559	kynA	Tryptophan 2,3-dioxygenase	15	143.5	153.3	0.09	4304.7	4599.1	9.8	0.772	1	153.3	134.5	-0.19	4599.1	4035.1	-18.8	0.6197	1	NE	-	-	K00453	1.13.11.11	1MW68@1224,1RXYM@1236,1X3GY@135614,COG3483@1,COG3483@2	E	GO:0004833;GO:0019441;GO:0020037;GO:0046872;GO:0003674;GO:0003824;GO:0005488;GO:0006082;GO:0006084;GO:0006139;GO:0006163;GO:0006520;GO:0006568;GO:0006569;GO:0006576;GO:0006586;GO:0006637;GO:0006725;GO:0006732;GO:0006733;GO:0006753;GO:0006790;GO:0006793;GO:0006796;GO:0006807;GO:0008150;GO:0008152;GO:0009056;GO:0009058;GO:0009063;GO:0009072;GO:0009074;GO:0009108;GO:0009117;GO:0009150;GO:0009165;GO:…
XHV734_0560	-	Di-/tripeptide transporter	15	136.9	127.6	-0.1	4107.8	3827.55	-9.3	0.7795	1	127.6	132.2	0.05	3827.6	3966.4	4.6	0.91	1	NE	-	-	K03305	-	1MW6W@1224,1RM8P@1236,1X3CQ@135614,COG3104@1,COG3104@2	E	GO:0016020;GO:0022857;GO:0055085;GO:0015833;GO:1904680;GO:0006857
XHV734_0561	-	Disulfide bond formation protein DsbD	7	96.9	126	0.37	1356.9	1763.55	29	0.6308	1	126	96	-0.39	1763.5	1344.33	-29.9	0.6216	1	NE	-	-	-	-	1N2BA@1224,1SAHE@1236,1XAAS@135614,COG0526@1,COG0526@2	CO	GO:0045454
XHV734_0562	-	Transcriptional regulator, MarR family	7	79.5	107.1	0.43	1112.7	1499.21	27.6	0.4864	1	107.1	33	-1.67	1499.2	461.81	-74.1	0.0447	0.73806	NE	-	-	-	-	1N1CJ@1224,1SCUJ@1236,1X6IP@135614,COG1846@1,COG1846@2	K	GO:0003700;GO:0006355
XHV734_0563	vllY	Hemolysin VllY	15	157.6	219.8	0.48	4728.1	6593	62.2	0.0572	1	219.8	179	-0.29	6593	5368.54	-40.8	0.303	1	NE	-	-	K00457	1.13.11.27	1MUVZ@1224,1RN2Z@1236,1X38W@135614,COG3185@1,COG3185@2	E	GO:0003868;GO:0009072;GO:0016701;GO:0055114
XHV734_0564	-	hypothetical protein	6	75.9	92.7	0.29	910.5	1112.75	16.9	0.7114	1	92.7	175.7	0.91	1112.8	2108.68	83	0.6646	1	NE	-	-	-	-	-	-	-
XHV734_0565	-	putative DNA methylase	9	94.9	112.1	0.24	1707.6	2018.68	17.3	0.686	1	112.1	114	0.02	2018.7	2052.63	1.9	0.9694	1	NE	-	-	-	-	1N0QU@1224,1S8Z3@1236,1X7RK@135614,COG2852@1,COG2852@2	S	-
XHV734_0566	hmgA	Homogentisate 1,2-dioxygenase	15	74.6	95.9	0.36	2238.9	2877.95	21.3	0.3108	1	95.9	90.3	-0.09	2878	2710.09	-5.6	0.8331	1	NE	-	-	K00451	1.13.11.5	1MV9G@1224,1RQG2@1236,1X40V@135614,COG3508@1,COG3508@2	Q	GO:0004411;GO:0006559;GO:0006570;GO:0055114;GO:0006572;GO:0000976;GO:0001067;GO:0001130;GO:0001217;GO:0003674;GO:0003676;GO:0003677;GO:0003690;GO:0003700;GO:0003824;GO:0005488;GO:0005506;GO:0005575;GO:0006082;GO:0006355;GO:0006520;GO:0006558;GO:0006725;GO:0006807;GO:0008150;GO:0008152;GO:0009056;GO:0009063;GO:0009072;GO:0009074;GO:0009889;GO:0009890;GO:0009892;GO:0009987;GO:0010468;GO:0010556;GO:…
XHV734_0567	-	hypothetical protein	4	103.7	99	-0.07	829.4	791.88	-4.7	0.8998	1	99	62.5	-0.66	791.9	499.89	-36.5	0.2069	1	NE	-	-	-	-	1N4M8@1224,1T6VN@1236,1X890@135614,2C0C4@1,32WYX@2	-	-
XHV734_0568	-	Serine/threonine protein kinase	7	118.8	142.9	0.26	1662.7	2000.52	24.1	0.6911	1	142.9	119.2	-0.26	2000.5	1668.83	-23.7	0.7784	1	NE	-	-	-	-	1NMTT@1224,1T13P@1236,1X7PY@135614,2A97U@1,30YCI@2	-	-
XHV734_0569	phaG	Na(+) H(+) antiporter subunit G	2	0	0.5	0.61	0	2.09	0.5	1	1	0.5	0	-0.61	2.1	0	-0.5	1	1	NE	-	-	K05564	-	1MZ6Z@1224,1S8TM@1236,1X7G1@135614,COG1320@1,COG1320@2	P	GO:0005451;GO:0015672;GO:1902600
XHV734_0570	phaF	putative K(+)/H(+) antiporter subunit F	6	3.4	4.5	0.31	40.8	53.44	1.1	0.868	1	4.5	0.8	-1.64	53.4	9.05	-3.7	0.4751	1	ES	-	-	K05563	-	1N8WJ@1224,1S8ZM@1236,1X7-@135614,COG2212@1,COG2212@2	P	GO:0015075;GO:0016021;GO:0034220
XHV734_0571	phaE	Na(+) H(+) antiporter subunit E	6	0	0	0	0	0	0	1	1	0	0	0	0	0	0	1	1	ES	-	-	K05562	-	1N1SJ@1224,1T0DK@1236,1X6CB@135614,COG1863@1,COG1863@2	P	GO:0006812;GO:0008324;GO:0016021
XHV734_0572	phaD	Na(+) H(+) antiporter subunit D	16	0	0.2	0.21	0	4.91	0.2	0.4872	1	0.2	0.1	-0.1	4.9	2.53	-0.1	0.7435	1	ES	-	-	K05561	1.6.5.3	1MURB@1224,1RQBG@1236,1X5EC@135614,COG0651@1,COG0651@2	CP	GO:0008137;GO:0042773;GO:0055114
XHV734_0573	phaC	putative K(+)/H(+) antiporter subunit C	4	0	0	0	0	0	0	1	1	0	0	0	0	0	0	1	1	ES	-	-	K05560	-	1RH8H@1224,1SA5H@1236,1X6WN@135614,COG1006@1,COG1006@2	P	-
XHV734_0574	phaAB	putative K(+)/H(+) antiporter subunit A/B	25	0	0	0	0	0	0	1	1	0	0	0	0	0	0	1	1	ES	-	-	K05559	-	1MW2M@1224,1RNKN@1236,1X40I@135614,COG1009@1,COG1009@2,COG2111@1,COG2111@2	CP	GO:0003674;GO:0005215;GO:0005451;GO:0006810;GO:0006811;GO:0006812;GO:0006814;GO:0008150;GO:0008324;GO:0015075;GO:0015077;GO:0015078;GO:0015081;GO:0015291;GO:0015297;GO:0015298;GO:0015299;GO:0015318;GO:0015385;GO:0015491;GO:0015672;GO:0022804;GO:0022857;GO:0022890;GO:0030001;GO:0034220;GO:0035725;GO:0046873;GO:0051179;GO:0051234;GO:0055085;GO:0098655;GO:0098660;GO:0098662;GO:0099516;GO:1902600
XHV734_0575	-	Nucleoside-diphosphate sugar epimerase	12	135.9	154.4	0.18	3262.6	3705.22	18.4	0.6091	1	154.4	159.7	0.05	3705.2	3832.41	5.3	0.9082	1	NE	-	-	-	-	1RB7F@1224,1S6UB@1236,1X5HR@135614,COG0451@1,COG0451@2	GM	GO:0003824;GO:0050662
XHV734_0576	-	conserved membrane hypothetical protein	5	101.8	114.4	0.17	1018	1144.1	12.6	0.6207	1	114.4	92.3	-0.31	1144.1	922.86	-22.1	0.3502	1	NE	-	-	-	-	1N1G8@1224,1S9FD@1236,1X6EP@135614,COG4539@1,COG4539@2	S	-
XHV734_0577	-	Peptidase M4 family protein	30	108.1	130.2	0.27	6486.5	7813.52	22.1	0.3937	1	130.2	122.4	-0.09	7813.5	7342.18	-7.9	0.8221	1	NE	-	-	K20273	3.4.24.27	1P416@1224,1RR7I@1236,1X55N@135614,COG3227@1,COG3227@2	E	GO:0004222;GO:0006508
XHV734_0578	-	hypothetical protein	3	17.4	23.6	0.42	104.4	141.69	6.2	0.6979	1	23.6	38.3	0.67	141.7	229.59	14.6	0.8764	1	NE	-	-	-	-	-	-	-
XHV734_0579	-	Lytic transglycosylase	27	51.4	61	0.24	2775.8	3291.89	9.6	0.3962	1	61	65.5	0.1	3291.9	3538.5	4.6	0.7856	1	NE	-	-	-	-	1-ZZ@1224,COG0739@1,COG0739@2,COG3409@1,COG3409@2	M	-
XHV734_0580	-	transposase	15	0	0	0	0	0	0	1	1	0	0	0	0	0	0	1	1	N/A	-	-	-	-	1R55Y@1224,1RRSD@1236,1X6M6@135614,COG3385@1,COG3385@2	L	GO:0003677;GO:0004803;GO:0006313
XHV734_0581	-	hypothetical protein	10	59.3	64.1	0.11	1185.5	1282.82	4.9	0.8101	1	64.1	66.2	0.04	1282.8	1323.17	2	0.932	1	NE	-	-	-	-	-	-	-
XHV734_0582	-	transposase	15	0	0	0	0	0	0	1	1	0	0	0	0	0	0	1	1	N/A	-	-	-	-	1R55Y@1224,1RRSD@1236,1X6M6@135614,COG3385@1,COG3385@2	L	GO:0003677;GO:0004803;GO:0006313
XHV734_0583	-	conserved exported hypothetical protein	3	36.6	43.3	0.24	219.6	259.67	6.7	0.7212	1	43.3	17.1	-1.29	259.7	102.8	-26.1	0.1873	1	NE	-	-	-	-	1NZRP@1224,1SSBZ@1236,1X7XX@135614,2FBND@1,343TG@2	S	-
XHV734_0584	-	hypothetical protein	5	35.8	46.5	0.37	358.3	464.64	10.6	0.7119	1	46.5	24.9	-0.87	464.6	249.2	-21.5	0.4502	1	NE	-	-	-	-	-	-	-
XHV734_0585	-	transposase	6	0	0	0	0	0	0	1	1	0	0	0	0	0	0	1	1	N/A	-	-	-	-	1N0VW@1224,1SH48@1236,1XADJ@135614,COG3293@1,COG3293@2	L	-
XHV734_0586	-	hypothetical protein	6	0	0	0	0	0	0	1	1	0	0	0	0	0	0	1	1	N/A	-	-	-	-	1N8GF@1224,1SD2P@1236,COG3293@1,COG3293@2	L	-
XHV734_0587	-	hypothetical protein	10	44.2	53.3	0.27	883.6	1066.79	9.2	0.7429	1	53.3	51.7	-0.05	1066.8	1033.28	-1.7	0.9679	1	NE	-	-	-	-	1P4D7@1224,1T7F8@1236,1X97C@135614,2981H@1,2ZV7I@2	-	-
XHV734_0588	-	hypothetical protein	4	86.2	97.4	0.17	689.8	778.86	11.1	0.5895	1	97.4	70	-0.47	778.9	559.84	-27.4	0.2644	1	NE	-	-	-	-	1P4D7@1224,1T7F8@1236,1X97C@135614,2981H@1,2ZV7I@2	-	-
XHV734_0589	purC	Phosphoribosylaminoimidazole-succinocarboxamide synthase	13	25.7	12.8	-0.95	667.7	332.8	-12.9	0.0213	1	12.8	0.3	-3.45	332.8	6.72	-12.5	0	0	NE	-	down	K01923	6.3.2.6,6.3.4.13	1MUR9@1224,1RNNY@1236,1X3PE@135614,COG0152@1,COG0152@2	F	GO:0004639;GO:0006164;GO:0003674;GO:0003824;GO:0005575;GO:0005622;GO:0005623;GO:0005737;GO:0006139;GO:0006163;GO:0006188;GO:0006189;GO:0006725;GO:0006753;GO:0006793;GO:0006796;GO:0006807;GO:0008150;GO:0008152;GO:0009058;GO:0009117;GO:0009123;GO:0009124;GO:0009126;GO:0009127;GO:0009150;GO:0009152;GO:0009156;GO:0009161;GO:0009165;GO:0009167;GO:0009168;GO:0009259;GO:0009260;GO:0009987;GO:0016874;GO:…
XHV734_0590	-	DnaJ related chaperone	3	61.8	64.7	0.07	370.7	388.34	2.9	0.8717	1	64.7	52.6	-0.3	388.3	315.34	-12.2	0.7261	1	NE	-	-	-	-	1QU0S@1224,1T1K9@1236,1X7IH@135614,COG0484@1,COG0484@2	O	-
XHV734_0591	-	Opacity protein	11	95.9	106.3	0.15	2109.3	2338.68	10.4	0.7278	1	106.3	82.8	-0.36	2338.7	1821.69	-23.5	0.4564	1	NE	-	-	K16079	-	1R7V6@1224,1SP13@1236,1XAAU@135614,COG3637@1,COG3637@2	M	-
XHV734_0592	rpe	D-ribulose-5-phosphate 3-epimerase	2	168.5	61.3	-1.44	674	245.07	-107.2	0.3162	1	61.3	0	-5.96	245.1	0	-61.3	0.0268	0.49257	NE	-	-	K01783	5.1.3.1	1MUZM@1224,1RN3K@1236,1X3J3@135614,COG0036@1,COG0036@2	G	GO:0003824;GO:0005975;GO:0016857;GO:0004750;GO:0006098
XHV734_0593	-	N-acetyltransferase	5	188.4	215.5	0.19	1884	2154.55	27.1	0.6924	1	215.5	216	0	2154.5	2160.45	0.6	0.9949	1	NE	-	-	-	2.3.1.57	1RCYQ@1224,1S3YJ@1236,1X6S3@135614,COG0454@1,COG0456@2	K	GO:0008080
XHV734_0594	-	putative lipid kinase YegS-like	3	311.1	311.9	0	1866.7	1871.45	0.8	1	1	311.9	352.7	0.18	1871.4	2116.05	40.8	0.8991	1	NE	-	-	-	2.7.1.107	1MY37@1224,1RMX9@1236,1X5RC@135614,COG1597@1,COG1597@2	F	GO:0001727;GO:0046872;GO:0016301;GO:0003951;GO:0003674;GO:0003824;GO:0004143;GO:0006629;GO:0006793;GO:0006796;GO:0008150;GO:0008152;GO:0009987;GO:0016310;GO:0016740;GO:0016772;GO:0016773;GO:0030258;GO:0044237;GO:0044238;GO:0044255;GO:0046834;GO:0071704
XHV734_0595	trpE	Anthranilate synthase component 1	22	192.5	233.8	0.28	8468.4	10287.73	41.3	0.3372	1	233.8	2	-6.28	10287.7	88.82	-231.8	0	0	NE	-	down	K01657	4.1.3.27	1MVBJ@1224,1RMSE@1236,1X3D1@135614,COG0147@1,COG0147@2	E	GO:0000162;GO:0004049;GO:0009058
XHV734_0596	-	hypothetical protein	4	71.1	70.3	-0.02	569.2	562.25	-0.9	0.9768	1	70.3	61.5	-0.19	562.2	492.3	-8.7	0.7723	1	NE	-	-	-	4.1.2.48	1MWCR@1224,1RRGS@1236,1X7AE@135614,COG2008@1,COG2008@2	E	GO:0003824
XHV734_0597	hrpF	HrpF protein	23	98	119.3	0.28	4507.9	5488.63	21.3	0.4374	1	119.3	41.1	-1.52	5488.6	1888.65	-78.3	0.0012	0.03534	NE	-	down	K18376	-	1PXWP@1224,1SPZS@1236,28J5V@1,2Z91M@2	S	GO:0009877
XHV734_0598	-	hypothetical protein	12	84.9	104.2	0.29	2037	2500.3	19.3	0.505	1	104.2	107.3	0.04	2500.3	2575.68	3.1	0.9295	1	NE	-	-	-	-	-	-	-
XHV734_0599	-	hypothetical protein	10	68.3	67	-0.03	1366.7	1339.8	-1.3	0.9429	1	67	84.4	0.33	1339.8	1687.14	17.4	0.5489	1	NE	-	-	-	-	-	-	-
XHV734_0600	-	hypothetical protein	6	22.2	32.1	0.51	266.8	384.81	9.8	0.6843	1	32.1	18.2	-0.78	384.8	218.44	-13.9	0.674	1	NE	-	-	K07482	-	1MWI0@1224,1RRSE@1236,1X7GN@135614,COG2826@1,COG2826@2	L	-
XHV734_0601	-	hypothetical protein	6	85.5	120.4	0.49	1026	1444.63	34.9	0.6185	1	120.4	129.3	0.1	1444.6	1552.11	9	0.9081	1	NE	-	-	-	-	-	-	-
XHV734_0602	insH	IS5 transposase and trans-activator	9	0	0	0	0	0	0	1	1	0	0	0	0	0	0	1	1	N/A	-	-	K07481	-	1MVDK@1224,1RR0T@1236,1X4YK@135614,COG3039@1,COG3039@2	L	GO:0003677;GO:0004803;GO:0006313
XHV734_0603	-	putative Soluble epoxide hydrolase	36	60.5	75.5	0.32	4353	5435.48	15	0.2903	1	75.5	80.1	0.08	5435.5	5768.66	4.6	0.793	1	NE	-	-	-	2.7.10.2,3.3.2.9	1QU7K@1224,2K8PJ@204457,2TW27@28211,COG2267@1,COG2267@2	I	GO:0003824;GO:0000287;GO:0001676;GO:0002532;GO:0002538;GO:0002539;GO:0003008;GO:0003013;GO:0003674;GO:0004301;GO:0005102;GO:0005488;GO:0005515;GO:0005575;GO:0005622;GO:0005623;GO:0005737;GO:0005777;GO:0005829;GO:0006082;GO:0006629;GO:0006631;GO:0006725;GO:0006793;GO:0006796;GO:0006950;GO:0006952;GO:0006954;GO:0007600;GO:0008015;GO:0008150;GO:0008152;GO:0008217;GO:0009056;GO:0009810;GO:0009893;GO:…
XHV734_0607	-	transposase	13	44.7	51.2	0.19	1161.5	1331.58	6.5	0.7358	1	51.2	29.3	-0.78	1331.6	762.15	-21.9	0.2033	1	NE	-	-	K07497	-	1MVN5@1224,1RR8F@1236,1X4GJ@135614,COG2801@1,COG2801@2	L	GO:0015074;GO:0003676
XHV734_0608	-	transposase	4	92.1	104.3	0.18	736.8	834.7	12.2	0.3953	1	104.3	60.5	-0.78	834.7	483.96	-43.8	0.0775	1	NE	-	-	K07497	-	1MZ3D@1224,1SA6S@1236,1X7W1@135614,COG2963@1,COG2963@2	L	GO:0003677;GO:0004803;GO:0006313
XHV734_0609	-	hypothetical protein	36	93.8	98.8	0.07	6754.5	7113.02	5	0.8458	1	98.8	101.5	0.04	7113	7308.27	2.7	0.9185	1	NE	-	-	-	-	COG3206@1,COG3206@2	M	-
XHV734_0610	-	DNA-binding protein	6	36	39.4	0.13	431.6	472.43	3.4	0.9035	1	39.4	31.1	-0.33	472.4	372.69	-8.3	0.7226	1	NE	-	-	-	4.2.2.10,4.2.2.2	1R6PF@1224,1RZMP@1236,COG5297@1,COG5297@2	G	GO:0005576;GO:0030570
XHV734_0611	-	4-hydroxyphenylacetate 3-monooxygenase	10	55.8	51.1	-0.12	1116.7	1022.58	-4.7	0.8	1	51.1	24.7	-1.02	1022.6	494.93	-26.4	0.1543	1	NE	-	-	-	-	1RDS6@1224,2A7TT@1,30WSW@2	S	GO:0005737;GO:0050708
XHV734_0612	-	Serine kinase	5	78.9	71	-0.15	789.4	709.84	-8	0.7579	1	71	38.5	-0.86	709.8	385.28	-32.5	0.3058	1	NE	-	-	K18375	-	-	-	-
XHV734_0613	-	HrpD6 protein	1	13.1	8.2	-0.61	26.1	16.42	-4.8	0.67	1	8.2	8.9	0.11	16.4	17.84	0.7	1	1	NE	-	-	-	-	-	-	-
XHV734_0614	-	HrpD5 protein	9	44.6	49.1	0.13	802.7	883.14	4.5	0.8466	1	49.1	28.3	-0.77	883.1	509.66	-20.7	0.3217	1	NE	-	-	K03220	-	1MZQQ@1224,2CH6D@1,32S5D@2	-	-
XHV734_0615	-	HpaA protein	5	85.9	75.4	-0.19	859.3	753.79	-10.5	0.8219	1	75.4	24.2	-1.6	753.8	241.9	-51.2	0.1854	1	NE	-	-	K18379	-	-	-	-
XHV734_0616	-	EscS/YscS/HrcS family type III secretion system export apparatus protein	0	0	0	0	0	0	0	1	1	0	0	0	0	0	0	1	1	N/A	-	-	K03227	-	1NB56@1224,COG4794@1,COG4794@2	U	GO:0009306;GO:0016021;GO:0016020
XHV734_0617	hcrR	YcsR/SpaR/HcrR/EscR family type III secretion system inner membrane protein	7	66.8	70.2	0.07	935.5	982.12	3.3	0.8642	1	70.2	23.5	-1.54	982.1	329	-46.7	0.0095	0.20186	NE	-	-	K03226	-	1R34E@1224,1RZR2@1236,1X9SJ@135614,COG4790@1,COG4790@2	U	GO:0015031;GO:0016021;GO:0009306;GO:0016020
XHV734_0618	-	HrcQ protein	9	19.4	25.8	0.39	349.2	464.07	6.4	0.496	1	25.8	9	-1.42	464.1	161.56	-16.8	0.054	0.84718	NE	-	-	K03225	-	1NBH4@1224,1T09W@1236,1X8Z1@135614,COG1886@1,COG1886@2	NU	GO:0030254
XHV734_0619	-	HpaP protein	6	35.3	37.1	0.07	423	444.98	1.8	0.8872	1	37.1	10	-1.79	445	119.86	-27.1	0.0086	0.18588	NE	-	-	K18381	-	1NI6M@1224,2EGP2@1,33AF7@2	S	-
XHV734_0620	hrpC	Protein hrpC2	13	92.2	82.7	-0.16	2398.3	2150.46	-9.5	0.7587	1	82.7	21.3	-1.91	2150.5	552.61	-61.5	0.0036	0.09203	NE	-	-	K03230	-	1R346@1224,1T62Z@1236,1X4VD@135614,COG4789@1,COG4789@2	U	GO:0009306;GO:0016020
XHV734_0621	hrcU	Hypersensitivity response secretion protein HrcU	12	48.2	46.6	-0.05	1157.9	1118.93	-1.6	0.9498	1	46.6	15.8	-1.5	1118.9	379.52	-30.8	0.1012	1	NE	-	-	K03229	-	1MUWI@1224,1T1N0@1236,1XADE@135614,COG1377@1,COG1377@2	U	GO:0009306;GO:0016020;GO:0016021
XHV734_0622	-	HrpB1 family type III secretion system apparatus protein	6	67	67.3	0.01	804	807.94	0.3	0.9898	1	67.3	14.3	-2.16	807.9	171.93	-53	0.009	0.19287	NE	-	-	K18373	-	1NCU7@1224,2EAKQ@1,334PC@2	S	-
XHV734_0623	-	HrpB2 protein	3	59.1	67.2	0.18	354.5	403.43	8.2	0.7197	1	67.2	26.7	-1.3	403.4	160.2	-40.5	0.0784	1	NE	-	-	K18374	-	1NJQK@1224,2EUB7@1,33MTK@2	S	-
XHV734_0624	hrpB	Protein hrpB3	8	29.3	34	0.21	468.5	543.41	4.7	0.7855	1	34	9	-1.81	543.4	143.53	-25	0.073	1	NE	-	-	K03222	-	1N69F@1224,1RMNM@1236,1X7X9@135614,COG4669@1,COG4669@2	U	GO:0009306
XHV734_0626	-	HrpB4 protein	1	4.7	2.6	-0.66	9.4	5.2	-2.1	0.6695	1	2.6	2.1	-0.21	5.2	4.21	-0.5	1	1	NE	-	-	-	-	-	-	-
XHV734_0627	-	Type III secretion inner membrane protein SctL	3	85.3	87	0.03	512	521.99	1.7	0.9666	1	87	33.3	-1.36	522	199.88	-53.7	0.318	1	NE	-	-	K03223	-	1N1ZD@1224,1T18U@1236,COG1317@1,COG1317@2	NU	-
XHV734_0628	hrpB	putative ATP synthase hrpB6	12	124.7	136.5	0.13	2993.3	3275.29	11.7	0.8371	1	136.5	40.4	-1.73	3275.3	969.7	-96.1	0.0219	0.42582	NE	-	-	K03224	3.6.3.14	1MUH6@1224,1RM9W@1236,1X9Q1@135614,COG1157@1,COG1157@2	NU	GO:0005524;GO:0046034;GO:1902600;GO:0005737;GO:0009058;GO:0016887;GO:0030254;GO:0030257;GO:0006754;GO:0046961
XHV734_0629	-	Type III secretion protein HrpB7	3	69.8	79.8	0.19	418.9	478.95	10	0.8563	1	79.8	23.4	-1.73	479	140.26	-56.4	0.4543	1	NE	-	-	-	-	-	-	-
XHV734_0630	hrcT	HrcT/HrpB8 family type III secretion inner membrane protein	9	67.4	74.4	0.14	1213.6	1338.35	6.9	0.7951	1	74.4	26.8	-1.44	1338.3	482.3	-47.6	0.158	1	NE	-	-	K03228	-	1RBXD@1224,1T07J@1236,1X86M@135614,COG4791@1,COG4791@2	U	GO:0006605;GO:0016020;GO:0016021
XHV734_0631	hrpA	Hypersensitivity response secretion protein HrpA1	19	65.9	71.9	0.12	2504.9	2732.88	6	0.7022	1	71.9	29.1	-1.28	2732.9	1106.62	-42.8	0.0078	0.17304	NE	-	-	K03219	-	1MV6H@1224,1RPIX@1236,COG1450@1,COG1450@2	NU	GO:0009306
XHV734_0632	-	hypothetical protein	0	0	0	0	0	0	0	1	1	0	0	0	0	0	0	1	1	NE	-	-	K18378	-	-	-	-
XHV734_0633	ipgF	Protein IpgF	10	55.2	54	-0.03	1103.7	1080.88	-1.1	0.9601	1	54	40.1	-0.42	1080.9	802.87	-13.9	0.5316	1	NE	-	-	-	-	1RINF@1224,1SYF7@1236,COG0741@1,COG0741@2	M	-
XHV734_0634	-	hypothetical protein	18	55.8	60.3	0.11	2007.2	2170	4.5	0.8033	1	60.3	73	0.27	2170	2628.04	12.7	0.8271	1	NE	-	-	-	-	1RENV@1224,1SV43@1236,299IJ@1,2ZWM3@2	-	-
XHV734_0635	-	hypothetical protein	2	145.2	174.8	0.27	580.6	699.17	29.6	0.3981	1	174.8	139.1	-0.33	699.2	556.45	-35.7	0.6799	1	NE	-	-	-	-	-	-	-
XHV734_0636	-	Dihydroneopterin aldolase	15	90.6	105	0.21	2719.2	3150.55	14.4	0.5176	1	105	65.9	-0.66	3150.5	1978.05	-39.1	0.0847	1	NE	-	-	-	5.3.4.1	1MWU8@1224,1SFUW@1236,1X970@135614,COG0526@1,COG0526@2	M	GO:0047134;GO:0055114;GO:0045454
XHV734_0637	-	Diguanylate cyclase	10	26.4	31.9	0.27	527.7	638.2	5.5	0.668	1	31.9	16.3	-0.92	638.2	326.81	-15.6	0.176	1	NE	-	-	-	-	1R5X6@1224,1S8A3@1236,COG0840@1,COG0840@2,COG2202@1,COG2202@2	NT	GO:0004888;GO:0006935;GO:0007165;GO:0016020;GO:0005515
XHV734_0638	pabA	aminodeoxychorismate synthase, subunit II	6	110.7	121.2	0.13	1328.5	1454.91	10.5	0.8514	1	121.2	1.7	-5.51	1454.9	20.11	-119.6	0.0023	0.06364	NE	-	-	K01658	2.6.1.85,4.1.3.27	1MV5Y@1224,1RMQW@1236,1X41Q@135614,COG0512@1,COG0512@2	EH	GO:0000162;GO:0003674;GO:0003824;GO:0005575;GO:0005622;GO:0005623;GO:0005737;GO:0005950;GO:0006082;GO:0006520;GO:0006568;GO:0006575;GO:0006576;GO:0006586;GO:0006725;GO:0006732;GO:0006760;GO:0006807;GO:0008150;GO:0008152;GO:0008483;GO:0008652;GO:0009058;GO:0009072;GO:0009073;GO:0009108;GO:0009308;GO:0009309;GO:0009396;GO:0009987;GO:0016053;GO:0016740;GO:0016769;GO:0018130;GO:0019438;GO:0019752;GO:…
XHV734_0639	-	Nitrilotriacetate monooxygenase component B	7	208.4	221	0.08	2918.3	3093.4	12.5	0.8138	1	221	43	-2.33	3093.4	602.3	-177.9	0.0005	0.01625	NE	-	down	-	-	1MUPP@1224,1RR4T@1236,1X3VQ@135614,COG1853@1,COG1853@2	S	GO:0048037;GO:0010181
XHV734_0640	trpD	Anthranilate phosphoribosyltransferase	5	185.5	197.5	0.09	1855.1	1975.35	12	0.8634	1	197.5	1.6	-6.28	1975.4	15.51	-196	0.0007	0.0219	NE	-	down	K00766	2.4.2.18,4.1.3.27	1MUPV@1224,1RNXV@1236,1X46V@135614,COG0547@1,COG0547@2	E	GO:0000162;GO:0004048;GO:0016757;GO:0003674;GO:0003824;GO:0006082;GO:0006520;GO:0006568;GO:0006576;GO:0006586;GO:0006725;GO:0006807;GO:0008150;GO:0008152;GO:0008652;GO:0009058;GO:0009072;GO:0009073;GO:0009308;GO:0009309;GO:0009987;GO:0016053;GO:0016740;GO:0016763;GO:0018130;GO:0019438;GO:0019752;GO:0034641;GO:0042401;GO:0042430;GO:0042435;GO:0043436;GO:0044106;GO:0044237;GO:0044238;GO:0044249;GO:…
XHV734_0641	-	hypothetical protein	2	209.2	230.1	0.14	836.8	920.24	20.9	0.6956	1	230.1	69.9	-1.7	920.2	279.64	-160.1	0.0851	1	NE	-	-	-	-	-	-	-
XHV734_0642	trpC	Indole-3-glycerol phosphate synthase	8	80.1	79.4	-0.01	1281.7	1270.63	-0.7	0.9869	1	79.4	0.6	-5.68	1270.6	9.08	-78.8	0.0003	0.01042	NE	-	down	K01609	4.1.1.48,5.3.1.24	1MW5K@1224,1RNYH@1236,1X42P@135614,COG0134@1,COG0134@2	E	GO:0004425;GO:0003824;GO:0006568;GO:0003674;GO:0016829;GO:0016830;GO:0016831
XHV734_0643	-	Phosphoserine phosphatase	6	7	1.1	-1.91	84.6	13.74	-5.9	0.0086	0.51559	1.1	0	-1.1	13.7	0	-1.1	0.0245	0.4621	NE	-	-	K18697	3.1.3.27	1MWTU@1224,1SHRU@1236,1X3S3@135614,COG0560@1,COG0560@2	E	GO:0003674;GO:0003824;GO:0005575;GO:0005623;GO:0005886;GO:0005887;GO:0006629;GO:0006644;GO:0006650;GO:0006793;GO:0006796;GO:0008150;GO:0008152;GO:0008610;GO:0008654;GO:0008962;GO:0009058;GO:0009987;GO:0016020;GO:0016021;GO:0016311;GO:0016787;GO:0016788;GO:0016791;GO:0019637;GO:0031224;GO:0031226;GO:0042578;GO:0044237;GO:0044238;GO:0044249;GO:0044255;GO:0044425;GO:0044459;GO:0044464;GO:0045017;GO:…
XHV734_0644	-	hypothetical protein	2	72.4	92.9	0.36	289.4	371.67	20.6	0.6612	1	92.9	41.1	-1.16	371.7	164.43	-51.8	0.4253	1	NE	-	-	-	-	-	-	-
XHV734_0645	clp	CRP-like protein Clp	9	216.1	276.6	0.36	3889.3	4979.68	60.6	0.5499	1	276.6	530.5	0.94	4979.7	9549.23	253.9	0.1464	1	NE	-	-	K10914	-	1MXID@1224,1RMIZ@1236,1X3QC@135614,COG0664@1,COG0664@2	K	GO:0003700;GO:0006355;GO:0003677;GO:0000166;GO:0003674;GO:0003676;GO:0005488;GO:0005515;GO:0005575;GO:0005622;GO:0005623;GO:0005737;GO:0005829;GO:0006139;GO:0006351;GO:0006725;GO:0006807;GO:0007154;GO:0007584;GO:0008144;GO:0008150;GO:0008152;GO:0009058;GO:0009059;GO:0009605;GO:0009889;GO:0009890;GO:0009891;GO:0009892;GO:0009893;GO:0009987;GO:0009991;GO:0010467;GO:0010468;GO:0010556;GO:0010557;GO:…
XHV734_0646	speD	S-adenosylmethionine decarboxylase	21	0	0	0	1.7	1.7	0	1	1	0	0	-0.06	1.7	0	0	1	1	ES	-	-	K01611	2.5.1.16,4.1.1.50	1MXPT@1224,1RQSX@1236,1X32W@135614,COG1586@1,COG1586@2	E	GO:0004014;GO:0008295;GO:0003674;GO:0003824;GO:0005575;GO:0005622;GO:0005623;GO:0005737;GO:0005829;GO:0006576;GO:0006595;GO:0006596;GO:0006807;GO:0008150;GO:0008152;GO:0008216;GO:0009058;GO:0009308;GO:0009309;GO:0009987;GO:0016829;GO:0016830;GO:0016831;GO:0034641;GO:0042401;GO:0044106;GO:0044237;GO:0044249;GO:0044271;GO:0044424;GO:0044444;GO:0044464;GO:0071704;GO:0097164;GO:1901564;GO:1901566;GO:…
XHV734_0647	sugE	multidrug efflux system protein	6	112.8	135.1	0.26	1353.5	1620.92	22.3	0.7353	1	135.1	105.5	-0.35	1620.9	1265.48	-29.6	0.6569	1	NE	-	-	K11741	-	1MZ6P@1224,1S8TD@1236,1X7HX@135614,COG2076@1,COG2076@2	P	GO:0016021
XHV734_0648	coq	2-nonaprenyl-3-methyl-6-methoxy-1,4-benzoquinol hydroxylase	4	140.8	138.7	-0.02	1126.7	1109.9	-2.1	0.9612	1	138.7	159.6	0.2	1109.9	1276.4	20.8	0.8956	1	NE	-	-	K06134	-	1RAA1@1224,1RPMV@1236,1X4J6@135614,COG2941@1,COG2941@2	H	GO:0006744;GO:0055114
XHV734_0649	rplM	50S ribosomal subunit protein L13	12	0	0	0	0	0	0	1	1	0	0	0	0	0	0	1	1	ES	-	-	K02871	-	1RA11@1224,1S280@1236,1X61V@135614,COG0102@1,COG0102@2	J	GO:0003735;GO:0005840;GO:0006412;GO:0003674;GO:0003676;GO:0003723;GO:0003729;GO:0005198;GO:0005488;GO:0005575;GO:0005618;GO:0005622;GO:0005623;GO:0005737;GO:0005829;GO:0005886;GO:0006417;GO:0006518;GO:0006807;GO:0008150;GO:0008152;GO:0008270;GO:0009058;GO:0009059;GO:0009889;GO:0009890;GO:0009892;GO:0009987;GO:0010467;GO:0010468;GO:0010556;GO:0010558;GO:0010605;GO:0010608;GO:0010629;GO:0015934;GO:…
XHV734_0650	rpsI	30S ribosomal subunit protein S9	3	6	5.4	-0.14	35.9	32.14	-0.6	1	1	5.4	0.4	-2.23	32.1	2.13	-5	0.4554	1	ES	-	-	K02996	-	1RD4A@1224,1S3Q7@1236,1X64V@135614,COG0103@1,COG0103@2	J	GO:0003735;GO:0005840;GO:0006412;GO:0000462;GO:0003674;GO:0003676;GO:0003723;GO:0005198;GO:0005488;GO:0005575;GO:0005622;GO:0005623;GO:0005737;GO:0005829;GO:0006139;GO:0006364;GO:0006396;GO:0006518;GO:0006725;GO:0006807;GO:0008150;GO:0008152;GO:0009058;GO:0009059;GO:0009987;GO:0010467;GO:0015935;GO:0016070;GO:0016072;GO:0019538;GO:0022613;GO:0022626;GO:0022627;GO:0030490;GO:0032991;GO:0034470;GO:…
XHV734_0651	rppH	RNA pyrophosphohydrolase	9	82.5	90.8	0.14	1484.2	1633.53	8.3	0.797	1	90.8	97.5	0.1	1633.5	1754.9	6.7	0.8974	1	NE	-	-	K08311	-	1QU0T@1224,1T1KA@1236,1X38R@135614,COG1051@1,COG1051@2	F	GO:0016787;GO:0003674;GO:0003824;GO:0005575;GO:0005622;GO:0005623;GO:0005737;GO:0006139;GO:0006401;GO:0006402;GO:0006725;GO:0006807;GO:0008150;GO:0008152;GO:0009056;GO:0009057;GO:0009892;GO:0009987;GO:0010468;GO:0010605;GO:0010629;GO:0016070;GO:0016071;GO:0016462;GO:0016817;GO:0016818;GO:0019222;GO:0019439;GO:0034353;GO:0034641;GO:0034655;GO:0043170;GO:0044237;GO:0044238;GO:0044248;GO:0044260;GO:…
XHV734_0653	-	Bacterioferritin-associated ferredoxin	1	87.9	83.1	-0.08	175.9	166.22	-4.8	0.6656	1	83.1	37.2	-1.14	166.2	74.34	-45.9	0.333	1	NE	-	-	K02192	-	1PQES@1224,1T6UB@1236,1X85W@135614,COG2906@1,COG2906@2	P	GO:0003674;GO:0005488;GO:0048037;GO:0051536;GO:0051537;GO:0051540
XHV734_0654	bfr	bacterioferritin, iron storage and detoxification protein	7	299.7	416.4	0.47	4195.6	5829.66	116.7	0.4679	1	416.4	342.2	-0.28	5829.7	4790.46	-74.2	0.6644	1	NE	-	-	K03594	1.16.3.1	1RCW7@1224,1S45S@1236,1X5YT@135614,COG2193@1,COG2193@2	P	GO:0006826;GO:0006879;GO:0008199
XHV734_0655	-	Two-component system sensor protein	12	162.2	226.5	0.48	3891.8	5435.59	64.3	0.482	1	226.5	155.7	-0.54	5435.6	3736.66	-70.8	0.4465	1	NE	-	-	-	-	1NC9X@1224,1SVEC@1236,1X3ZG@135614,COG0784@1,COG0784@2,COG2198@1,COG2198@2,COG4251@1,COG4251@2	T	GO:0000160;GO:0000155;GO:0007165;GO:0016310;GO:0016772
XHV734_0656	-	Two-component system regulatory protein	12	92.7	118.9	0.36	2224.7	2852.85	26.2	0.4137	1	118.9	67.3	-0.81	2852.9	1614.8	-51.6	0.0993	1	NE	-	-	-	2.7.7.65	1R6BM@1224,1RRQG@1236,1X447@135614,COG2199@1,COG2200@1,COG2200@2,COG3706@2	T	GO:0000160
XHV734_0657	-	putative transmembrane protein	3	289.7	333	0.2	1738.1	1998.17	43.3	0.6273	1	333	345.6	0.05	1998.2	2073.66	12.6	0.9041	1	NE	-	-	-	-	1R52Z@1224,1SYA6@1236,1X5JI@135614,28JRZ@1,2Z9HI@2	S	-
XHV734_0658	-	hypothetical protein	7	158.8	193.7	0.29	2222.9	2712.2	35	0.5717	1	193.7	198.6	0.04	2712.2	2780.89	4.9	0.9417	1	NE	-	-	-	-	1N0WK@1224,1S6HI@1236,1X665@135614,2DA4I@1,32TUN@2	-	-
XHV734_0659	-	Integral membrane protein CcmA involved in cell shape determination	2	378.5	419.7	0.15	1514.2	1678.69	41.1	0.6885	1	419.7	238.3	-0.81	1678.7	953.31	-181.3	0.0838	1	NE	-	-	-	-	1PDPX@1224,1S9XY@1236,1X6WV@135614,COG1664@1,COG1664@2	M	-
XHV734_0660	yadR	putative chaperone involved in Fe-S cluster assembly and activation	5	0.7	0.4	-0.22	6.8	4.45	-0.2	0.5725	1	0.4	0	-0.53	4.4	0	-0.4	0.1407	1	NE	-	-	K15724	-	1RHCW@1224,1S675@1236,1X6E5@135614,COG0316@1,COG0316@2	C	GO:0005198;GO:0051536;GO:0097428;GO:0003674;GO:0005488;GO:0005506;GO:0005575;GO:0005622;GO:0005623;GO:0005737;GO:0005829;GO:0005886;GO:0006091;GO:0006790;GO:0006807;GO:0008150;GO:0008152;GO:0009060;GO:0009061;GO:0009987;GO:0010467;GO:0015980;GO:0016020;GO:0016043;GO:0016226;GO:0019538;GO:0022607;GO:0031163;GO:0043167;GO:0043169;GO:0043170;GO:0044085;GO:0044237;GO:0044238;GO:0044424;GO:0044444;GO:…
XHV734_0661	-	Secretory lipase	20	331.1	371.5	0.17	13243.6	14861.54	40.4	0.558	1	371.5	347.5	-0.1	14861.5	13898.29	-24.1	0.7575	1	NE	-	-	-	-	1RAV7@1224,1S4QI@1236,1X7GI@135614,COG1073@1,COG1073@2	S	GO:0004806;GO:0016042
XHV734_0662	-	NADH pyrophosphatase	6	18.3	20.9	0.19	219.1	251.01	2.7	0.8742	1	20.9	7.7	-1.34	251	92.08	-13.2	0.3378	1	NE	-	-	K03426	1.3.7.1,3.6.1.22	1QGCX@1224,1RP0Y@1236,1X4JM@135614,COG2816@1,COG2816@2	L	GO:0016787;GO:0046872;GO:0003674;GO:0003824;GO:0004551;GO:0005488;GO:0006139;GO:0006259;GO:0006281;GO:0006725;GO:0006807;GO:0006950;GO:0006974;GO:0008150;GO:0008152;GO:0009987;GO:0016462;GO:0016817;GO:0016818;GO:0030145;GO:0033554;GO:0034641;GO:0035529;GO:0043167;GO:0043169;GO:0043170;GO:0044237;GO:0044238;GO:0044260;GO:0046483;GO:0046914;GO:0050896;GO:0051716;GO:0071704;GO:0090304;GO:1901360
XHV734_0663	ampE	Transmembrane protein	6	66.5	73.6	0.14	797.7	883.28	7.1	0.8529	1	73.6	85	0.2	883.3	1019.65	11.4	0.793	1	NE	-	-	K03807	6.3.1.10	1MYFA@1224,1SE2J@1236,1X4YH@135614,COG3725@1,COG3725@2	V	GO:0005575;GO:0005623;GO:0005886;GO:0005887;GO:0016020;GO:0016021;GO:0031224;GO:0031226;GO:0044425;GO:0044459;GO:0044464;GO:0071944
XHV734_0664	-	hypothetical protein	6	215.8	278.3	0.37	2589.9	3340.08	62.5	0.4987	1	278.3	290.3	0.06	3340.1	3483.19	11.9	0.911	1	NE	-	-	-	-	1NKGS@1224,1T65R@1236,1X8HF@135614,2E37T@1,32Y7G@2	S	-
XHV734_0665	-	hypothetical protein	2	477.1	507.6	0.09	1908.2	2030.32	30.5	0.8259	1	507.6	386.7	-0.39	2030.3	1546.71	-120.9	0.5701	1	NE	-	-	-	-	1QU0U@1224,1T1KB@1236,1X8IP@135614,2DQMW@1,337PH@2	S	GO:0016021
XHV734_0667	-	Glycerol acyltransferase	16	205.6	224.7	0.13	6579.7	7190.55	19.1	0.7471	1	224.7	231.5	0.04	7190.5	7406.55	6.8	0.9188	1	NE	-	-	-	2.3.1.40,6.2.1.20	1MWDY@1224,1RRXF@1236,1X3Z7@135614,COG0204@1,COG0204@2,COG0477@1,COG2814@2	EGP	GO:0005887;GO:0055085;GO:0016746
XHV734_0668	ygaY	Putative uncharacterized transporter YgaY	15	164.1	187.9	0.19	4923.8	5638.26	23.8	0.594	1	187.9	194	0.05	5638.3	5820.38	6.1	0.901	1	NE	-	-	-	-	1MVVW@1224,1RMXR@1236,1X6AM@135614,COG0477@1,COG2814@2	EGP	GO:0005887;GO:0055085
XHV734_0669	-	putative Inner membrane protein YccS	26	89.2	107.6	0.27	4640.7	5594.74	18.3	0.33	1	107.6	107.8	0	5594.7	5604.33	0.2	0.9965	1	NE	-	-	-	-	1MWR1@1224,1RNIJ@1236,1X5D8@135614,COG1289@1,COG1289@2	S	GO:0005575;GO:0005623;GO:0005886;GO:0016020;GO:0044464;GO:0071944
XHV734_0670	purD	phosphoribosylglycinamide synthetase phosphoribosylamine-glycine ligase	10	56.6	29.3	-0.93	1132.1	585.17	-27.3	0.3754	1	29.3	0.2	-4.62	585.2	4.65	-29	0	0	NE	-	down	K01945	6.3.4.13	1MUAH@1224,1RNS4@1236,1X46W@135614,COG0151@1,COG0151@2	F	GO:0004637;GO:0009113;GO:0005524;GO:0046872;GO:0000166;GO:0003674;GO:0003824;GO:0005488;GO:0006139;GO:0006163;GO:0006164;GO:0006725;GO:0006753;GO:0006793;GO:0006796;GO:0006807;GO:0006950;GO:0006974;GO:0008144;GO:0008150;GO:0008152;GO:0009058;GO:0009117;GO:0009150;GO:0009152;GO:0009165;GO:0009259;GO:0009260;GO:0009987;GO:0016462;GO:0016787;GO:0016817;GO:0016818;GO:0016874;GO:0016879;GO:0016887;GO:…
XHV734_0671	purH	fused IMP cyclohydrolase; phosphoribosylaminoimidazolecarboxamide formyltransferase	17	22	10	-1.06	747.7	339.67	-12	0.006	0.40288	10	0.3	-3.07	339.7	10.52	-9.7	0	0	NE	-	down	K00602	2.1.2.3,3.5.4.10	1MUDQ@1224,1RMWS@1236,1X3IH@135614,COG0138@1,COG0138@2	F	GO:0003937;GO:0004643;GO:0006164;GO:0003824;GO:0003674;GO:0005575;GO:0005622;GO:0005623;GO:0005737;GO:0005829;GO:0006139;GO:0006163;GO:0006725;GO:0006753;GO:0006793;GO:0006796;GO:0006807;GO:0008150;GO:0008152;GO:0009058;GO:0009117;GO:0009150;GO:0009152;GO:0009165;GO:0009259;GO:0009260;GO:0009987;GO:0016740;GO:0016741;GO:0016742;GO:0018130;GO:0019438;GO:0019637;GO:0019693;GO:0034641;GO:0034654;GO:…
XHV734_0672	-	exported hypothetical protein	8	82.2	127.3	0.63	1314.7	2036.91	45.1	0.4143	1	127.3	87.4	-0.54	2036.9	1398.24	-39.9	0.4712	1	NE	-	-	-	-	-	-	-
XHV734_0673	-	exported hypothetical protein	18	21	26.1	0.3	757.6	938.79	5	0.4757	1	26.1	46.4	0.81	938.8	1670.96	20.3	0.1897	1	NE	-	-	-	-	-	-	-
XHV734_0674	-	transposase	14	0	0	0	0	0	0	1	1	0	0	0	0	0	0	1	1	N/A	-	-	-	-	1PVIT@1224,1S32B@1236,COG3293@1,COG3293@2	L	GO:0003677;GO:0004803;GO:0006313
XHV734_0675	-	Putative Fis-like DNA-binding protein	2	9.2	10.5	0.16	36.9	41.85	1.2	0.8066	1	10.5	3.8	-1.24	41.9	15.38	-6.6	0.1958	1	NE	-	-	K03557	-	1N7MJ@1224,1SD35@1236,1X7JD@135614,COG2901@1,COG2901@2	KL	GO:0043565;GO:0003677;GO:0006355;GO:0000018;GO:0000229;GO:0000785;GO:0000786;GO:0000787;GO:0000789;GO:0000976;GO:0000984;GO:0000985;GO:0001017;GO:0001046;GO:0001047;GO:0001067;GO:0001121;GO:0001130;GO:0001131;GO:0001140;GO:0001216;GO:0001217;GO:0003674;GO:0003676;GO:0003690;GO:0003700;GO:0005488;GO:0005515;GO:0005575;GO:0005622;GO:0005623;GO:0005694;GO:0005737;GO:0005829;GO:0006139;GO:0006351;GO:…
XHV734_0676	-	hypothetical protein	7	13.2	21.1	0.64	184.7	295.91	7.9	0.3453	1	21.1	20.2	-0.06	295.9	282.57	-1	0.9339	1	N/A	-	-	-	-	-	-	-
XHV734_0677	insH	IS5 transposase and trans-activator	9	0	0	0	0	0	0	1	1	0	0	0	0	0	0	1	1	N/A	-	-	K07481	-	1MVDK@1224,1RR0T@1236,1X4YK@135614,COG3039@1,COG3039@2	L	GO:0003677;GO:0004803;GO:0006313
XHV734_0678	-	Ice nucleation protein	97	57.7	63	0.13	11189.5	12221.66	5.3	0.6931	1	63	57.8	-0.12	12221.7	11216.59	-5.2	0.7108	1	NE	-	-	-	-	-	-	GO:0009279
XHV734_0679	-	Putative Fis-like DNA-binding protein	2	0	0.5	0.59	0	2.02	0.5	1	1	0.5	0	-0.59	2	0	-0.5	1	1	NE	-	-	K03557	-	1N7MJ@1224,1SD35@1236,1X7JD@135614,COG2901@1,COG2901@2	KL	GO:0043565;GO:0003677;GO:0006355;GO:0000018;GO:0000229;GO:0000785;GO:0000786;GO:0000787;GO:0000789;GO:0000976;GO:0000984;GO:0000985;GO:0001017;GO:0001046;GO:0001047;GO:0001067;GO:0001121;GO:0001130;GO:0001131;GO:0001140;GO:0001216;GO:0001217;GO:0003674;GO:0003676;GO:0003690;GO:0003700;GO:0005488;GO:0005515;GO:0005575;GO:0005622;GO:0005623;GO:0005694;GO:0005737;GO:0005829;GO:0006139;GO:0006351;GO:…
XHV734_0680	-	hypothetical protein	8	77.9	102.3	0.39	1246.7	1636.36	24.4	0.6343	1	102.3	92.9	-0.14	1636.4	1487.19	-9.3	0.8834	1	NE	-	-	-	-	1MWCU@1224,1RYQ0@1236,1X70Z@135614,COG1273@1,COG1273@2	S	-
XHV734_0681	-	Transcriptional regulator PbsX family	5	183.4	227.9	0.31	1833.8	2278.99	44.5	0.6912	1	227.9	203.7	-0.16	2279	2036.56	-24.2	0.8498	1	NE	-	-	-	-	1QU0W@1224,1T7C1@1236,1X936@135614,COG1396@1,COG1396@2	K	GO:0003677;GO:0003674;GO:0003676;GO:0005488;GO:0006139;GO:0006351;GO:0006725;GO:0006807;GO:0008150;GO:0008152;GO:0009058;GO:0009059;GO:0009987;GO:0010467;GO:0016070;GO:0018130;GO:0019438;GO:0032774;GO:0034641;GO:0034645;GO:0034654;GO:0043170;GO:0044237;GO:0044238;GO:0044249;GO:0044260;GO:0044271;GO:0046483;GO:0071704;GO:0090304;GO:0097159;GO:0097659;GO:1901360;GO:1901362;GO:1901363;GO:1901576
XHV734_0682	-	hypothetical protein	5	48.6	50.7	0.06	486.1	506.96	2.1	0.9192	1	50.7	38.9	-0.37	507	388.84	-11.8	0.6034	1	NE	-	-	-	-	-	-	-
XHV734_0683	prmA	methylase for 50S ribosomal subunit protein L11	9	96.7	110.4	0.19	1739.7	1987.51	13.8	0.7691	1	110.4	109.3	-0.01	1987.5	1966.82	-1.1	0.9836	1	NE	-	-	K02687	-	1MUPC@1224,1R-R@1236,1X3WM@135614,COG2264@1,COG2264@2	J	GO:0006479;GO:0008276;GO:0003674;GO:0003824;GO:0005575;GO:0005622;GO:0005623;GO:0005737;GO:0005829;GO:0006464;GO:0006480;GO:0006807;GO:0008150;GO:0008152;GO:0008168;GO:0008170;GO:0008213;GO:0008757;GO:0009987;GO:0016278;GO:0016279;GO:0016740;GO:0016741;GO:0018011;GO:0018012;GO:0018022;GO:0018023;GO:0018193;GO:0018194;GO:0018205;GO:0019538;GO:0031365;GO:0032259;GO:0036211;GO:0043170;GO:0043412;GO:…
XHV734_0684	-	hypothetical protein	16	119.9	123.4	0.04	3836.5	3947.26	3.5	0.9276	1	123.4	124.4	0.01	3947.3	3979.43	1	0.9779	1	NE	-	-	-	-	1PCCM@1224,1SXAU@1236,1X61B@135614,2A4A3@1,30SVK@2	-	-
XHV734_0685	-	hypothetical protein	4	56.2	60.6	0.11	449.7	484.45	4.3	0.8381	1	60.6	72.4	0.25	484.5	578.9	11.8	0.7854	1	NE	-	-	-	-	1QQSV@1224,1RTGF@1236,1X7G0@135614,2C307@1,303NC@2	-	-
XHV734_0686	accC	acetyl-CoA carboxylase, biotin carboxylase subunit	12	0.1	0.7	0.66	1.3	15.87	0.6	1	1	0.7	0	-0.73	15.9	0	-0.7	1	1	ES	-	-	K01961	6.3.4.14,6.4.1.2	1MU4H@1224,1RMNB@1236,1X43Q@135614,COG0439@1,COG0439@2	I	GO:0005524;GO:0016874;GO:0046872;GO:0003674;GO:0003824;GO:0004075;GO:0005575;GO:0005622;GO:0005623;GO:0005737;GO:0005829;GO:0006082;GO:0006629;GO:0006631;GO:0006633;GO:0008150;GO:0008152;GO:0008610;GO:0009058;GO:0009889;GO:0009890;GO:0009892;GO:0009987;GO:0010565;GO:0016053;GO:0016879;GO:0019216;GO:0019217;GO:0019222;GO:0019752;GO:0031323;GO:0031324;GO:0031326;GO:0031327;GO:0032787;GO:0042304;GO:…
XHV734_0687	-	Putative 23S rRNA-associated protein-like	10	6	0.3	-2.39	120.1	6.65	-5.7	0.0054	0.39169	0.3	0	-0.41	6.7	0	-0.3	0.2291	1	GD	-	-	-	-	1QU0X@1224,1SCKY@1236,1X875@135614,2DNS7@1,32YWC@2	S	-
XHV734_0688	accB	acetyl CoA carboxylase, BCCP subunit	2	0	0	0	0	0	0	1	1	0	0	0	0	0	0	1	1	ES	-	-	K02160	2.3.1.12	1RCXA@1224,1S3YP@1236,1X67R@135614,COG0511@1,COG0511@2	I	GO:0003989;GO:0006633;GO:0009317;GO:0003674;GO:0003824;GO:0005575;GO:0005622;GO:0005623;GO:0005737;GO:0005829;GO:0006082;GO:0006464;GO:0006629;GO:0006631;GO:0006807;GO:0008150;GO:0008152;GO:0008610;GO:0009058;GO:0009305;GO:0009987;GO:0016049;GO:0016053;GO:0016421;GO:0016874;GO:0016885;GO:0019538;GO:0019752;GO:0032787;GO:0036211;GO:0040007;GO:0043170;GO:0043412;GO:0043436;GO:0044237;GO:0044238;GO:…
XHV734_0689	aroQ	3-dehydroquinate dehydratase	5	0	0	0	0	0	0	1	1	0	0	0	0	0	0	1	1	GD	-	-	K03786	3.4.13.9,4.2.1.10	1RDDT@1224,1S3PX@1236,1X6EW@135614,COG0757@1,COG0757@2	E	GO:0003855;GO:0003674;GO:0003824;GO:0006082;GO:0008150;GO:0008152;GO:0009058;GO:0009423;GO:0009987;GO:0016053;GO:0016829;GO:0016835;GO:0016836;GO:0019752;GO:0043436;GO:0043648;GO:0043650;GO:0044237;GO:0044249;GO:0044281;GO:0044283;GO:0046394;GO:0046417;GO:0071704;GO:1901576
XHV734_0690	-	hypothetical protein	1	215.7	239.9	0.15	431.4	479.82	24.2	0.3318	1	239.9	219.7	-0.13	479.8	439.43	-20.2	1	1	NE	-	-	-	-	1R7U3@1224,1T0MU@1236,COG1396@1,COG1396@2	K	-
XHV734_0691	-	Cytochrome c-type biogenesis protein DsbD, protein-disulfide reductase	17	96.7	41.7	-1.2	3289.4	1416.78	-55.1	0.003	0.2518	41.7	11.1	-1.82	1416.8	377.22	-30.6	0.0006	0.019	NE	-	down	-	1.8.1.8	1MU8W@1224,1RPF7@1236,1X43V@135614,COG4232@1,COG4232@2	CO	GO:0045454;GO:0016020;GO:0017004;GO:0055114
XHV734_0692	-	hypothetical protein	8	262.5	275	0.07	4199.6	4400.51	12.6	0.8837	1	275	223.3	-0.3	4400.5	3572.45	-51.8	0.5339	1	NE	-	-	K03926	4.2.3.1	1N6TN@1224,1SCFM@1236,1X7GP@135614,COG1324@1,COG1324@2	P	GO:0010038;GO:0003674;GO:0005488;GO:0005507;GO:0005575;GO:0005622;GO:0005623;GO:0005737;GO:0008150;GO:0009987;GO:0010035;GO:0016043;GO:0022607;GO:0042221;GO:0043167;GO:0043169;GO:0043933;GO:0044085;GO:0044424;GO:0044464;GO:0046688;GO:0046872;GO:0046914;GO:0050896;GO:0051259;GO:0051260;GO:0065003;GO:0071840
XHV734_0693	-	hypothetical protein	2	219.3	205.7	-0.09	877.3	822.91	-13.6	0.9124	1	205.7	204.1	-0.01	822.9	816.33	-1.6	0.9909	1	NE	-	-	-	-	-	-	-
XHV734_0694	-	Extracellular ribonuclease precursor	29	234.1	275	0.23	13580.2	15948.54	40.8	0.5408	1	275	250.3	-0.14	15948.5	14515.16	-24.7	0.7288	1	NE	-	-	-	-	1R64W@1224,1RZ3W@1236,1X59R@135614,COG2356@1,COG2356@2,COG2374@1,COG2374@2	L	GO:0004518
XHV734_0695	-	hypothetical protein	2	109.2	126.7	0.21	436.9	506.84	17.5	0.3269	1	126.7	117.7	-0.11	506.8	470.83	-9	0.7886	1	NE	-	-	-	-	-	-	-
XHV734_0696	groS	Cpn10 chaperonin GroES, small subunit of GroESL	5	0	0	0	0	0	0	1	1	0	0	0	0	0	0	1	1	ES	-	-	K04078	-	1MZ2X@1224,1S8YR@1236,1X7IA@135614,COG0234@1,COG0234@2	O	GO:0005524;GO:0006457;GO:0003674;GO:0005488;GO:0005515;GO:0006458;GO:0006950;GO:0006986;GO:0008150;GO:0009987;GO:0010033;GO:0035966;GO:0042221;GO:0042802;GO:0043167;GO:0043169;GO:0046872;GO:0050896;GO:0051082;GO:0051084;GO:0051085;GO:0051087;GO:0061077
XHV734_0697	groL	Cpn60 chaperonin GroEL, large subunit of GroESL	7	0	0	0	0	0	0	1	1	0	0	0	0	0	0	1	1	ES	-	-	K04077	-	1MURR@1224,1RMTB@1236,1X3SN@135614,COG0459@1,COG0459@2	O	GO:0005524;GO:0005737;GO:0006457;GO:0042026;GO:0000166;GO:0000287;GO:0003674;GO:0003824;GO:0005488;GO:0005515;GO:0005575;GO:0005576;GO:0005622;GO:0005623;GO:0005829;GO:0006458;GO:0006950;GO:0008144;GO:0008150;GO:0009266;GO:0009314;GO:0009408;GO:0009628;GO:0009966;GO:0009967;GO:0009986;GO:0009987;GO:0010646;GO:0010647;GO:0016032;GO:0016462;GO:0016465;GO:0016787;GO:0016817;GO:0016818;GO:0016887;GO:…
XHV734_0698	-	Dienelactone hydrolase	19	175.7	203.1	0.21	6678.1	7719.34	27.4	0.4999	1	203.1	206.6	0.02	7719.3	7849.99	3.4	0.9466	1	NE	-	-	K01061	3.1.1.45	1MW7S@1224,1RPGK@1236,1X5F9@135614,COG0412@1,COG0412@2	Q	GO:0016787
XHV734_0699	-	Type III secretion system effector protein	15	147.3	180	0.29	4420.2	5400.93	32.7	0.442	1	180	146.4	-0.3	5400.9	4392.22	-33.6	0.4442	1	NE	-	-	-	-	1NCN5@1224,2EEW3@1,338PH@2	S	GO:0005575;GO:0005576
XHV734_0700	-	Type III secretion system effector protein	21	121.3	148.2	0.29	5094.9	6224.93	26.9	0.4828	1	148.2	145.7	-0.02	6224.9	6119.14	-2.5	0.9599	1	NE	-	-	-	-	1NCN5@1224,2EEW3@1,338PH@2	S	GO:0005575;GO:0005576
XHV734_0701	-	TonB-dependent receptor	32	62.1	74.3	0.26	3971.2	4757.64	12.3	0.317	1	74.3	63.2	-0.23	4757.6	4045.13	-11.1	0.4269	1	NE	-	-	K02014	-	1QU0Y@1224,1T1KC@1236,1X4MY@135614,COG1629@1,COG1629@2	P	-
XHV734_0702	-	transposase	6	0	0	0	0	0	0	1	1	0	0	0	0	0	0	1	1	N/A	-	-	-	-	1N0VW@1224,1SH48@1236,1XADJ@135614,COG3293@1,COG3293@2	L	-
XHV734_0703	-	hypothetical protein	6	0	0	0	0	0	0	1	1	0	0	0	0	0	0	1	1	N/A	-	-	-	-	1N8GF@1224,1SD2P@1236,COG3293@1,COG3293@2	L	-
XHV734_0704	-	hypothetical protein	8	26.9	31.6	0.22	430.7	506	4.7	0.6591	1	31.6	29.5	-0.1	506	472.38	-2.1	0.9165	1	NE	-	-	-	-	1QU0Y@1224,1T1KC@1236,1X4MY@135614,COG1629@1,COG1629@2	P	-
XHV734_0705	-	Transcriptional regulator	20	81	90.1	0.15	3242	3605.36	9.1	0.8316	1	90.1	83.4	-0.11	3605.4	3336.15	-6.7	0.8508	1	NE	-	-	-	2.7.11.1	1QJ5P@1224,1RP64@1236,1X369@135614,COG3550@1,COG3550@2	S	-
XHV734_0706	-	hypothetical protein	1	303.8	411.3	0.44	607.5	822.64	107.6	0.669	1	411.3	442.2	0.1	822.6	884.42	30.9	1	1	NE	-	-	-	-	-	-	-
XHV734_0707	aroG	3-deoxy-D-arabino-heptulosonate-7-phosphate synthase, phenylalanine repressible	11	80.4	89	0.15	1767.9	1958.03	8.6	0.6946	1	89	45.1	-0.97	1958	991.56	-43.9	0.0288	0.51985	NE	-	-	K01626	2.5.1.54	1MU5Q@1224,1RMAA@1236,1X34Q@135614,COG0722@1,COG0722@2	E	GO:0003849;GO:0009073;GO:0003824;GO:0009058;GO:0003674;GO:0005488;GO:0005515;GO:0005575;GO:0005622;GO:0005623;GO:0005737;GO:0005829;GO:0006082;GO:0006520;GO:0006725;GO:0006807;GO:0008150;GO:0008152;GO:0008652;GO:0009072;GO:0009987;GO:0016053;GO:0016740;GO:0016765;GO:0019438;GO:0019752;GO:0042802;GO:0043436;GO:0044237;GO:0044238;GO:0044249;GO:0044281;GO:0044283;GO:0044424;GO:0044444;GO:0044464;GO:…
XHV734_0708	-	Succinyl-CoA:acetate CoA-transferase	14	53.6	65.2	0.28	1500.4	1826.06	11.6	0.5754	1	65.2	100.2	0.61	1826.1	2805.06	35	0.5285	1	NE	-	-	K18118	2.8.3.18,3.1.2.1	1MUGE@1224,1RP19@1236,1X39U@135614,COG0427@1,COG0427@2	C	GO:0006084;GO:0016740;GO:0003986;GO:0006083;GO:0008775;GO:0019679;GO:0003674;GO:0003824;GO:0006082;GO:0006629;GO:0006631;GO:0008150;GO:0008152;GO:0008410;GO:0009987;GO:0016289;GO:0016782;GO:0016787;GO:0016788;GO:0016790;GO:0016999;GO:0017144;GO:0019541;GO:0019752;GO:0032787;GO:0043436;GO:0043821;GO:0044237;GO:0044238;GO:0044255;GO:0044281;GO:0046459;GO:0071704
XHV734_0709	-	hypothetical protein	2	0	0	0	0	0	0	1	1	0	0	0	0	0	0	1	1	NE	-	-	-	-	-	-	-
XHV734_0710	-	hypothetical protein	18	67.4	72.7	0.11	2426.8	2615.92	5.3	0.8452	1	72.7	84.3	0.21	2615.9	3033.37	11.6	0.7103	1	NE	-	-	-	-	1N4HK@1224,1SAHK@1236,1X3U3@135614,COG2911@1,COG2911@2	S	-
XHV734_0711	-	hypothetical protein	15	100.9	101.3	0.01	3027.9	3039.17	0.4	0.9936	1	101.3	116.3	0.2	3039.2	3487.51	14.9	0.7271	1	NE	-	-	-	-	1N4HK@1224,1SAHK@1236,1X9CW@135614,COG2911@1,COG2911@2	S	-
XHV734_0712	-	hypothetical protein	1	191.7	295.6	0.62	383.4	591.23	103.9	0.3399	1	295.6	258	-0.2	591.2	515.92	-37.7	1	1	NE	-	-	-	-	-	-	-
XHV734_0713	fecI	RNA polymerase, sigma 19 factor	3	127.4	161.8	0.34	764.4	970.63	34.4	0.5403	1	161.8	242.2	0.58	970.6	1453.42	80.5	0.4921	1	NE	-	-	K23514	-	1RFU3@1224,1RY4W@1236,1X7FV@135614,COG1595@1,COG1595@2	K	GO:0003700;GO:0006352;GO:0006355;GO:0003677;GO:0016987
XHV734_0714	-	Fe2+-dicitrate sensor, membrane component	10	31.5	27	-0.21	629	539.27	-4.5	0.7765	1	27	24.4	-0.14	539.3	487	-2.6	0.88	1	NE	-	-	K07165	-	1N28G@1224,1RR9M@1236,1X6PB@135614,COG3712@1,COG3712@2	PT	-
XHV734_0715	-	Ligand-gated channel	43	75.4	87.6	0.21	6480.1	7534.19	12.3	0.4516	1	87.6	94.6	0.11	7534.2	8137.98	7	0.7655	1	NE	-	-	K16088	-	1MW5E@1224,1RMBD@1236,1X3Z3@135614,COG4773@1,COG4773@2	P	GO:0019867;GO:0009279;GO:0015344;GO:0015891;GO:0038023
XHV734_0716	-	Peptidase	25	74.8	80.6	0.11	3739.7	4028.75	5.8	0.766	1	80.6	85.1	0.08	4028.8	4254.1	4.5	0.8446	1	NE	-	-	-	-	1MVET@1224,1RNR9@1236,1X9HW@135614,COG3182@1,COG3182@2	S	-
XHV734_0717	-	conserved membrane hypothetical protein	8	19.6	24.8	0.32	313.9	397.08	5.2	0.6917	1	24.8	35.1	0.48	397.1	561.9	10.3	0.9415	1	NE	-	-	-	-	2EKPN@1,33EDE@2	-	-
XHV734_0719	-	conserved membrane hypothetical protein	5	98.2	100.4	0.03	982.2	1003.52	2.1	0.9347	1	100.4	55.8	-0.84	1003.5	557.65	-44.6	0.0535	0.84196	NE	-	-	-	-	1NHFR@1224,1SHRC@1236,2DR6E@1,33AD4@2	S	-
XHV734_0720	glnE	Glutamine synthetase adenylyl-L-tyrosine phosphorylase / Glutamine synthetase adenylyl transferase	30	38.2	36.9	-0.05	2289.6	2215.73	-1.2	0.9141	1	36.9	29.2	-0.33	2215.7	1754.86	-7.7	0.4561	1	NE	-	-	K00982	2.7.7.42,2.7.7.89	1MU4I@1224,1RP9N@1236,1X38Z@135614,COG1391@1,COG1391@2	H	GO:0008882;GO:0016779;GO:0000166;GO:0000287;GO:0000820;GO:0003674;GO:0003824;GO:0005488;GO:0005524;GO:0005575;GO:0005622;GO:0005623;GO:0005737;GO:0005829;GO:0006082;GO:0006520;GO:0006521;GO:0006541;GO:0006542;GO:0006807;GO:0008144;GO:0008150;GO:0008152;GO:0008652;GO:0009058;GO:0009064;GO:0009084;GO:0009987;GO:0010565;GO:0016053;GO:0016740;GO:0016772;GO:0017076;GO:0019222;GO:0019752;GO:0030554;GO:…
XHV734_0721	-	putative queuosine precursor transporter	7	37.7	41.4	0.13	528.3	579.23	3.6	0.7923	1	41.4	26.5	-0.62	579.2	371.23	-14.9	0.5796	1	NE	-	-	K09125	-	1MVQU@1224,1RNX0@1236,1X88U@135614,COG1738@1,COG1738@2	U	GO:1990397;GO:0005575;GO:0005623;GO:0005886;GO:0006139;GO:0006725;GO:0006807;GO:0006810;GO:0008150;GO:0008152;GO:0008616;GO:0009058;GO:0009116;GO:0009119;GO:0009163;GO:0009987;GO:0016020;GO:0018130;GO:0019438;GO:0034404;GO:0034641;GO:0034654;GO:0042455;GO:0043094;GO:0043174;GO:0044237;GO:0044238;GO:0044249;GO:0044271;GO:0044281;GO:0044283;GO:0044464;GO:0046116;GO:0046483;GO:0051179;GO:0051234;GO:…
XHV734_0722	-	hypothetical protein	2	26.9	15.4	-0.77	107.6	61.52	-11.5	0.5519	1	15.4	26	0.72	61.5	104.02	10.6	0.887	1	NE	-	-	-	-	1QDZR@1224,1TA8Y@1236,1X8MU@135614,2AFQ0@1,315RS@2	-	-
XHV734_0723	-	conserved exported hypothetical protein	11	47.4	49.1	0.05	1041.7	1080.16	1.7	0.9377	1	49.1	52.7	0.1	1080.2	1159.43	3.6	0.9272	1	NE	-	-	-	-	1R6TR@1224,1SC6A@1236,1X5BA@135614,COG4727@1,COG4727@2	S	-
XHV734_0724	-	hypothetical protein	9	85.1	61.3	-0.47	1531.6	1104.2	-23.7	0.6202	1	61.3	40.4	-0.59	1104.2	727.79	-20.9	0.5778	1	NE	-	-	K07276	-	1RC47@1224,1S53F@1236,1XCY2@135614,COG3660@1,COG3660@2	M	-
XHV734_0725	rutE	oxidoreductase subunit of the alternative pyrimidine degradation pathway	9	80.7	105.7	0.39	1451.8	1903.09	25.1	0.4539	1	105.7	98.3	-0.1	1903.1	1769.99	-7.4	0.8477	1	NE	-	-	K09019	-	1R9VX@1224,1RNQE@1236,1X54N@135614,COG0778@1,COG0778@2	C	GO:0016491;GO:0055114;GO:0000166;GO:0003674;GO:0005488;GO:0006139;GO:0006206;GO:0006208;GO:0006212;GO:0006725;GO:0006807;GO:0006950;GO:0006974;GO:0008150;GO:0008152;GO:0009056;GO:0009112;GO:0009987;GO:0010181;GO:0017144;GO:0019740;GO:0019860;GO:0032553;GO:0033554;GO:0034641;GO:0036094;GO:0042737;GO:0043167;GO:0043168;GO:0044237;GO:0044238;GO:0044248;GO:0044270;GO:0044281;GO:0046113;GO:0046483;GO:…
XHV734_0726	-	putative exported protein	4	82.5	114.4	0.47	660.3	914.92	31.8	0.549	1	114.4	123.9	0.11	914.9	991.22	9.5	0.8414	1	NE	-	-	-	-	1R9XD@1224,1S24R@1236,1XCKR@135614,COG2353@1,COG2353@2	S	-
XHV734_0727	-	iron-chelator utilization protein	9	113.2	139.6	0.3	2038.4	2513.63	26.4	0.6051	1	139.6	154.6	0.15	2513.6	2782.85	15	0.7942	1	NE	-	-	-	1.16.1.9	1R4TD@1224,1RY01@1236,1X4-@135614,COG2375@1,COG2375@2	P	GO:0016491;GO:0055114;GO:0000166;GO:0003674;GO:0003824;GO:0005488;GO:0005575;GO:0005622;GO:0005623;GO:0005737;GO:0005829;GO:0006873;GO:0006875;GO:0006879;GO:0008150;GO:0008152;GO:0009987;GO:0010035;GO:0010038;GO:0010045;GO:0016722;GO:0016723;GO:0019725;GO:0030003;GO:0033212;GO:0036094;GO:0042221;GO:0042592;GO:0043167;GO:0043168;GO:0044424;GO:0044444;GO:0044464;GO:0046916;GO:0048037;GO:0048878;GO:…
XHV734_0728	-	hypothetical protein	2	0	0.3	0.34	0	1.06	0.3	1	1	0.3	0	-0.34	1.1	0	-0.3	1	1	NE	-	-	-	-	-	-	-
XHV734_0729	-	Transcriptional regulator, PadR family	7	245	254.5	0.06	3429.5	3563.66	9.6	0.9315	1	254.5	305.9	0.26	3563.7	4282.6	51.4	0.8528	1	NE	-	-	-	-	1RHSE@1224,1S255@1236,1X6UD@135614,COG1695@1,COG1695@2	K	-
XHV734_0730	madA	Acetyl-S-ACP:malonate ACP transferase	19	95.7	111.2	0.21	3636.4	4225.6	15.5	0.5223	1	111.2	124.3	0.16	4225.6	4725.07	13.1	0.6672	1	NE	-	-	K13929	2.3.1.187	1MX9F@1224,1RMW2@1236,1X4X7@135614,COG4670@1,COG4670@2	I	GO:0016740
XHV734_0731	mdcC	Malonate decarboxylase acyl carrier protein	0	0	0	0	0	0	0	1	1	0	0	0	0	0	0	1	1	NE	-	-	K13931	-	1N71C@1224,1SG3Y@1236,1X8BD@135614,COG3052@1,COG3052@2	C	GO:0000036;GO:0003674;GO:0003824;GO:0005488;GO:0005975;GO:0006082;GO:0006629;GO:0006631;GO:0006633;GO:0008150;GO:0008152;GO:0008610;GO:0009058;GO:0009987;GO:0016053;GO:0016829;GO:0016830;GO:0016831;GO:0019752;GO:0032787;GO:0043436;GO:0044237;GO:0044238;GO:0044249;GO:0044255;GO:0044262;GO:0044281;GO:0044283;GO:0044620;GO:0046394;GO:0048037;GO:0051192;GO:0071704;GO:0072330;GO:0140104;GO:1901576
XHV734_0732	-	Malonate decarboxylase beta subunit	9	45.5	53.8	0.24	818.9	968.9	8.3	0.6753	1	53.8	38.4	-0.48	968.9	691.42	-15.4	0.4227	1	NE	-	-	K13932	4.1.1.87,6.4.1.4	1PRAH@1224,1RNT2@1236,1X3T6@135614,COG4799@1,COG4799@2	I	GO:0016831;GO:0044262
XHV734_0733	-	Malonate decarboxylase gamma subunit	8	55.4	58.6	0.08	886.5	937.42	3.2	0.897	1	58.6	45.3	-0.37	937.4	724.08	-13.3	0.6083	1	NE	-	-	K13933	4.1.1.87,6.4.1.4	1NRN3@1224,1SA1V@1236,1X7S0@135614,COG4799@1,COG4799@2	I	GO:0044262
XHV734_0734	mdcG	Phosphoribosyl-dephospho-CoA transferase	5	115.6	98.1	-0.24	1156.4	980.97	-17.5	0.792	1	98.1	99.8	0.02	981	997.54	1.7	0.9802	1	NE	-	-	K13934	2.7.7.66	1NETW@1224,1SJ83@1236,1X7GJ@135614,2BCNC@1,3268I@2	I	GO:0016779
XHV734_0735	mdcB	putative 2-(5''-triphosphoribosyl)-3'-dephosphocoenzyme-A synthase	14	47.6	54.4	0.19	1332.7	1522.27	6.8	0.7758	1	54.4	52.4	-0.05	1522.3	1467.13	-2	0.9449	1	NE	-	-	K13930	2.3.1.39,2.4.2.52,2.7.7.61	1NB3R@1224,1T029@1236,1X9FT@135614,COG1767@1,COG1767@2	H	GO:0005524;GO:0016310;GO:0046917
XHV734_0736	-	Malonyl CoA acyl carrier protein transacylase	16	57.1	61.9	0.12	1826.2	1982.24	4.9	0.7814	1	61.9	59.1	-0.07	1982.2	1889.96	-2.9	0.8863	1	NE	-	-	K00645	2.3.1.180,2.3.1.39	1PPIC@1224,1SG1U@1236,1X7GE@135614,COG0331@1,COG0331@2	I	GO:0016740;GO:0003674;GO:0003824;GO:0004312;GO:0004314;GO:0005575;GO:0005622;GO:0005623;GO:0005737;GO:0005829;GO:0005835;GO:0006082;GO:0006629;GO:0006631;GO:0006633;GO:0008150;GO:0008152;GO:0008610;GO:0009058;GO:0009987;GO:0016053;GO:0016417;GO:0016419;GO:0016420;GO:0016746;GO:0016747;GO:0019752;GO:0032787;GO:0032991;GO:0043436;GO:0044237;GO:0044238;GO:0044249;GO:0044255;GO:0044281;GO:0044283;GO:…
XHV734_0737	-	Dicarboxylate carrier protein	14	126	140.4	0.16	3528.1	3932	14.4	0.7172	1	140.4	125.8	-0.16	3932	3523.03	-14.6	0.7218	1	NE	-	-	-	-	1MVJW@1224,1T1KD@1236,1XA01@135614,COG1055@1,COG1055@2	P	GO:0016021;GO:0055085
XHV734_0738	-	Transcriptional regulator, GntR family	11	124.1	122.3	-0.02	2729.4	2691.23	-1.7	0.9691	1	122.3	137.1	0.16	2691.2	3015.22	14.7	0.765	1	NE	-	-	-	-	1PVIG@1224,1SBXF@1236,1X8V3@135614,COG1802@1,COG1802@2	K	GO:0003700;GO:0006355
XHV734_0739	-	HAD family hydrolase	10	156.9	168.2	0.1	3138.4	3364.9	11.3	0.8753	1	168.2	202.5	0.27	3364.9	4050.38	34.3	0.6962	1	NE	-	-	K01091	3.1.3.18	1R6SG@1224,1S5UR@1236,1X6W0@135614,COG0546@1,COG0546@2	S	-
XHV734_0740	-	Anti-sigma F factor antagonist	4	176.3	170.4	-0.05	1410.1	1363.2	-5.9	0.9491	1	170.4	98.7	-0.78	1363.2	789.48	-71.7	0.2184	1	NE	-	-	K04749	-	1PCVS@1224,1SCT3@1236,1X73U@135614,COG1366@1,COG1366@2	T	-
XHV734_0741	-	ATP-binding protein	6	354	329.4	-0.1	4248.5	3952.25	-24.7	0.8784	1	329.4	311.6	-0.08	3952.2	3738.96	-17.8	0.9299	1	NE	-	-	K04757	2.7.11.1	1NHFM@1224,1SDBS@1236,COG2172@1,COG2172@2	T	-
XHV734_0742	-	Serine phosphatase RsbU, regulator of sigma subunit	27	112.3	113.2	0.01	6064.8	6114.85	0.9	0.9663	1	113.2	104.3	-0.12	6114.8	5631.54	-9	0.6912	1	NE	-	-	K07315	3.1.3.3	1MXJQ@1224,1RQIY@1236,1X49K@135614,COG2208@1,COG2208@2,COG2770@1,COG2770@2	KT	GO:0007165;GO:0016021;GO:0003824
XHV734_0743	-	conserved exported hypothetical protein	12	136.8	108.1	-0.34	3282.9	2593.5	-28.7	0.3767	1	108.1	126.9	0.23	2593.5	3045.97	18.9	0.6518	1	NE	-	-	-	-	1P1JI@1224,1T0YR@1236,1X83D@135614,2E71S@1,331KE@2	-	-
XHV734_0744	-	Lipase	14	99.6	97.9	-0.02	2788	2741.92	-1.6	0.9687	1	97.9	104.6	0.09	2741.9	2929.04	6.7	0.8891	1	NE	-	-	-	-	1NVMJ@1224,1SUJJ@1236,1X677@135614,COG5153@1,COG5153@2	IU	GO:0006629
XHV734_0745	-	hypothetical protein	4	24.8	30.4	0.28	198.5	243.46	5.6	0.7418	1	30.4	14	-1.07	243.5	111.94	-16.4	0.4179	1	NE	-	-	-	-	-	-	-
XHV734_0746	-	Arabinogalactan endo-beta-1,4-galactanase	10	242.7	236.9	-0.04	4854.5	4737.57	-5.8	0.9408	1	236.9	303.6	0.36	4737.6	6072.13	66.7	0.5021	1	NE	-	-	K01224	3.2.1.89	1R6E6@1224,1S03B@1236,COG3867@1,COG3867@2	G	GO:0015926
XHV734_0747	aceE	pyruvate dehydrogenase, decarboxylase component E1, thiamin-binding	37	16.9	6.9	-1.18	1248.6	510.27	-10	0.0001	0.0219	6.9	0.2	-2.7	510.3	15.78	-6.7	0	0	NE	down	down	K00163	1.2.4.1	1MV21@1224,1RN6K@1236,1X3YZ@135614,COG2609@1,COG2609@2	C	GO:0016491;GO:0055114;GO:0003824;GO:0000287;GO:0003674;GO:0004738;GO:0005488;GO:0005515;GO:0008150;GO:0008152;GO:0016903;GO:0019842;GO:0030976;GO:0036094;GO:0042802;GO:0042803;GO:0043167;GO:0043168;GO:0043169;GO:0046872;GO:0046983;GO:0048037;GO:0050662;GO:0097159;GO:1901363;GO:1901681
XHV734_0748	-	hypothetical protein	28	61.3	60.1	-0.03	3433.6	3366.72	-1.2	0.9281	1	60.1	63.2	0.07	3366.7	3538.8	3.1	0.8391	1	NE	-	-	-	-	1NWJ1@1224,2F3GP@1,2USQH@28211,33WAD@2	-	-
XHV734_0749	-	hypothetical protein	12	6.9	7.5	0.1	165.5	179.12	0.6	0.879	1	7.5	5.4	-0.4	179.1	130.35	-2	0.6094	1	NE	-	-	-	-	1NWJ1@1224,2F3GP@1,2USQH@28211,33WAD@2	-	-
XHV734_0750	-	hypothetical protein	6	56	55.1	-0.02	672.1	661.51	-0.9	0.9698	1	55.1	51.4	-0.1	661.5	617.35	-3.7	0.904	1	NE	-	-	-	-	-	-	-
XHV734_0751	-	Cytosine-specific methyltransferase (modular protein)	47	103	111.4	0.11	9683.4	10469.77	8.4	0.6222	1	111.4	137.5	0.3	10469.8	12923.86	26.1	0.3171	1	NE	-	-	K00558	2.1.1.37	1MV9H@1224,1S054@1236,1XBY3@135614,COG0270@1,COG0270@2	H	GO:0008168
XHV734_0753	vsr	XorII very short patch repair endonuclease	11	102.3	102	0	2251	2244.01	-0.3	0.9931	1	102	94.1	-0.12	2244	2069.59	-7.9	0.84	1	NE	-	-	K07458	-	1RH1C@1224,1S2V3@1236,1XAV6@135614,COG3727@1,COG3727@2	L	GO:0004519;GO:0006298
XHV734_0754	-	exported hypothetical protein	5	253.8	256.2	0.01	2537.7	2562.41	2.5	0.976	1	256.2	283.5	0.15	2562.4	2834.86	27.2	0.7869	1	NE	-	-	-	-	-	-	-
XHV734_0755	-	hypothetical protein	6	73.3	74.6	0.03	879.4	895.74	1.4	0.969	1	74.6	92.4	0.3	895.7	1108.89	17.8	0.7642	1	NE	-	-	-	-	-	-	-
XHV734_0756	-	FRG domain-containing protein	28	26.3	27.5	0.07	1470.2	1540.55	1.3	0.8723	1	27.5	32.8	0.24	1540.6	1835.39	5.3	0.6594	1	NE	-	-	-	-	1I6GQ@117743,2NXX1@237,2Z9DH@2,4NIMU@976,arCOG09511@1	S	-
XHV734_0757	-	hypothetical protein	46	33.6	31.3	-0.1	3095	2880.48	-2.3	0.7847	1	31.3	21.3	-0.54	2880.5	1956.02	-10	0.1608	1	NE	-	-	-	-	4NZIK@976,COG1479@1,COG1479@2	V	-
XHV734_0758	-	transposase	10	127.9	125.2	-0.03	2557	2504.01	-2.7	0.9546	1	125.2	121.7	-0.04	2504	2433.67	-3.5	0.9374	1	NE	-	-	K07491	-	1MX0E@1224,1RPJH@1236,1X5WG@135614,COG1943@1,COG1943@2	L	GO:0003677;GO:0004803;GO:0006313
XHV734_0759	-	hypothetical protein	17	73.2	73	0	2490.2	2482.21	-0.2	0.9913	1	73	80.9	0.15	2482.2	2749.19	7.9	0.7944	1	NE	-	-	-	-	1NYST@1224,1SQDA@1236,2C2EB@1,33YKX@2	-	-
XHV734_0760	-	hypothetical protein	9	42.8	48.6	0.18	770.8	875.18	5.8	0.6623	1	48.6	64.8	0.41	875.2	1166.69	16.2	0.4729	1	NE	-	-	-	-	1P531@1224,1SVRB@1236,293BK@1,2ZQU8@2	-	-
XHV734_0761	-	transposase	15	0	0	0	0	0	0	1	1	0	0	0	0	0	0	1	1	N/A	-	-	-	-	1R55Y@1224,1RRSD@1236,1X6M6@135614,COG3385@1,COG3385@2	L	GO:0003677;GO:0004803;GO:0006313
XHV734_0762	-	DNA helicase	27	59.9	58.9	-0.02	3237.2	3181.79	-1	0.9485	1	58.9	78.4	0.41	3181.8	4232.37	19.5	0.3412	1	NE	-	-	-	-	1MWW6@1224,1RYRU@1236,1X4C3@135614,COG0210@1,COG0210@2	L	GO:0005524;GO:0016787;GO:0003677;GO:0003678
XHV734_0763	-	Chromosome segregation ATPase	35	43.1	45.5	0.08	3019.5	3186.86	2.4	0.8323	1	45.5	53.4	0.23	3186.9	3739.53	7.9	0.6161	1	NE	-	-	-	-	2GKD1@201174,4DB47@85008,COG4191@1,COG4191@2	T	-
XHV734_0764	-	hypothetical protein	21	40.3	47.6	0.24	1690.6	1997.57	7.3	0.5764	1	47.6	53.7	0.17	1997.6	2254.9	6.1	0.7674	1	NE	-	-	-	-	COG5153@1,COG5153@2	IU	-
XHV734_0765	-	conserved membrane hypothetical protein	8	33.3	40.3	0.27	532.9	644.58	7	0.7708	1	40.3	45.5	0.17	644.6	727.52	5.2	0.9439	1	NE	-	-	-	-	-	-	-
XHV734_0766	-	conserved membrane hypothetical protein	18	59.2	59.1	0	2132	2127.84	-0.1	0.9941	1	59.1	58.3	-0.02	2127.8	2098.49	-0.8	0.9539	1	NE	-	-	-	-	-	-	-
XHV734_0767	-	hypothetical protein	1	54.4	50	-0.12	108.9	100	-4.4	0.6661	1	50	19.1	-1.34	100	38.16	-30.9	0.3304	1	NE	-	-	-	-	-	-	-
XHV734_0768	-	hypothetical protein	12	26.3	24.8	-0.08	631.2	594.09	-1.5	0.89	1	24.8	34	0.44	594.1	815.25	9.2	0.5848	1	NE	-	-	-	-	1NPZU@1224,2EFB2@1,33941@2	-	-
XHV734_0769	-	hypothetical protein	10	90.8	95.6	0.07	1815.4	1911.73	4.8	0.8997	1	95.6	100.7	0.07	1911.7	2014.28	5.1	0.9069	1	NE	-	-	-	-	-	-	-
XHV734_0770	-	hypothetical protein	6	103.6	105.3	0.02	1243	1263.36	1.7	0.9708	1	105.3	81.2	-0.37	1263.4	974.89	-24	0.617	1	NE	-	-	-	-	-	-	-
XHV734_0771	-	hypothetical protein	3	63.5	65.6	0.05	381	393.63	2.1	0.9727	1	65.6	97.1	0.56	393.6	582.46	31.5	0.6213	1	NE	-	-	-	-	-	-	-
XHV734_0772	-	hypothetical protein	6	73.2	94.1	0.36	877.9	1128.69	20.9	0.6191	1	94.1	107.8	0.19	1128.7	1293.23	13.7	0.8952	1	NE	-	-	-	-	COG3677@1,COG3677@2	L	GO:0003723;GO:0005737;GO:0016070;GO:0016788
XHV734_0773	-	conserved exported hypothetical protein	12	44.5	54.4	0.28	1069.1	1304.46	9.8	0.641	1	54.4	12.3	-2.06	1304.5	294.36	-42.1	0.0071	0.15891	N/A	-	-	-	-	-	-	-
XHV734_0774	-	Hemolysin	43	52.8	57	0.11	4541.4	4902.53	4.2	0.7114	1	57	64.8	0.18	4902.5	5568.56	7.7	0.614	1	NE	-	-	-	3.2.1.78	1QWTB@1224,1T2XT@1236,1XATV@135614,COG2931@1,COG2931@2,COG5153@1,COG5153@2	IU	GO:0005509
XHV734_0775	-	conserved exported hypothetical protein	5	89	84.4	-0.08	890.3	843.85	-4.6	0.848	1	84.4	51.9	-0.69	843.9	519.41	-32.4	0.5166	1	NE	-	-	-	-	-	-	-
XHV734_0776	-	hypothetical protein	13	137.4	161.5	0.23	3572.8	4198.2	24.1	0.4337	1	161.5	198	0.29	4198.2	5148.86	36.6	0.4231	1	NE	-	-	-	-	1P740@1224,1SSGJ@1236,1X7W8@135614,COG2771@1,COG2771@2	K	-
XHV734_0777	-	exported hypothetical protein	16	57.7	61.6	0.09	1847.9	1969.82	3.8	0.8212	1	61.6	65.5	0.09	1969.8	2095.49	3.9	0.8383	1	NE	-	-	-	-	1RKAP@1224,2BZXI@1,2VTHA@28216,32R5Z@2,4AFJJ@80864	-	-
XHV734_0778	-	Transcriptional regulator	5	93	120.4	0.37	930.2	1204.36	27.4	0.6869	1	120.4	132.5	0.14	1204.4	1325.12	12.1	0.9808	1	NE	-	-	-	-	1N8ZM@1224,1SD5C@1236,COG1396@1,COG1396@2	K	GO:0003677
XHV734_0779	-	hypothetical protein	3	55.1	53.8	-0.03	330.8	322.87	-1.3	0.8983	1	53.8	58.8	0.13	322.9	352.7	5	0.8695	1	NE	-	-	-	-	-	-	-
XHV734_0780	-	TonB-dependent receptor	33	118.8	135.6	0.19	7842.6	8950.15	16.8	0.554	1	135.6	129.3	-0.07	8950.1	8535.82	-6.3	0.832	1	NE	-	-	K02014	-	1MU9K@1224,1RMTG@1236,1X5XC@135614,COG1629@1,COG4771@2	P	-
XHV734_0781	-	hypothetical protein	6	204.2	202.6	-0.01	2449.9	2430.96	-1.6	0.9814	1	202.6	190.2	-0.09	2431	2282.07	-12.4	0.9075	1	NE	-	-	-	-	-	-	-
XHV734_0782	-	Dipeptidyl aminopeptidase	28	137.5	149.9	0.12	7699	8394.4	12.4	0.6376	1	149.9	121.3	-0.3	8394.4	6795.37	-28.6	0.3335	1	NE	-	-	-	-	1R6VI@1224,COG0823@1,COG0823@2,COG1506@1,COG1506@2	EU	GO:0006508;GO:0008236
XHV734_0783	-	Asparagine synthase	13	131.3	153.5	0.22	3414.1	3992.1	22.2	0.5228	1	153.5	192.5	0.32	3992.1	5005.48	39	0.4338	1	NE	-	-	K01953	6.3.3.4,6.3.3.6,6.3.5.4	1Q8JT@1224,1T7TB@1236,1X9PR@135614,COG0367@1,COG0367@2	E	GO:0004066;GO:0006529
XHV734_0784	-	hypothetical protein	8	83.2	86.2	0.05	1331.9	1379.33	3	0.9058	1	86.2	93.3	0.11	1379.3	1493.37	7.1	0.8634	1	NE	-	-	-	-	1Q819@1224,1T8IG@1236,1XASJ@135614,2ENRK@1,33GCR@2	S	-
XHV734_0785	-	hypothetical protein	1	0	0	0	0	0	0	1	1	0	0	0	0	0	0	1	1	NE	-	-	-	-	-	-	-
XHV734_0786	-	Transcriptional regulator	12	20.8	22.8	0.13	498	547.34	2.1	0.7805	1	22.8	13.8	-0.68	547.3	331.5	-9	0.2361	1	NE	-	-	-	-	1NFCK@1224,1TCQ7@1236,1X9P2@135614,COG1802@1,COG1802@2	K	GO:0003700;GO:0006355
XHV734_0787	-	hypothetical protein	15	108.4	122	0.17	3251.6	3660.98	13.6	0.6828	1	122	99.6	-0.29	3661	2989.42	-22.4	0.513	1	NE	-	-	-	-	1R4BM@1224,1SE2R@1236,1X5FD@135614,COG1028@1,COG1028@2	IQ	-
XHV734_0788	-	hypothetical protein	7	61.6	52.2	-0.23	862.3	731.06	-9.4	0.778	1	52.2	29	-0.83	731.1	406.24	-23.2	0.3847	1	NE	-	-	-	-	COG0330@1,COG0330@2	O	-
XHV734_0789	yqjG	S-transferase	21	44.1	46.7	0.08	1853.6	1961.11	2.6	0.8395	1	46.7	39.8	-0.23	1961.1	1671.56	-6.9	0.6037	1	NE	-	-	K07393	1.8.5.7,2.5.1.18	1MV50@1224,1RMTI@1236,1X44H@135614,COG0435@1,COG0435@2	O	GO:0004364;GO:0005515;GO:0003674;GO:0003824;GO:0005575;GO:0005622;GO:0005623;GO:0005737;GO:0008150;GO:0008152;GO:0009636;GO:0009987;GO:0016491;GO:0016667;GO:0016672;GO:0016740;GO:0016765;GO:0042221;GO:0044424;GO:0044464;GO:0050896;GO:0051716;GO:0055114;GO:0070887;GO:0097237;GO:0098754;GO:0098869;GO:1990748
XHV734_0790	-	conserved exported hypothetical protein	2	116.8	144.6	0.31	467.4	578.53	27.8	0.2035	1	144.6	84.2	-0.77	578.5	336.78	-60.4	0.0285	0.51628	NE	-	-	-	-	1RIM5@1224,1SETT@1236,COG3918@1,COG3918@2	S	-
XHV734_0791	-	CAAX amino terminal protease family	9	90.2	100.1	0.15	1623.1	1801.78	9.9	0.8239	1	100.1	136.1	0.44	1801.8	2448.97	36	0.6515	1	NE	-	-	K07052	-	1RCTR@1224,1SE2M@1236,1X6JS@135614,COG1266@1,COG1266@2	S	GO:0004197;GO:0016020;GO:0030176;GO:0071586
XHV734_0792	-	Esterase	26	78.5	86.6	0.14	4080.2	4505.03	8.2	0.6551	1	86.6	94.9	0.13	4505	4936.67	8.3	0.7143	1	NE	-	-	-	-	1RB1X@1224,1S4AR@1236,1X77Z@135614,COG2819@1,COG2819@2	S	-
XHV734_0793	-	conserved exported hypothetical protein	11	101.7	109.8	0.11	2237.2	2416.37	8.1	0.7691	1	109.8	125	0.19	2416.4	2750.89	15.2	0.7059	1	NE	-	-	-	-	1N0FJ@1224,1SFI5@1236,1X5QI@135614,COG3863@1,COG3863@2	S	-
XHV734_0794	-	inner membrane protein	4	126.3	156.7	0.31	1010.3	1253.93	30.5	0.6699	1	156.7	106.6	-0.55	1253.9	852.55	-50.2	0.472	1	NE	-	-	-	-	1QU11@1224,1T1KG@1236,1X7Q7@135614,2D-6@1,32WE2@2	S	-
XHV734_0795	-	Peptidase S9	32	80.5	87.8	0.12	5152.4	5618.28	7.3	0.6277	1	87.8	86.2	-0.03	5618.3	5516.18	-1.6	0.9355	1	NE	-	-	-	3.4.19.1	1MUJ3@1224,1RPAW@1236,1X45I@135614,COG1506@1,COG1506@2	E	GO:0006508;GO:0008236
XHV734_0796	-	Dipeptidyl peptidase IV	36	95.4	107.3	0.17	6869	7724.59	11.9	0.6108	1	107.3	84.7	-0.34	7724.6	6095.65	-22.6	0.3228	1	NE	-	-	-	-	1P6E1@1224,1RZPH@1236,1X3GU@135614,COG0823@1,COG0823@2,COG1506@1,COG1506@2	E	GO:0006508;GO:0008236
XHV734_0797	yaiW	putative lipoprotein	14	141.3	164.7	0.22	3956.3	4611.51	23.4	0.7609	1	164.7	197.8	0.26	4611.5	5539.13	33.1	0.729	1	NE	-	-	-	-	1MVDT@1224,1RQ61@1236,1X30P@135614,28HWK@1,2Z82H@2	S	GO:0005575;GO:0005622;GO:0005623;GO:0005737;GO:0005829;GO:0008150;GO:0009279;GO:0010033;GO:0010243;GO:0016020;GO:0019867;GO:0030312;GO:0030313;GO:0031240;GO:0031975;GO:0042221;GO:0044424;GO:0044425;GO:0044444;GO:0044462;GO:0044464;GO:0050896;GO:0071944;GO:0098552;GO:1901652;GO:1901698;GO:1901700
XHV734_0798	-	hypothetical protein	1	10.3	5.2	-0.86	20.6	10.45	-5.1	0.3362	1	5.2	2.6	-0.79	10.5	5.21	-2.6	0.6666	1	NE	-	-	-	-	-	-	-
XHV734_0799	-	Signaling protein with TPR repeats and GGDEF domain	10	65.7	71.1	0.11	1313.1	1422.64	5.5	0.8102	1	71.1	75	0.07	1422.6	1499.38	3.8	0.9139	1	NE	-	-	-	-	1R7WC@1224,1S194@1236,1X5TP@135614,COG2199@1,COG3706@2	T	GO:0005515
XHV734_0800	-	conserved exported hypothetical protein	9	56.1	62.6	0.15	1010.3	1126.85	6.5	0.8152	1	62.6	47.8	-0.38	1126.9	860.24	-14.8	0.6201	1	NE	-	-	-	-	1QBAR@1224,1T6V6@1236,1X87X@135614,2ANZT@1,31E0U@2	-	-
XHV734_0801	-	hypothetical protein	7	24.8	27.7	0.15	347	387.18	2.9	0.8421	1	27.7	33.1	0.25	387.2	463.01	5.4	0.7725	1	NE	-	-	-	-	-	-	-
XHV734_0802	-	conserved exported hypothetical protein	4	13.2	13.2	0	106	105.91	0	0.9979	1	13.2	3.3	-1.73	105.9	26.32	-9.9	0.3583	1	NE	-	-	-	-	1P6AH@1224,1SUT1@1236,296AW@1,2ZTKS@2	-	-
XHV734_0803	-	Putative methyltransferase	11	41.2	51.5	0.31	906.6	1133.12	10.3	0.6233	1	51.5	25.9	-0.97	1133.1	569.31	-25.6	0.1858	1	NE	-	-	K06983	2.1.1.242	1Q0VI@1224,1S9TT@1236,1X2ZA@135614,COG2521@1,COG2521@2	S	-
XHV734_0804	-	hypothetical protein	5	64.1	87.5	0.44	640.7	874.81	23.4	0.5898	1	87.5	78.2	-0.16	874.8	782.47	-9.2	0.8282	1	NE	-	-	-	-	-	-	-
XHV734_0805	-	putative Membrane protein	11	65.9	65.4	-0.01	1449.9	1438.14	-0.5	0.9746	1	65.4	70.2	0.1	1438.1	1545.16	4.9	0.8439	1	NE	-	-	-	-	1MXPW@1224,1SZQ3@1236,1X5IR@135614,COG0697@1,COG0697@2	EG	GO:0016020;GO:0016021
XHV734_0806	pheC	Prephenate dehydratase / Arogenate dehydratase	11	22.5	23.8	0.08	494	523.02	1.3	0.8958	1	23.8	9	-1.3	523	198.85	-14.7	0.1622	1	NE	-	-	K01713	4.2.1.51,4.2.1.91	1MWDK@1224,1RZMR@1236,1X8A8@135614,COG0834@1,COG0834@2	ET	-
XHV734_0807	-	hypothetical protein	3	83.3	96.8	0.21	499.8	580.95	13.5	0.5963	1	96.8	160.4	0.72	581	962.25	63.5	0.6791	1	NE	-	-	-	-	-	-	-
XHV734_0808	-	Endoglucanase-like protein	18	118.4	135.3	0.19	4263	4870.73	16.9	0.6411	1	135.3	154.4	0.19	4870.7	5556.87	19.1	0.6681	1	NE	-	-	K20628	3.2.1.4	1R6U8@1224,1S1BY@1236,1X9YM@135614,COG2730@1,COG2730@2,COG4305@1,COG4305@2	G	GO:0004553;GO:0005975
XHV734_0809	-	hypothetical protein	0	0	0	0	0	0	0	1	1	0	0	0	0	0	0	1	1	NE	-	-	-	-	-	-	-
XHV734_0810	cycA	D-alanine/D-serine/glycine transporter	14	101	110.4	0.13	2828.1	3090.84	9.4	0.8114	1	110.4	144.9	0.39	3090.8	4058.25	34.6	0.4904	1	NE	-	-	K11737	-	1MUPS@1224,1RPFT@1236,1X392@135614,COG1113@1,COG1113@2	E	GO:0016020;GO:0022857;GO:0055085;GO:0006865;GO:0016021;GO:0001761;GO:0001762;GO:0003333;GO:0003674;GO:0005215;GO:0005326;GO:0005342;GO:0005575;GO:0005623;GO:0005886;GO:0006810;GO:0006811;GO:0006812;GO:0006820;GO:0006836;GO:0006855;GO:0008150;GO:0008324;GO:0008509;GO:0008514;GO:0015075;GO:0015171;GO:0015175;GO:0015179;GO:0015180;GO:0015187;GO:0015238;GO:0015318;GO:0015711;GO:0015804;GO:0015807;GO:…
XHV734_0811	-	hypothetical protein	5	148.3	156.4	0.08	1483.1	1563.63	8.1	0.9193	1	156.4	202.2	0.37	1563.6	2021.65	45.8	0.7306	1	NE	-	-	-	-	-	-	-
XHV734_0812	-	Magnesium transporter	2	261.8	282.1	0.11	1047.1	1128.52	20.4	0.6367	1	282.1	254.2	-0.15	1128.5	1016.99	-27.9	0.8007	1	NE	-	-	K03284	-	1MWMP@1224,1RNDQ@1236,1X4UJ@135614,COG0598@1,COG0598@2	P	GO:0016020;GO:0030001;GO:0046873;GO:0055085;GO:0000041;GO:0003674;GO:0005215;GO:0006810;GO:0006811;GO:0006812;GO:0006824;GO:0008150;GO:0008324;GO:0015075;GO:0015087;GO:0015095;GO:0015099;GO:0015318;GO:0015675;GO:0015693;GO:0022857;GO:0022890;GO:0034220;GO:0035444;GO:0046915;GO:0051179;GO:0051234;GO:0070838;GO:0072511;GO:0098655;GO:0098660;GO:0098662;GO:1903830
XHV734_0813	-	hypothetical protein	2	197.8	201.2	0.02	791.1	804.66	3.4	0.894	1	201.2	230.6	0.2	804.7	922.28	29.4	0.6475	1	NE	-	-	-	-	1NHMN@1224,1STX4@1236,1X5X1@135614,COG2013@1,COG2013@2	S	-
XHV734_0814	abnA	Extracellular endo-alpha-(1->5)-L-arabinanase 1	18	283.7	322.7	0.19	10213.8	11616.24	39	0.5926	1	322.7	324	0.01	11616.2	11663.94	1.3	0.986	1	NE	-	-	K06113	3.2.1.99	1R3V6@1224,COG3507@1,COG3507@2	G	GO:0046558;GO:0004553;GO:0005975
XHV734_0815	treA	periplasmic trehalase	27	187.5	210.5	0.17	10125.2	11369.32	23	0.6037	1	210.5	211.8	0.01	11369.3	11437.61	1.3	0.9821	1	NE	-	-	K01194	3.2.1.28	1MWSM@1224,1RMFP@1236,1X39M@135614,COG1626@1,COG1626@2	G	GO:0004555;GO:0005991;GO:0003824;GO:0005993;GO:0042597;GO:0071474;GO:0003674;GO:0004553;GO:0005575;GO:0005623;GO:0005975;GO:0005984;GO:0006950;GO:0006970;GO:0006972;GO:0006974;GO:0008150;GO:0008152;GO:0009056;GO:0009311;GO:0009313;GO:0009628;GO:0009987;GO:0015927;GO:0016052;GO:0016787;GO:0016798;GO:0030288;GO:0030313;GO:0031975;GO:0033554;GO:0044237;GO:0044238;GO:0044248;GO:0044262;GO:0044275;GO:…
XHV734_0816	-	hypothetical protein	10	214.3	237.5	0.15	4285	4750.84	23.3	0.6881	1	237.5	215.2	-0.14	4750.8	4303.49	-22.4	0.6828	1	NE	-	-	-	-	-	-	-
XHV734_0817	-	hypothetical protein	11	69.5	85.3	0.29	1529.7	1877.4	15.8	0.5427	1	85.3	102.1	0.26	1877.4	2245.79	16.7	0.6482	1	NE	-	-	-	-	1MU7F@1224,1RSAG@1236,1X3RA@135614,COG1801@1,COG1801@2	S	-
XHV734_0818	-	Endonuclease	13	67.2	74.3	0.14	1748.2	1931.42	7	0.7533	1	74.3	73.8	-0.01	1931.4	1918.62	-0.5	0.9843	1	NE	-	-	K05522	1.6.99.3,4.2.99.18	1NR8T@1224,1SKSW@1236,1X3P4@135614,COG0266@1,COG0266@2	L	GO:0003684;GO:0003906;GO:0006284;GO:0008270;GO:0016799;GO:0006289;GO:0003676;GO:0003674;GO:0003677;GO:0003690;GO:0003824;GO:0005488;GO:0006139;GO:0006259;GO:0006281;GO:0006725;GO:0006807;GO:0006950;GO:0006974;GO:0008150;GO:0008152;GO:0009987;GO:0016787;GO:0016798;GO:0019104;GO:0033554;GO:0034641;GO:0043170;GO:0044237;GO:0044238;GO:0044260;GO:0046483;GO:0050896;GO:0051716;GO:0071704;GO:0090304;GO:…
XHV734_0819	-	hypothetical protein	7	97.4	87.3	-0.16	1364.2	1222.78	-10.1	0.7712	1	87.3	84.7	-0.04	1222.8	1186	-2.6	0.9384	1	NE	-	-	-	-	1PD01@1224,1SY66@1236,1X799@135614,2A4NN@1,30T9M@2	-	-
XHV734_0820	-	hypothetical protein	5	12.2	22.4	0.82	121.9	223.62	10.2	0.4879	1	22.4	27.3	0.27	223.6	272.58	4.9	0.7783	1	NE	-	-	-	-	-	-	-
XHV734_0821	-	histidine kinase-response regulator hybrid protein	15	271.3	312.3	0.2	8139.7	9367.81	40.9	0.7111	1	312.3	273.1	-0.19	9367.8	8194.42	-39.1	0.7139	1	NE	-	-	-	-	1N466@1224,COG2203@1,COG2203@2	T	GO:0005515
XHV734_0822	-	hypothetical protein	1	76.7	64.8	-0.24	153.3	129.55	-11.9	0.671	1	64.8	121.5	0.9	129.6	243	56.7	1	1	NE	-	-	-	-	-	-	-
XHV734_0823	-	Zinc protease	27	202.7	217.2	0.1	10944.9	11726.76	14.5	0.7865	1	217.2	227.2	0.06	11726.8	12266.24	10	0.8831	1	NE	-	-	K07263	-	1MVST@1224,1RN05@1236,1X39C@135614,COG0612@1,COG0612@2	S	GO:0003824;GO:0046872
XHV734_0824	-	Histidine kinase	19	122	122.3	0	4635.3	4646.22	0.3	0.993	1	122.3	116.2	-0.07	4646.2	4415.03	-6.1	0.9019	1	NE	-	-	-	-	1NWNJ@1224,1T1KH@1236,1XC9U@135614,COG2199@1,COG2199@2,COG2202@1,COG2202@2,COG2203@1,COG2203@2	T	GO:0005515;GO:0006355
XHV734_0825	-	Chemotaxis protein	17	73.9	75.5	0.03	2511.8	2565.72	1.6	0.9527	1	75.5	61.8	-0.28	2565.7	2101.33	-13.7	0.6223	1	NE	-	-	K03406	-	1MU9B@1224,1RMH0@1236,1X3KX@135614,COG0840@1,COG0840@2	NT	GO:0007165;GO:0016020;GO:0004888;GO:0006935;GO:0016021
XHV734_0826	engXCA	Major extracellular endoglucanase	12	179.6	182.1	0.02	4310.2	4369.29	2.5	0.9482	1	182.1	214.5	0.24	4369.3	5148.37	32.5	0.5746	1	NE	-	-	K01179	3.2.1.14,3.2.1.4	1RCG4@1224,1SYV8@1236,1XCSY@135614,COG2730@1,COG2730@2,COG5297@1,COG5297@2	G	GO:0004553;GO:0005975;GO:0030246;GO:0030247
XHV734_0827	ybaR	Putative sulfate transporter YbaR	8	153.5	145.2	-0.08	2456.1	2322.47	-8.4	0.831	1	145.2	153.6	0.08	2322.5	2457.87	8.5	0.8497	1	NE	-	-	K03321	-	1MVWV@1224,1RMCN@1236,1X54I@135614,COG0659@1,COG0659@2	P	GO:0008272;GO:0015116;GO:0016021
XHV734_0828	-	putative Diguanylate cyclase	7	71.1	69.4	-0.03	995.2	971.4	-1.7	0.9479	1	69.4	63	-0.14	971.4	882.4	-6.4	0.8284	1	NE	-	-	-	-	1R6GI@1224,1T1KI@1236,1X427@135614,COG2199@1,COG3706@2	T	-
XHV734_0829	-	Peptidase M20	25	163	182.3	0.16	8152	9115.35	19.3	0.6053	1	182.3	160.9	-0.18	9115.3	8046.89	-21.4	0.6044	1	NE	-	-	-	-	1MV86@1224,1S10R@1236,1XC9V@135614,COG2234@1,COG2234@2	S	-
XHV734_0830	-	hypothetical protein	4	53	58.3	0.14	424.2	466.77	5.3	0.8037	1	58.3	56	-0.06	466.8	447.65	-2.4	0.9558	1	NE	-	-	-	-	-	-	-
XHV734_0831	opgH	Glucans biosynthesis glucosyltransferase H	21	231.3	233.4	0.01	9715.3	9802.33	2.1	0.9625	1	233.4	57.4	-2.01	9802.3	2410.51	-176	0	0	NE	-	down	K03669	-	1MVXZ@1224,1RMGX@1236,1X328@135614,COG2943@1,COG2943@2	M	GO:0016758;GO:0003674;GO:0003824;GO:0005575;GO:0005975;GO:0008150;GO:0008152;GO:0009058;GO:0009311;GO:0009312;GO:0016020;GO:0016051;GO:0016740;GO:0016757;GO:0044238;GO:0071704;GO:1901576
XHV734_0832	-	hypothetical protein	11	223.3	229.8	0.04	4913.5	5055.46	6.5	0.9319	1	229.8	59.5	-1.93	5055.5	1309.5	-170.3	0.0017	0.04864	NE	-	down	-	-	-	-	-
XHV734_0833	-	hypothetical protein	1	144.9	127.8	-0.18	289.8	255.5	-17.2	0.6658	1	127.8	102.7	-0.31	255.5	205.35	-25.1	0.3331	1	NE	-	-	-	-	-	-	-
XHV734_0834	estA	Carboxylesterase 1	3	208.4	210.1	0.01	1250.1	1260.64	1.8	0.9743	1	210.1	190.3	-0.14	1260.6	1141.8	-19.8	0.7818	1	NE	-	-	K06999	-	1RA02@1224,1S24F@1236,1X4YF@135614,COG0400@1,COG0400@2	S	GO:0016787
XHV734_0835	-	Autolysin sensor kinase	10	130	138	0.08	2600.9	2759.99	8	0.8778	1	138	175	0.34	2760	3499.12	37	0.611	1	NE	-	-	K08082	2.7.13.3	1MXVQ@1224,1RQDA@1236,1X40R@135614,COG2972@1,COG2972@2	T	GO:0000155;GO:0000160;GO:0016021
XHV734_0836	algR	Positive alginate biosynthesis regulatory protein	8	272.5	256.7	-0.09	4360.6	4107.8	-15.8	0.8627	1	256.7	178.4	-0.52	4107.8	2854.2	-78.4	0.3559	1	NE	-	-	K08083	-	1MUE8@1224,1RMJJ@1236,1X3HP@135614,COG3279@1,COG3279@2	KT	GO:0003677;GO:0000160
XHV734_0837	-	hypothetical protein	3	44.8	41.9	-0.1	269	251.11	-3	0.8035	1	41.9	28.6	-0.53	251.1	171.51	-13.3	0.6061	1	NE	-	-	-	-	-	-	-
XHV734_0838	hemC	hydroxymethylbilane synthase	6	0	0	0	0	0	0	1	1	0	0	0	0	0	0	1	1	NE	-	-	K01749	2.1.1.107,2.5.1.61,4.2.1.75	1MU56@1224,1RMQ8@1236,1X4A7@135614,COG0181@1,COG0181@2	H	GO:0004418;GO:0033014;GO:0018160;GO:0003674;GO:0003824;GO:0005575;GO:0005622;GO:0005623;GO:0005737;GO:0005829;GO:0006464;GO:0006725;GO:0006778;GO:0006779;GO:0006782;GO:0006783;GO:0006807;GO:0008150;GO:0008152;GO:0009058;GO:0009987;GO:0016740;GO:0016765;GO:0018065;GO:0018130;GO:0018193;GO:0018198;GO:0019438;GO:0019538;GO:0033013;GO:0034641;GO:0036211;GO:0042168;GO:0042440;GO:0043170;GO:0043412;GO:…
XHV734_0839	-	Putative salt-induced outer membrane protein	16	158.2	147.4	-0.1	5062.5	4716.94	-10.8	0.8232	1	147.4	120.4	-0.29	4716.9	3853.75	-27	0.5954	1	NE	-	-	K07283	-	1MWI4@1224,1RN4J@1236,1X4ZG@135614,COG3137@1,COG3137@2	M	-
XHV734_0840	-	Transcriptional regulator	11	75	73.2	-0.03	1649.4	1610.43	-1.8	0.9238	1	73.2	76.9	0.07	1610.4	1691.9	3.7	0.8881	1	NE	-	-	-	-	1P2ZE@1224,1RYHJ@1236,1X3DE@135614,COG2378@1,COG2378@2	K	-
XHV734_0842	-	Outer membrane lipoprotein Blc	10	112.2	105.9	-0.08	2243.7	2117.52	-6.3	0.843	1	105.9	85.5	-0.31	2117.5	1709.76	-20.4	0.59	1	NE	-	-	K03098	-	1RDAI@1224,1S3PW@1236,1X7GD@135614,COG3040@1,COG3040@2	M	-
XHV734_0843	-	hypothetical protein	0	0	0	0	0	0	0	1	1	0	0	0	0	0	0	1	1	NE	-	-	-	-	1QEQS@1224,1TBJ7@1236,1X955@135614,2ARQ7@1,31H19@2	-	-
XHV734_0844	-	putative peptidase y4nA	32	124.4	119.4	-0.06	7964.1	7641.66	-5	0.8521	1	119.4	127.7	0.1	7641.7	8174.77	8.3	0.7773	1	NE	-	-	K01322	3.4.21.26	1NZ7N@1224,1T1KJ@1236,1X478@135614,COG1505@1,COG1505@2	E	GO:0004252;GO:0006508;GO:0070008;GO:0008236
XHV734_0845	-	hypothetical protein	1	393.9	397	0.01	787.9	793.98	3.1	1	1	397	287.3	-0.47	794	574.52	-109.7	1	1	NE	-	-	-	-	-	-	-
XHV734_0846	-	Integrase	17	25.2	27.4	0.12	856.5	931.42	2.2	0.8244	1	27.4	34.9	0.34	931.4	1185.47	7.5	0.601	1	NE	-	-	-	-	1MVQ9@1224,1RR2M@1236,1XBJJ@135614,COG2801@1,COG2801@2	L	GO:0015074;GO:0003677;GO:0032196;GO:0003676
XHV734_0847	-	hypothetical protein	11	15.6	19.8	0.32	343.2	435.29	4.2	0.7381	1	19.8	9.2	-1.03	435.3	201.38	-10.6	0.3469	1	NE	-	-	-	-	-	-	-
XHV734_0848	-	hypothetical protein	27	28.8	32.6	0.18	1553.2	1762.17	3.9	0.7618	1	32.6	38.4	0.23	1762.2	2075.75	5.8	0.7815	1	NE	-	-	-	-	-	-	-
XHV734_0849	-	transposase	15	0	0	0	0	0	0	1	1	0	0	0	0	0	0	1	1	N/A	-	-	-	-	1RBYG@1224,1S1PM@1236,1XBWW@135614,COG3677@1,COG3677@2	L	-
XHV734_0850	-	hypothetical protein	19	49.8	54.3	0.12	1893	2063.57	4.5	0.8423	1	54.3	57.7	0.09	2063.6	2193.32	3.4	0.8951	1	NE	-	-	-	-	-	-	-
XHV734_0852	-	hypothetical protein	2	0	0	0	0	0	0	1	1	0	0	0	0	0	0	1	1	NE	-	-	-	-	-	-	-
XHV734_0853	-	hypothetical protein	0	0	0	0	0	0	0	1	1	0	0	0	0	0	0	1	1	NE	-	-	-	-	1MVDK@1224,1RR0T@1236,1X4YK@135614,COG3039@1,COG3039@2	L	-
XHV734_0854	-	Aspartate/tyrosine/aromatic aminotransferase	16	120	130	0.11	3841	4158.96	9.9	0.8295	1	130	144.7	0.15	4159	4629.86	14.7	0.8504	1	NE	-	-	-	-	1MW0Z@1224,1RNXA@1236,1X6CZ@135614,COG0436@1,COG0436@2	E	GO:0009058;GO:0030170;GO:0003824
XHV734_0855	dapb	Dipeptidyl aminopeptidase BI	49	117.6	118.8	0.02	11520.3	11645.24	1.3	0.9439	1	118.8	121.6	0.03	11645.2	11915.92	2.8	0.8996	1	NE	-	-	K01354	3.4.21.83	1MUED@1224,1RMSV@1236,1X31I@135614,COG1770@1,COG1770@2	E	GO:0006508;GO:0008236;GO:0004252;GO:0070008
XHV734_0856	-	Inner membrane protein	4	69.7	78.7	0.17	557.5	629.62	9	0.6654	1	78.7	54.9	-0.51	629.6	438.87	-23.8	0.2488	1	NE	-	-	K09790	-	1N7BI@1224,1SCJZ@1236,1X7HT@135614,COG2832@1,COG2832@2	S	-
XHV734_0857	-	Sugar transporter	1	0	0	0	0	0	0	1	1	0	0	0	0	0	0	1	1	NE	-	-	-	-	1QG0W@1224,1TDCR@1236,1X8XN@135614,2ASW1@1,31IBH@2	S	-
XHV734_0858	dapF	diaminopimelate epimerase	4	0	0	0	0	0	0	1	1	0	0	0	0	0	0	1	1	NE	-	-	K01778	5.1.1.7	1MWDH@1224,1RMGV@1236,1X4YZ@135614,COG0253@1,COG0253@2	E	GO:0008837;GO:0009089;GO:0005737;GO:0003674;GO:0003824;GO:0005575;GO:0005622;GO:0005623;GO:0005829;GO:0006082;GO:0006520;GO:0006553;GO:0006807;GO:0008150;GO:0008152;GO:0008652;GO:0009058;GO:0009066;GO:0009067;GO:0009085;GO:0009987;GO:0016053;GO:0016853;GO:0016854;GO:0016855;GO:0019752;GO:0036361;GO:0043436;GO:0043648;GO:0044237;GO:0044238;GO:0044249;GO:0044281;GO:0044283;GO:0044424;GO:0044444;GO:…
XHV734_0859	-	hypothetical protein	5	76.1	49.8	-0.6	760.8	497.98	-26.3	0.1816	1	49.8	39.2	-0.34	498	391.56	-10.6	0.5314	1	NE	-	-	K09921	-	1R4BP@1224,1S953@1236,1X35M@135614,COG3159@1,COG3159@2	S	-
XHV734_0860	xerC	site-specific tyrosine recombinase	12	46.4	47.4	0.03	1114.2	1137.77	1	0.9476	1	47.4	15.1	-1.59	1137.8	361.43	-32.3	0.0096	0.20313	NE	-	-	K03733	-	1MUJJ@1224,1RMJG@1236,1X31C@135614,COG4973@1,COG4973@2	L	GO:0003677;GO:0006310;GO:0007059;GO:0015074;GO:0051301;GO:0000150;GO:0003674;GO:0003676;GO:0003824;GO:0005488;GO:0005575;GO:0005622;GO:0005623;GO:0005737;GO:0006139;GO:0006259;GO:0006276;GO:0006725;GO:0006807;GO:0008150;GO:0008152;GO:0008907;GO:0009009;GO:0009037;GO:0009987;GO:0032991;GO:0034641;GO:0042150;GO:0043170;GO:0044237;GO:0044238;GO:0044260;GO:0044424;GO:0044464;GO:0046483;GO:0048476;GO:…
XHV734_0861	hslV	peptidase component of the HslUV protease	3	20.2	13.7	-0.52	121	82.42	-6.4	0.4156	1	13.7	3.8	-1.62	82.4	22.78	-9.9	0.0752	1	NE	-	-	K01419	3.4.25.2	1MVF2@1224,1RP7P@1236,1X4CN@135614,COG5405@1,COG5405@2	O	GO:0004298;GO:0006508;GO:0009376;GO:0005839;GO:0051603;GO:0000166;GO:0000287;GO:0000502;GO:0003674;GO:0003824;GO:0004175;GO:0005488;GO:0005515;GO:0005524;GO:0005575;GO:0005622;GO:0005623;GO:0005737;GO:0005829;GO:0006807;GO:0006950;GO:0008144;GO:0008150;GO:0008152;GO:0008233;GO:0009056;GO:0009057;GO:0009266;GO:0009408;GO:0009628;GO:0009987;GO:0016043;GO:0016787;GO:0017076;GO:0019538;GO:0019904;GO:…
XHV734_0862	hslU	molecular chaperone and ATPase component of HslUV protease	12	56.8	45.1	-0.33	1362.8	1081.86	-11.7	0.5567	1	45.1	11.5	-1.88	1081.9	276.87	-33.5	0.0085	0.18531	NE	-	-	K03667	-	1MVK9@1224,1RMYV@1236,1X3BM@135614,COG1220@1,COG1220@2	O	GO:0005524;GO:0005737;GO:0009376;GO:0016887;GO:0070011;GO:0000166;GO:0000287;GO:0000502;GO:0003674;GO:0003824;GO:0005488;GO:0005515;GO:0005575;GO:0005622;GO:0005623;GO:0005829;GO:0006508;GO:0006807;GO:0006950;GO:0008144;GO:0008150;GO:0008152;GO:0008233;GO:0009266;GO:0009408;GO:0009628;GO:0009987;GO:0016043;GO:0016462;GO:0016787;GO:0016817;GO:0016818;GO:0017076;GO:0017111;GO:0019538;GO:0019904;GO:…
XHV734_0863	atpC	ATP synthase epsilon chain	7	95.6	100.6	0.07	1338.3	1408.89	5	0.8999	1	100.6	109.8	0.12	1408.9	1536.55	9.1	0.8646	1	NE	-	-	K02114	-	COG0355@1,COG0355@2	C	GO:0015986;GO:0045261;GO:0046933;GO:0003674;GO:0003824;GO:0005215;GO:0005575;GO:0005622;GO:0005623;GO:0005886;GO:0006139;GO:0006163;GO:0006164;GO:0006725;GO:0006753;GO:0006754;GO:0006793;GO:0006796;GO:0006807;GO:0006810;GO:0006811;GO:0006812;GO:0008150;GO:0008152;GO:0008324;GO:0009058;GO:0009117;GO:0009123;GO:0009124;GO:0009126;GO:0009127;GO:0009141;GO:0009142;GO:0009144;GO:0009145;GO:0009150;GO:…
XHV734_0864	-	Cytosine deaminase	7	37.5	36.1	-0.05	525.4	505.53	-1.4	0.9254	1	36.1	31.1	-0.21	505.5	434.74	-5.1	0.7482	1	NE	-	-	K03365	3.5.4.1,3.5.4.33	1RGMX@1224,1S41B@1236,1X63C@135614,COG0590@1,COG0590@2	FJ	GO:0003824
XHV734_0865	elaA	Protein ElaA	8	59.1	54.8	-0.11	945.8	876.06	-4.4	0.8476	1	54.8	45.9	-0.25	876.1	734.09	-8.9	0.6594	1	NE	-	-	K02348	-	1MZHA@1224,1S9IF@1236,1X7XN@135614,COG2153@1,COG2153@2	S	GO:0008080;GO:0003674;GO:0003824;GO:0006464;GO:0006473;GO:0006807;GO:0008150;GO:0008152;GO:0009987;GO:0016740;GO:0016746;GO:0016747;GO:0019538;GO:0036211;GO:0043170;GO:0043412;GO:0043543;GO:0044237;GO:0044238;GO:0044260;GO:0044267;GO:0071704;GO:1901564
XHV734_0866	-	Multidrug resistance efflux pump	12	74.6	79.9	0.1	1790.9	1917.54	5.3	0.866	1	79.9	66.8	-0.26	1917.5	1602.51	-13.1	0.662	1	NE	-	-	-	-	1MU7I@1224,1RRGJ@1236,1X4J7@135614,COG1566@1,COG1566@2	V	-
XHV734_0867	-	MFS transporter	21	157.1	165.7	0.08	6597.9	6957.48	8.6	0.8282	1	165.7	151.4	-0.13	6957.5	6357.54	-14.3	0.7326	1	NE	-	-	-	-	1MW3B@1224,1RS7X@1236,1X43S@135614,COG0477@1,COG0477@2	EGP	-
XHV734_0868	-	hypothetical protein	1	177.3	176	-0.01	354.5	352.02	-1.3	1	1	176	102.1	-0.78	352	204.23	-73.9	0.3309	1	NE	-	-	-	-	-	-	-
XHV734_0869	ubiE	bifunctional 2-octaprenyl-6-methoxy-1,4-benzoquinone methylase and S-adenosylmethionine:2-DMK methyltransferase	9	0	0.4	0.45	0	6.53	0.4	1	1	0.4	0	-0.45	6.5	0	-0.4	1	1	ES	-	-	K03183	2.1.1.163,2.1.1.201	1MX8I@1224,1RMAU@1236,1X4GY@135614,COG0500@1,COG2226@2	H	GO:0008168;GO:0003674;GO:0003824;GO:0005575;GO:0005622;GO:0005623;GO:0005737;GO:0005886;GO:0006732;GO:0006733;GO:0006743;GO:0006744;GO:0008150;GO:0008152;GO:0008169;GO:0008425;GO:0008757;GO:0009058;GO:0009108;GO:0009233;GO:0009234;GO:0009987;GO:0016020;GO:0016740;GO:0016741;GO:0030580;GO:0032259;GO:0040007;GO:0042180;GO:0042181;GO:0043333;GO:0044237;GO:0044249;GO:0044281;GO:0044283;GO:0044424;GO:…
XHV734_0870	-	Response regulator	7	195.1	208.6	0.1	2731.3	2920.02	13.5	0.8931	1	208.6	145.8	-0.51	2920	2040.54	-62.8	0.5108	1	NE	-	-	-	-	1RHSA@1224,1SYEN@1236,1X9S5@135614,COG2199@1,COG2199@2	T	GO:0007165;GO:0016021
XHV734_0871	-	Aminopeptidase	22	147.2	152.4	0.05	6478.9	6703.58	5.1	0.891	1	152.4	166.1	0.12	6703.6	7309.15	13.8	0.7558	1	NE	-	-	K01254	-	1MUCI@1224,1RSG9@1236,1X3F8@135614,COG0308@1,COG0308@2	E	GO:0008237;GO:0008270;GO:0006508
XHV734_0872	-	hypothetical protein	9	72.7	89.4	0.29	1309.4	1609.51	16.7	0.6455	1	89.4	104.1	0.22	1609.5	1873.84	14.7	0.7326	1	NE	-	-	-	-	1N4IA@1224,1STE0@1236,1X64A@135614,COG3064@1,COG3064@2	M	-
XHV734_0873	-	hydrolase, haloacid dehalogenase-like family	5	67	84.4	0.33	670.2	843.78	17.4	0.5845	1	84.4	85.6	0.02	843.8	856.25	1.2	0.9816	1	NE	-	-	-	3.1.3.18	1RHAA@1224,1S67H@1236,1X9MU@135614,COG0546@1,COG0546@2	S	GO:0016787
XHV734_0874	-	hypothetical protein	10	73.7	107.8	0.54	1473.9	2156.78	34.1	0.5906	1	107.8	72.1	-0.57	2156.8	1441.84	-35.7	0.5759	1	NE	-	-	-	-	-	-	-
XHV734_0875	xoxF	Putative dehydrogenase XoxF	26	139.6	143.9	0.04	7260.2	7481.55	4.3	0.9205	1	143.9	138	-0.06	7481.6	7177.64	-5.8	0.9038	1	NE	-	-	K23995	1.1.2.8	1MUQX@1224,1RN5D@1236,1X37B@135614,COG4993@1,COG4993@2	G	GO:0005509;GO:0016020;GO:0016614;GO:0055114
XHV734_0876	-	MoxJ protein	20	132.4	146.4	0.14	5296.8	5854.68	13.9	0.6951	1	146.4	158.2	0.11	5854.7	6326.76	11.8	0.7914	1	NE	-	-	-	-	1MWWZ@1224,1S2ZV@1236,1X47K@135614,COG0666@1,COG0666@2,COG0834@1,COG0834@2	ET	GO:0005515
XHV734_0877	-	hypothetical protein	3	100.6	119.4	0.24	603.8	716.68	18.8	0.7334	1	119.4	136.3	0.19	716.7	817.79	16.9	0.9296	1	NE	-	-	-	-	1RIKF@1224,1TA61@1236,1X8JA@135614,COG2010@1,COG2010@2	C	GO:0009055;GO:0020037
XHV734_0878	-	conserved exported hypothetical protein	10	164.9	173.3	0.07	3297.8	3466.73	8.4	0.891	1	173.3	159.1	-0.12	3466.7	3182.02	-14.2	0.8242	1	NE	-	-	-	-	1P862@1224,1RQZK@1236,1X585@135614,COG3391@1,COG3391@2	S	GO:0005515
XHV734_0880	frmA	alcohol dehydrogenase class III/glutathione-dependent formaldehyde dehydrogenase	7	69.8	82.3	0.23	977	1152.03	12.5	0.6573	1	82.3	83.6	0.02	1152	1171.02	1.4	0.9658	1	NE	-	-	K00121	1.1.1.1,1.1.1.284	1MUK4@1224,1RNQ4@1236,1X3UT@135614,COG1062@1,COG1062@2	C	GO:0006069;GO:0008270;GO:0051903;GO:0055114;GO:0016491
XHV734_0881	-	TonB-dependent receptor	35	66.4	79.8	0.26	4646.3	5583.84	13.4	0.2861	1	79.8	70.8	-0.17	5583.8	4959.42	-8.9	0.547	1	NE	-	-	-	-	1QU13@1224,1T1KK@1236,1X35N@135614,COG1629@1,COG4771@2	P	-
XHV734_0882	-	transcriptional regulator	19	61.4	72.8	0.24	2331.7	2767.95	11.5	0.6921	1	72.8	85.4	0.23	2768	3244.27	12.5	0.7275	1	NE	-	-	K21405	-	1NRG5@1224,1RQMR@1236,1X4UD@135614,COG3284@1,COG3284@2	KQ	GO:0003677;GO:0005524;GO:0006355;GO:0008134;GO:0043565
XHV734_0883	-	Sugar kinase	13	88.8	101.7	0.19	2309.4	2643.68	12.9	0.7131	1	101.7	125.3	0.3	2643.7	3258.54	23.6	0.6789	1	NE	-	-	K00856	2.7.1.15,2.7.1.20	1QTMS@1224,1RQQY@1236,1X3WT@135614,COG0524@1,COG0524@2	G	GO:0016773;GO:0000166;GO:0000287;GO:0001882;GO:0001883;GO:0003674;GO:0003824;GO:0004001;GO:0005488;GO:0005524;GO:0005525;GO:0005575;GO:0005622;GO:0005623;GO:0005737;GO:0005886;GO:0005975;GO:0006139;GO:0006163;GO:0006164;GO:0006167;GO:0006725;GO:0006753;GO:0006793;GO:0006796;GO:0006807;GO:0008144;GO:0008150;GO:0008152;GO:0009058;GO:0009117;GO:0009123;GO:0009124;GO:0009126;GO:0009127;GO:0009150;GO:…
XHV734_0884	mreB	cell wall structural complex MreBCD, actin-like component MreB	11	0	2.2	1.67	0	47.84	2.2	1	1	2.2	0	-1.67	47.8	0	-2.2	1	1	ES	-	-	K03569	-	1MUMW@1224,1RN82@1236,1X3UK@135614,COG1077@1,COG1077@2	D	GO:0000902;GO:0000003;GO:0000910;GO:0003674;GO:0005488;GO:0005515;GO:0005575;GO:0005622;GO:0005623;GO:0005856;GO:0005886;GO:0007049;GO:0008150;GO:0008360;GO:0009987;GO:0016020;GO:0019954;GO:0022402;GO:0022414;GO:0022603;GO:0022604;GO:0031224;GO:0031226;GO:0032505;GO:0042802;GO:0043093;GO:0043226;GO:0043228;GO:0043229;GO:0043232;GO:0044424;GO:0044425;GO:0044459;GO:0044464;GO:0048519;GO:0048523;GO:…
XHV734_0885	mreC	Rod shape-determining protein MreC	5	0	0	0	0	0	0	1	1	0	0	0	0	0	0	1	1	ES	-	-	K03570	-	1N8ZS@1224,1RMK4@1236,1X3A4@135614,COG1792@1,COG1792@2	M	GO:0008360;GO:0003674;GO:0005488;GO:0005515;GO:0005575;GO:0005623;GO:0005886;GO:0005887;GO:0007163;GO:0008150;GO:0009273;GO:0009987;GO:0016020;GO:0016021;GO:0022603;GO:0022604;GO:0030428;GO:0031224;GO:0031226;GO:0042546;GO:0043621;GO:0044085;GO:0044425;GO:0044459;GO:0044464;GO:0050789;GO:0050793;GO:0050794;GO:0051128;GO:0065007;GO:0065008;GO:0071554;GO:0071840;GO:0071944;GO:0071963
XHV734_0886	mreD	Rod shape-determining protein MreD	5	0	0	0	0	0	0	1	1	0	0	0	0	0	0	1	1	ES	-	-	K03571	-	1RER7@1224,1S26R@1236,1X6PV@135614,COG2891@1,COG2891@2	M	GO:0008360;GO:0016021;GO:0005575;GO:0005623;GO:0005886;GO:0005887;GO:0008150;GO:0016020;GO:0022603;GO:0022604;GO:0031224;GO:0031226;GO:0044425;GO:0044459;GO:0044464;GO:0050789;GO:0050793;GO:0050794;GO:0051128;GO:0065007;GO:0065008;GO:0071944
XHV734_0887	mrdA	Peptidoglycan D,D-transpeptidase MrdA	27	0	0	0.04	0	1.68	0	1	1	0	0	-0.04	1.7	0	0	1	1	ES	-	-	K05515	3.4.16.4	1MV8C@1224,1RN9H@1236,1X374@135614,COG0768@1,COG0768@2	M	GO:0008658;GO:0009002;GO:0009252;GO:0016020;GO:0000270;GO:0003674;GO:0003824;GO:0004180;GO:0004185;GO:0005488;GO:0005575;GO:0005623;GO:0005886;GO:0005887;GO:0006022;GO:0006023;GO:0006024;GO:0006508;GO:0006807;GO:0008144;GO:0008150;GO:0008152;GO:0008233;GO:0008236;GO:0008238;GO:0008360;GO:0009058;GO:0009059;GO:0009273;GO:0009987;GO:0016021;GO:0016043;GO:0016787;GO:0017171;GO:0019538;GO:0022603;GO:…
XHV734_0888	mrdB	cell wall shape-determining protein	10	0	0	0	0	0	0	1	1	0	0	0	0	0	0	1	1	ES	-	-	K05837	-	1MUK3@1224,1RMEJ@1236,1X2YE@135614,COG0772@1,COG0772@2	M	GO:0008360;GO:0016021;GO:0051301
XHV734_0889	-	Endo-polygalacturonase precursor	19	99.1	100.4	0.02	3765	3813.61	1.3	0.9562	1	100.4	94.8	-0.08	3813.6	3602.19	-5.6	0.8491	1	NE	-	-	K01184	3.2.1.15	1RDR7@1224,COG5434@1,COG5434@2	G	GO:0004650;GO:0005975
XHV734_0890	mltB	Membrane-bound lytic murein transglycosylase B precursor	17	0	0	0.04	0	1.06	0	1	1	0	0	-0.04	1.1	0	0	1	1	ES	-	-	K08305	-	1MUZ3@1224,1RMQ6@1236,1X40P@135614,COG2951@1,COG2951@2	M	-
XHV734_0891	rlpA	Rare lipoprotein A precursor	18	0	0	0	0	0	0	1	1	0	0	0	0	0	0	1	1	ES	-	-	K03642	-	1MZ8S@1224,1RMCG@1236,1X3Q2@135614,COG0797@1,COG0797@2,COG3087@1,COG3087@2	M	GO:0016829;GO:0042834;GO:0005575;GO:0005623;GO:0009279;GO:0016020;GO:0019867;GO:0030312;GO:0030313;GO:0031975;GO:0044462;GO:0044464;GO:0071944
XHV734_0892	-	hypothetical protein	3	116.9	98.1	-0.25	701.6	588.57	-18.8	0.6095	1	98.1	82.5	-0.25	588.6	494.95	-15.6	0.8097	1	NE	-	-	-	-	-	-	-
XHV734_0893	dacC	D-alanyl-D-alanine carboxypeptidase DacC	13	54.2	34.7	-0.63	1409.1	902.14	-19.5	0.1777	1	34.7	16.8	-1	902.1	437.22	-17.9	0.0986	1	NE	-	-	K07258	3.4.16.4	1MUU7@1224,1RMJA@1236,1X3DH@135614,COG1686@1,COG1686@2	M	GO:0006508;GO:0009002;GO:0004180;GO:0000270;GO:0003674;GO:0003824;GO:0004175;GO:0004185;GO:0005488;GO:0005575;GO:0005623;GO:0005886;GO:0005887;GO:0006022;GO:0006023;GO:0006024;GO:0006807;GO:0008144;GO:0008150;GO:0008152;GO:0008233;GO:0008236;GO:0008238;GO:0008360;GO:0008658;GO:0009058;GO:0009059;GO:0009252;GO:0009273;GO:0009987;GO:0016020;GO:0016021;GO:0016787;GO:0017171;GO:0019538;GO:0022603;GO:…
XHV734_0894	-	putative outer membrane protein	9	233.9	211.1	-0.15	4209.7	3799.08	-22.8	0.789	1	211.1	172.8	-0.29	3799.1	3110.23	-38.3	0.6819	1	NE	-	-	K09953	-	1R601@1224,1S150@1236,1X4RZ@135614,COG3528@1,COG3528@2	S	-
XHV734_0895	-	putative lipoate regulatory protein YbeD	1	0	1	1.01	0	2.04	1	1	1	1	0	-1.01	2	0	-1	1	1	ES	-	-	K09158	-	1PJDU@1224,1SXYS@1236,1XAPC@135614,COG2921@1,COG2921@2	S	GO:0005575;GO:0005622;GO:0005623;GO:0005737;GO:0005829;GO:0044424;GO:0044444;GO:0044464
XHV734_0896	lipB	Octanoyltransferase	10	0	0.1	0.07	0	1.06	0.1	1	1	0.1	0	-0.07	1.1	0	-0.1	1	1	ES	-	-	K03801	2.3.1.181	1MU6A@1224,1RMXQ@1236,1X4H1@135614,COG0321@1,COG0321@2	H	GO:0009249;GO:0033819;GO:0006464;GO:0003674;GO:0003824;GO:0006082;GO:0006629;GO:0006631;GO:0006633;GO:0006732;GO:0006790;GO:0006807;GO:0008150;GO:0008152;GO:0008610;GO:0009058;GO:0009106;GO:0009107;GO:0009108;GO:0009892;GO:0009987;GO:0010467;GO:0010468;GO:0010605;GO:0010629;GO:0016053;GO:0016415;GO:0016740;GO:0016746;GO:0016747;GO:0016772;GO:0016779;GO:0016874;GO:0016879;GO:0016979;GO:0018065;GO:…
XHV734_0897	lipA	lipoate synthase	8	0	0	0	0	0	0	1	1	0	0	0	0	0	0	1	1	ES	-	-	K03644	2.8.1.8	1MVRD@1224,1RMAT@1236,1X4DA@135614,COG0320@1,COG0320@2	H	GO:0009107;GO:0016992;GO:0051539;GO:0003824;GO:0051536;GO:0003674;GO:0005488;GO:0005575;GO:0005622;GO:0005623;GO:0005737;GO:0005829;GO:0006082;GO:0006464;GO:0006629;GO:0006631;GO:0006633;GO:0006732;GO:0006790;GO:0006807;GO:0008150;GO:0008152;GO:0008610;GO:0009058;GO:0009106;GO:0009108;GO:0009249;GO:0009987;GO:0010467;GO:0016053;GO:0016740;GO:0016782;GO:0016783;GO:0018065;GO:0018130;GO:0018193;GO:…
XHV734_0898	-	hypothetical protein	6	184.6	133.5	-0.46	2215	1602.34	-51.1	0.5595	1	133.5	126.8	-0.07	1602.3	1521.83	-6.7	0.922	1	NE	-	-	-	-	-	-	-
XHV734_0899	prc	Tail-specific protease	32	97.7	69.6	-0.48	6256	4456.53	-28.1	0.0911	1	69.6	36.1	-0.93	4456.5	2311.84	-33.5	0.0044	0.10653	NE	-	-	K03797	3.4.21.102	1MU39@1224,1RMSR@1236,1X4W6@135614,COG0793@1,COG0793@2	M	GO:0005515;GO:0006508;GO:0008236
XHV734_0900	-	hypothetical protein	1	0	0	0	0	0	0	1	1	0	0	0	0	0	0	1	1	NE	-	-	-	-	-	-	-
XHV734_0901	-	Endonuclease	15	85	85.2	0	2550.4	2555.83	0.2	0.9948	1	85.2	77	-0.14	2555.8	2309.84	-8.2	0.7956	1	NE	-	-	-	-	1PPNP@1224,1S9D7@1236,1X46I@135614,COG3568@1,COG3568@2	S	-
XHV734_0902	-	Nicotinamide-nucleotide adenylyltransferase / ADP compounds hydrolase	14	75.3	70.4	-0.1	2109.7	1971.85	-4.9	0.8081	1	70.4	67.5	-0.06	1971.9	1891.13	-2.9	0.9008	1	NE	-	-	K13522	2.7.7.1,3.6.1.13,3.6.1.55	1MWNH@1224,1RY71@1236,1X5EW@135614,COG1051@1,COG1051@2,COG1056@1,COG1056@2	FH	GO:0016787;GO:0003824;GO:0009058;GO:0003674;GO:0005488;GO:0005515;GO:0042802
XHV734_0903	-	Nicotinamide phosphoribosyltransferase	19	65.2	72.4	0.15	2476.2	2751.38	7.2	0.7082	1	72.4	96.1	0.4	2751.4	3653.16	23.7	0.5272	1	NE	-	-	K03462	2.4.2.12	1MWA2@1224,1RPPA@1236,1X2ZX@135614,COG1488@1,COG1488@2	H	GO:0004514;GO:0009435;GO:0003824
XHV734_0904	-	hypothetical protein	17	124.7	133.9	0.1	4238.3	4551.41	9.2	0.7895	1	133.9	107	-0.32	4551.4	3637.44	-26.9	0.4603	1	NE	-	-	-	2.1.1.72	1R3XV@1224,1SMF6@1236,1X9KA@135614,COG0863@1,COG0863@2	L	-
XHV734_0905	-	Methyltransferase	10	142	161.6	0.19	2840.3	3232.69	19.6	0.6941	1	161.6	148.8	-0.12	3232.7	2975.52	-12.9	0.8183	1	NE	-	-	-	2.1.1.72	1R832@1224,1SNFC@1236,1XA23@135614,COG0863@1,COG0863@2	L	GO:0003677;GO:0006306;GO:0008170
XHV734_0906	-	putative lipoprotein	9	63.3	64.4	0.03	1139.2	1160.02	1.2	0.9683	1	64.4	40.3	-0.67	1160	724.55	-24.2	0.4596	1	NE	-	-	-	-	1RKQJ@1224,1SNZP@1236,1X782@135614,2BXMH@1,32R9I@2	S	-
XHV734_0907	-	Putative exported protein	6	70	62	-0.17	840.4	744.39	-8	0.7971	1	62	42.4	-0.54	744.4	508.64	-19.6	0.5419	1	NE	-	-	-	-	1QBFJ@1224,1SUXU@1236,1X8J4@135614,COG3134@1,COG3134@2	S	GO:0019867;GO:0008150;GO:0043900;GO:0050789;GO:0050794;GO:0065007;GO:1900190
XHV734_0908	-	conserved exported hypothetical protein	22	67.5	67	-0.01	2968.9	2946.36	-0.5	0.9813	1	67	68.5	0.03	2946.4	3012.96	1.5	0.9477	1	NE	-	-	-	-	1NTS7@1224,1T7GA@1236,1X98T@135614,2EZVZ@1,33T0D@2	-	-
XHV734_0909	-	6-phosphogluconate dehydrogenase, NAD(+)-dependent, decarboxylating	10	89.3	100.4	0.17	1786.8	2007.9	11.1	0.6777	1	100.4	108.2	0.11	2007.9	2163.96	7.8	0.8446	1	NE	-	-	K00033	1.1.1.343,1.1.1.44	1QU14@1224,1T1KM@1236,1X4EG@135614,COG1023@1,COG1023@2	G	GO:0004616;GO:0055114;GO:0050661;GO:0016491;GO:0006098
XHV734_0910	ydgJ	putative oxidoreductase	8	63.3	63.8	0.01	1012.4	1021.51	0.6	0.9836	1	63.8	83	0.37	1021.5	1327.35	19.1	0.5523	1	NE	-	-	-	1.1.1.371	1MU8F@1224,1RNKY@1236,1X4MJ@135614,COG0673@1,COG0673@2	S	GO:0016491;GO:0055114
XHV734_0911	-	Osmotically inducible protein OsmY	3	70.6	83.2	0.23	423.7	499.15	12.6	0.6973	1	83.2	78.8	-0.08	499.1	472.68	-4.4	1	1	NE	-	-	K04065	-	1PCIJ@1224,1RRGP@1236,1X8M3@135614,COG2823@1,COG2823@2	S	-
XHV734_0912	-	PAS domain S-box	20	107.8	112	0.05	4310.9	4479.8	4.2	0.8902	1	112	100.4	-0.16	4479.8	4016.21	-11.6	0.7219	1	NE	-	-	-	-	1NSQ1@1224,1RYUZ@1236,1X504@135614,COG4251@1,COG4251@2	T	GO:0000155;GO:0007165;GO:0016310;GO:0016772
XHV734_0913	-	Two-component system regulatory protein	2	313.2	380.1	0.28	1252.9	1520.39	66.9	0.5173	1	380.1	301.4	-0.33	1520.4	1205.78	-78.7	0.5749	1	NE	-	-	-	-	1RD6H@1224,1S623@1236,1X5ZG@135614,COG0745@1,COG0745@2	KT	GO:0000160
XHV734_0914	-	Histidine kinase/response regulator hybrid protein	6	168.1	216	0.36	2016.6	2592.01	47.9	0.4351	1	216	225.5	0.06	2592	2706.47	9.5	0.9143	1	NE	-	-	-	-	1RFPE@1224,1SYEP@1236,1X4M4@135614,COG0784@1,COG0784@2,COG4191@1,COG4191@2	T	GO:0000160;GO:0000155;GO:0007165;GO:0016310;GO:0016772
XHV734_0915	-	2-amino-4-hydroxy-6-hydroxymethyldihydropteridine pyrophosphokinase	4	41.8	41	-0.03	334.2	328.01	-0.8	0.9412	1	41	17.2	-1.21	328	137.7	-23.8	0.207	1	NE	-	-	K00950	2.6.1.85,2.7.6.3,4.1.2.25	1RHNN@1224,1S62M@1236,1X6J5@135614,COG0801@1,COG0801@2	H	GO:0003848;GO:0009396
XHV734_0916	-	FolM Alternative dihydrofolate reductase 1	3	50.5	67.9	0.42	303	407.5	17.4	0.5132	1	67.9	53.5	-0.34	407.5	320.92	-14.4	0.6384	1	NE	-	-	K03793	-	1MUUV@1224,1RPGM@1236,1XC9W@135614,COG1028@1,COG1028@2	IQ	GO:0016491
XHV734_0917	-	hypothetical protein	18	0	0	0	0	0	0	1	1	0	0	0	0	0	0	1	1	ES	-	-	-	-	1N3CJ@1224,1RYCJ@1236,1X3YI@135614,COG1565@1,COG1565@2	S	-
XHV734_0918	-	conserved membrane hypothetical protein	5	38.6	56.2	0.53	386.2	562.11	17.6	0.584	1	56.2	90.5	0.68	562.1	905.19	34.3	0.6007	1	NE	-	-	-	-	1NGE7@1224,1SGEP@1236,1X7I7@135614,COG5652@1,COG5652@2	S	-
XHV734_0919	-	putative eukaryotic Peptidyl prolyl 4-hydroxylase, alpha subunit	15	38.3	41.4	0.11	1148.1	1241.39	3.1	0.7782	1	41.4	35.5	-0.21	1241.4	1065.65	-5.9	0.6841	1	NE	-	-	K00472	1.14.11.2	1NG7K@1224,1S7QH@1236,1X5S6@135614,COG3751@1,COG3751@2	O	GO:0016491;GO:0055114;GO:0005506;GO:0016705;GO:0031418
XHV734_0920	-	conserved exported hypothetical protein	20	72.6	73.3	0.01	2902.1	2930.16	0.7	0.9704	1	73.3	70.4	-0.06	2930.2	2816.7	-2.8	0.8909	1	NE	-	-	-	-	1QU15@1224,1T1KN@1236,1X4SU@135614,COG3291@1,COG3291@2	S	-
XHV734_0921	-	N-acetylglucosamine-regulated TonB-dependent outer membrane receptor	46	61.6	76.7	0.31	5663.3	7058.62	15.2	0.3513	1	76.7	57.7	-0.41	7058.6	5308.4	-19	0.2725	1	NE	-	-	-	-	1MX4K@1224,1RP6B@1236,1X4VT@135614,COG1629@1,COG1629@2,COG4771@2	P	-
XHV734_0922	-	General secretion pathway protein C	6	40.9	51.9	0.34	491.3	623.23	11	0.6135	1	51.9	20.3	-1.31	623.2	244.07	-31.6	0.1012	1	NE	-	-	K02452	-	1RFDB@1224,1SWT4@1236,1X7XY@135614,COG3031@1,COG3031@2	U	GO:0005515
XHV734_0923	-	General secretion pathway protein D / Type II secretion outermembrane pore forming protein (PulD)	11	57.5	58.7	0.03	1265.8	1292.13	1.2	0.9529	1	58.7	43.2	-0.44	1292.1	949.45	-15.6	0.3954	1	NE	-	-	K02453	-	1MUUA@1224,1RPJS@1236,1X4RY@135614,COG1450@1,COG1450@2	NU	GO:0009306;GO:0015627;GO:0015628;GO:0019867
XHV734_0924	gspE	general secretory pathway component, cryptic	15	79	108.9	0.46	2369.2	3268.38	30	0.4313	1	108.9	107.5	-0.02	3268.4	3225.57	-1.4	0.9787	1	NE	-	-	K02454	-	1MU7V@1224,1RMBS@1236,1X36S@135614,COG2804@1,COG2804@2	NU	GO:0005524;GO:0015627;GO:0015628
XHV734_0925	epsF	Type II secretion system protein F	10	32.6	53.4	0.69	651.9	1067.2	20.8	0.4425	1	53.4	52.7	-0.02	1067.2	1054.48	-0.6	0.9848	1	NE	-	-	K02455	-	1MV4U@1224,1RQ86@1236,1X3ZU@135614,COG1459@1,COG1459@2	U	GO:0015627;GO:0015628;GO:0009306;GO:0016020
XHV734_0926	gspG	pseudopilin, cryptic, general secretion pathway	9	41.7	47.2	0.17	750.9	848.75	5.4	0.7928	1	47.2	53	0.17	848.7	954.61	5.9	0.8742	1	NE	-	-	K02456	-	1RDX2@1224,1S3VS@1236,1X6M4@135614,COG2165@1,COG2165@2	U	GO:0015627;GO:0015628;GO:0002790;GO:0006810;GO:0008104;GO:0008150;GO:0009306;GO:0009987;GO:0015031;GO:0015833;GO:0032940;GO:0033036;GO:0042886;GO:0045184;GO:0046903;GO:0051179;GO:0051234;GO:0071702;GO:0071705
XHV734_0927	xcsH	Type II secretion system protein H	3	25.2	38.5	0.6	151	231.24	13.4	0.4467	1	38.5	31	-0.3	231.2	186.17	-7.5	0.716	1	NE	-	-	K02457	-	1RE8J@1224,1T2XJ@1236,1X8MC@135614,COG4970@1,COG4970@2	NU	GO:0015627;GO:0015628
XHV734_0928	xcsI	Type II secretory pathway pseudopilin	1	47.1	38	-0.3	94.1	76.02	-9.1	0.6653	1	38	8.2	-2.09	76	16.34	-29.8	0.3312	1	NE	-	-	K02458	-	1N737@1224,1SC8X@1236,1X8F5@135614,COG2165@1,COG2165@2	U	GO:0015627;GO:0015628
XHV734_0929	-	Type II secretion system protein GspJ	5	10.5	11.3	0.09	104.8	112.51	0.8	0.9202	1	11.3	11	-0.03	112.5	109.78	-0.3	0.9954	1	NE	-	-	K02459	-	1N942@1224,1SED4@1236,1X6QY@135614,COG4795@1,COG4795@2	U	GO:0015627;GO:0015628;GO:0002790;GO:0006810;GO:0008104;GO:0008150;GO:0009306;GO:0009987;GO:0015031;GO:0015833;GO:0032940;GO:0033036;GO:0042886;GO:0045184;GO:0046903;GO:0051179;GO:0051234;GO:0055085;GO:0071702;GO:0071705;GO:0071806;GO:0098776
XHV734_0930	-	Type II secretion system protein K	17	24.3	39.5	0.68	825.3	1341.68	15.2	0.1698	1	39.5	29.4	-0.41	1341.7	999.24	-10.1	0.39	1	NE	-	-	K02460	-	1RAQM@1224,1S2N8@1236,1X561@135614,COG3156@1,COG3156@2	U	GO:0009306;GO:0016021;GO:0002790;GO:0006810;GO:0008104;GO:0008150;GO:0009987;GO:0015031;GO:0015833;GO:0032940;GO:0033036;GO:0042886;GO:0045184;GO:0046903;GO:0051179;GO:0051234;GO:0071702;GO:0071705
XHV734_0931	-	Type II secretion system protein GspL	8	21.9	27.4	0.31	349.9	438	5.5	0.7133	1	27.4	31.2	0.18	438	498.56	3.8	0.812	1	NE	-	-	K02461	-	1N0FQ@1224,1RTEB@1236,1X7BU@135614,COG3297@1,COG3297@2	U	GO:0009276;GO:0015627;GO:0015628
XHV734_0932	-	General secretion pathway protein M	5	33	31.7	-0.06	330.4	317.1	-1.3	0.9271	1	31.7	21.9	-0.51	317.1	219.01	-9.8	0.5521	1	NE	-	-	K02462	-	1NGFT@1224,1SIFJ@1236,1X8P5@135614,COG3149@1,COG3149@2	U	GO:0009306
XHV734_0933	-	General secretion pathway protein N	3	49.6	55.8	0.17	297.4	335.04	6.3	0.6306	1	55.8	136.4	1.27	335	818.18	80.5	0.267	1	NE	-	-	K02463	-	1NKAJ@1224,1TEFQ@1236,1XBKR@135614,2EGH8@1,33A9B@2	S	-
XHV734_0934	-	hypothetical protein	1	0	0	0	0	0	0	1	1	0	0	0	0	0	0	1	1	NE	-	-	-	-	-	-	-
XHV734_0935	-	hypothetical protein	2	0	0	0	0	0	0	1	1	0	0	0	0	0	0	1	1	NE	-	-	-	-	-	-	-
XHV734_0936	-	N-acetylglucosamine-regulated TonB-dependent outer membrane receptor	44	48.7	55.1	0.17	4285.4	4846.35	6.4	0.5653	1	55.1	42.1	-0.38	4846.4	3705.85	-13	0.2194	1	NE	-	-	K02014	-	1PM54@1224,1SMMH@1236,COG1629@1,COG1629@2,COG4771@2	P	-
XHV734_0937	-	hypothetical protein	5	217.4	238.5	0.13	2173.6	2384.81	21.1	0.8418	1	238.5	145.7	-0.71	2384.8	1456.63	-92.8	0.4423	1	NE	-	-	-	-	-	-	-
XHV734_0938	-	Beta-galactosidase	31	38.7	41.8	0.11	2402.3	2594.66	3.1	0.7708	1	41.8	34.9	-0.25	2594.7	2165.74	-6.9	0.5318	1	NE	-	-	K01190	3.2.1.23	1MVBN@1224,1RT7U@1236,1X3ES@135614,COG3250@1,COG3250@2	G	GO:0004553;GO:0005975
XHV734_0939	-	Alpha-N-acetylglucosaminidase	48	38	46.7	0.29	3649.1	4484.89	8.7	0.3571	1	46.7	54.4	0.22	4484.9	5224.27	7.7	0.5539	1	NE	-	-	K01205	3.2.1.50	1R61E@1224,1RR1K@1236,1X9VP@135614,COG3669@1,COG3669@2	G	-
XHV734_0940	-	N-acetylglucosamine related transporter, NagX	16	100.6	111.1	0.14	3219.8	3556.01	10.5	0.7807	1	111.1	120.6	0.12	3556	3858.44	9.5	0.8343	1	NE	-	-	-	3.2.1.50	1R5FB@1224,1S1E0@1236,1X3EW@135614,COG4299@1,COG4299@2	S	-
XHV734_0941	yegW	Transcriptional regulator gntR family	7	134.5	143.4	0.09	1882.4	2006.93	8.9	0.8149	1	143.4	118.7	-0.27	2006.9	1662.1	-24.6	0.5681	1	NE	-	-	K03710	-	1P6ZJ@1224,1S1UB@1236,1X46B@135614,COG2188@1,COG2188@2	K	GO:0003700;GO:0006355;GO:0003677
XHV734_0942	-	N-acetyl glucosamine transporter, NagP	18	110.9	118.9	0.1	3992.2	4279.11	8	0.7157	1	118.9	108.1	-0.14	4279.1	3891.14	-10.8	0.666	1	NE	-	-	K02429	-	1MXDC@1224,1RMQJ@1236,1X3CS@135614,COG0738@1,COG0738@2	G	GO:0005887;GO:0055085;GO:0005354;GO:0005355;GO:0015757;GO:0016021;GO:1904659
XHV734_0943	-	Transcriptional regulator of N-acetylglucosamine utilization, LacI family	15	44.2	45.3	0.03	1325.9	1358.64	1.1	0.9495	1	45.3	0.7	-4.78	1358.6	20.64	-44.6	0	0	NE	-	down	K02529	-	1MVUR@1224,1RN2K@1236,1X2Z0@135614,COG1609@1,COG1609@2	K	GO:0003677;GO:0006355
XHV734_0944	-	Glucosamine-6-phosphate deaminase (isomerizing), alternative	8	48.4	53.9	0.15	774.3	862.16	5.5	0.8482	1	53.9	2.3	-4.06	862.2	36.53	-51.6	0.0042	0.10218	NE	-	-	K00820	2.6.1.16	1MXC7@1224,1RS53@1236,1X3UH@135614,COG2222@1,COG2222@2	M	GO:0097367;GO:1901135
XHV734_0945	agaAII	N-acetylgalactosamine-6-phosphate deacetylase	7	0.3	0.3	-0.02	3.8	3.61	0	1	1	0.3	0.1	-0.18	3.6	1.5	-0.2	0.7442	1	NE	-	-	K01443	3.5.1.25	1MW8Y@1224,1RMRV@1236,1X36K@135614,COG1820@1,COG1820@2	G	GO:0006044;GO:0008448;GO:0016787;GO:0016810
XHV734_0946	-	N-acetylglucosamine-regulated TonB-dependent outer membrane receptor	60	42.4	52.5	0.3	5093.7	6297.49	10	0.255	1	52.5	53.2	0.02	6297.5	6379.53	0.7	0.957	1	NE	-	-	K02014	-	1MV8W@1224,1RMQA@1236,1X3B5@135614,COG1629@1,COG1629@2,COG4771@2	P	-
XHV734_0947	cca	fused tRNA nucleotidyl transferase; 2'3'-cyclic phosphodiesterase and 2'nucleotidase and phosphatase	18	0	0	0	0	0	0	1	1	0	0	0	0	0	0	1	1	ES	-	-	K00974	2.7.7.19,2.7.7.72	1MU2X@1224,1RPFJ@1236,1X4F0@135614,COG0617@1,COG0617@2	F	GO:0001680;GO:0003723;GO:0004810;GO:0005524;GO:0006396;GO:0016779;GO:0003674;GO:0003824;GO:0004652;GO:0006139;GO:0006399;GO:0006725;GO:0006807;GO:0008033;GO:0008150;GO:0008152;GO:0009987;GO:0010467;GO:0016070;GO:0016740;GO:0016772;GO:0034470;GO:0034641;GO:0034660;GO:0043170;GO:0044237;GO:0044238;GO:0046483;GO:0070566;GO:0071704;GO:0090304;GO:1901360;GO:1990817
XHV734_0948	-	hypothetical protein	4	85.4	75.9	-0.17	683.2	607.37	-9.5	0.75	1	75.9	134.1	0.81	607.4	1072.78	58.2	0.7257	1	NE	-	-	-	-	-	-	-
XHV734_0949	-	hypothetical protein	7	50.9	55.1	0.11	712.2	771	4.2	0.8191	1	55.1	46.3	-0.25	771	647.98	-8.8	0.7405	1	NE	-	-	-	-	-	-	-
XHV734_0950	-	Soluble lytic murein transglycosylase precursor	23	90.7	97.2	0.1	4173.8	4470.83	6.5	0.7265	1	97.2	97.9	0.01	4470.8	4502.63	0.7	0.9749	1	NE	-	-	K08309	-	1MV3F@1224,1RMS8@1236,1X4NS@135614,COG0741@1,COG0741@2	M	GO:0004553;GO:0042597;GO:0000270;GO:0003674;GO:0003824;GO:0005575;GO:0005618;GO:0005623;GO:0006022;GO:0006026;GO:0006027;GO:0006807;GO:0008150;GO:0008152;GO:0008932;GO:0008933;GO:0009056;GO:0009057;GO:0009253;GO:0009274;GO:0016740;GO:0016757;GO:0030203;GO:0030288;GO:0030312;GO:0030313;GO:0031975;GO:0043170;GO:0044464;GO:0061783;GO:0071704;GO:0071944;GO:1901135;GO:1901136;GO:1901564;GO:1901565;GO:…
XHV734_0951	-	TonB-dependent receptor	42	73.2	80.4	0.13	6146.2	6756.46	7.3	0.6391	1	80.4	96.7	0.26	6756.5	8118.79	16.2	0.423	1	NE	-	-	K02014	-	1MU9K@1224,1RMTG@1236,1X3YY@135614,COG1629@1,COG1629@2,COG4206@1,COG4206@2,COG4771@2	P	-
XHV734_0952	-	hypothetical protein	2	0	0	0	0	0	0	1	1	0	0	0	0	0	0	1	1	NE	-	-	-	-	-	-	-
XHV734_0953	betA	choline dehydrogenase, a flavoprotein	24	88.2	88.6	0.01	4234.5	4254.81	0.4	0.986	1	88.6	112.2	0.34	4254.8	5386.19	23.6	0.4464	1	NE	-	-	K00108	1.1.99.1	1MV19@1224,1RMD2@1236,1X3AK@135614,COG2303@1,COG2303@2	E	GO:0008812;GO:0019285;GO:0016614;GO:0050660;GO:0055114;GO:0001505;GO:0003674;GO:0003824;GO:0005575;GO:0006091;GO:0006113;GO:0006575;GO:0006577;GO:0006578;GO:0006807;GO:0006950;GO:0006970;GO:0008150;GO:0008152;GO:0009058;GO:0009628;GO:0009987;GO:0015980;GO:0016020;GO:0016491;GO:0019695;GO:0031455;GO:0031456;GO:0034641;GO:0042133;GO:0042398;GO:0044237;GO:0044249;GO:0044271;GO:0050896;GO:0065007;GO:…
XHV734_0954	betB	betaine aldehyde dehydrogenase, NAD-dependent	15	57.4	63	0.13	1721.1	1889.31	5.6	0.6633	1	63	57.8	-0.12	1889.3	1734.24	-5.2	0.7383	1	NE	-	-	K00130	1.2.1.8	1MU1V@1224,1RMBQ@1236,1X3DG@135614,COG1012@1,COG1012@2	C	GO:0008802;GO:0019285;GO:0046872;GO:0016491;GO:0055114;GO:0016620;GO:0001505;GO:0003674;GO:0003824;GO:0004029;GO:0005488;GO:0005515;GO:0005575;GO:0005622;GO:0005623;GO:0005737;GO:0005829;GO:0006575;GO:0006577;GO:0006578;GO:0006807;GO:0006950;GO:0006970;GO:0008150;GO:0008152;GO:0009058;GO:0009314;GO:0009628;GO:0009987;GO:0010165;GO:0010212;GO:0016043;GO:0016903;GO:0019695;GO:0022607;GO:0031455;GO:…
XHV734_0955	betT	choline transporter of high affinity	27	85.8	90.9	0.08	4631.9	4911.08	5.2	0.7956	1	90.9	73.9	-0.3	4911.1	3991.63	-17	0.3715	1	NE	-	-	K02168	-	1MV0K@1224,1RP3E@1236,1X4T6@135614,COG1292@1,COG1292@2	M	GO:0016020;GO:0022857;GO:0071705
XHV734_0956	-	Metal-dependent hydrolase	6	177.6	135.2	-0.39	2131.3	1621.99	-42.4	0.2916	1	135.2	61.8	-1.12	1622	742.12	-73.3	0.0259	0.47953	NE	-	-	-	-	1RAQ2@1224,1SYEQ@1236,1X4AU@135614,COG3568@1,COG3568@2	L	-
XHV734_0957	-	Periplasmic thiol:disulfide interchange protein DsbA	12	127.5	113.8	-0.16	3060.5	2732.07	-13.7	0.7004	1	113.8	59.8	-0.92	2732.1	1434.71	-54.1	0.0915	1	NE	-	-	K03673	-	1RGWH@1224,1S5WA@1236,1X5HB@135614,COG1651@1,COG1651@2	O	GO:0045454;GO:0015035
XHV734_0958	-	Thiol:disulfide interchange protein	11	204.5	184.2	-0.15	4498.2	4051.45	-20.3	0.7016	1	184.2	173.8	-0.08	4051.5	3824.16	-10.3	0.8223	1	NE	-	-	K03673	-	1RGWH@1224,1S5WA@1236,1X62Z@135614,COG1651@1,COG1651@2	O	GO:0045454
XHV734_0959	-	putative cytochrome c2	12	124.2	146	0.23	2980.7	3504.38	21.8	0.5477	1	146	122.4	-0.25	3504.4	2938.21	-23.6	0.5976	1	NE	-	-	-	-	1N2NB@1224,1RZFP@1236,1X4PC@135614,COG2863@1,COG2863@2	C	GO:0009055;GO:0020037;GO:0005506;GO:0042597
XHV734_0960	yihA	GTP-binding protein	10	35.8	32.9	-0.12	716.9	658.05	-2.9	0.855	1	32.9	36.7	0.15	658.1	733.43	3.8	0.8932	1	NE	-	-	K03978	-	1MY3Z@1224,1RNJP@1236,1X5C6@135614,COG0218@1,COG0218@2	D	GO:0005525;GO:0000166;GO:0001882;GO:0001883;GO:0003674;GO:0005488;GO:0005575;GO:0005622;GO:0005623;GO:0005737;GO:0005829;GO:0017076;GO:0019001;GO:0032549;GO:0032550;GO:0032553;GO:0032555;GO:0032561;GO:0035639;GO:0036094;GO:0043167;GO:0043168;GO:0044424;GO:0044444;GO:0044464;GO:0097159;GO:0097367;GO:1901265;GO:1901363
XHV734_0961	gshA	Glutamate--cysteine ligase	15	0.1	0	-0.08	1.7	0	-0.1	1	1	0	0	0	0	0	0	1	1	ES	-	-	K01919	6.3.2.2	1MU47@1224,1SKFF@1236,1X3I6@135614,COG3572@1,COG3572@2	H	GO:0004357;GO:0006750;GO:0003824;GO:0042398
XHV734_0962	-	Two-component system sensor protein	4	52.4	59.7	0.19	418.9	477.44	7.3	0.7527	1	59.7	38.5	-0.62	477.4	307.92	-21.2	0.3737	1	NE	-	-	K02484	-	1MUAK@1224,1RPP2@1236,1X6C6@135614,COG0642@1,COG2205@2	T	GO:0007165;GO:0016021;GO:0016310;GO:0016772;GO:0000155
XHV734_0963	ompR	DNA-binding response regulator in two-component regulatory system with EnvZ	9	83	73.6	-0.17	1493.2	1324.38	-9.4	0.739	1	73.6	72.8	-0.01	1324.4	1311.03	-0.7	0.9834	1	NE	-	-	K02483	-	1MY3D@1224,1RPKN@1236,1X6FY@135614,COG0745@1,COG0745@2	T	GO:0000160;GO:0003677;GO:0006355
XHV734_0964	-	Glycosyltransferase	11	127.8	139.5	0.13	2811.1	3068.97	11.7	0.7046	1	139.5	196.7	0.49	3069	4328.32	57.2	0.4081	1	NE	-	-	-	-	1N01H@1224,1S8Z9@1236,1X5Z9@135614,COG0438@1,COG0438@2	M	-
XHV734_0965	-	hypothetical protein	2	9.6	9.9	0.05	38.3	39.72	0.4	1	1	9.9	0.4	-2.99	39.7	1.5	-9.6	0.428	1	NE	-	-	-	-	-	-	-
XHV734_0966	-	Diguanylate cyclase	47	65.7	71.9	0.13	6172.3	6761.32	6.3	0.7103	1	71.9	80.7	0.16	6761.3	7582.41	8.7	0.6393	1	NE	-	-	-	3.1.3.3	1NWNJ@1224,COG2202@1,COG2202@2,COG2203@1,COG2203@2,COG3920@1,COG3920@2	T	GO:0004673;GO:0005515;GO:0006355
XHV734_0967	frmR	regulator protein that represses frmRAB operon	2	147.8	133.3	-0.15	591.1	533.2	-14.5	0.656	1	133.3	159.8	0.26	533.2	639.09	26.5	0.831	1	NE	-	-	K23239	-	1N6ZN@1224,1S6I2@1236,1X7IP@135614,COG1937@1,COG1937@2	S	GO:0003677;GO:0006355;GO:0046872
XHV734_0968	frmA	alcohol dehydrogenase class III/glutathione-dependent formaldehyde dehydrogenase	9	147.3	161.2	0.13	2650.7	2901.79	14	0.7281	1	161.2	165.8	0.04	2901.8	2983.73	4.6	0.9227	1	NE	-	-	K00121	1.1.1.1,1.1.1.284	1MUK4@1224,1RNQ4@1236,1X3UT@135614,COG1062@1,COG1062@2	C	GO:0008270;GO:0016491;GO:0055114;GO:0006069;GO:0051903;GO:0003674;GO:0003824;GO:0004022;GO:0004024;GO:0005488;GO:0005515;GO:0005575;GO:0005622;GO:0005623;GO:0005737;GO:0005829;GO:0006081;GO:0008150;GO:0008152;GO:0009056;GO:0009636;GO:0009987;GO:0010033;GO:0016614;GO:0016616;GO:0016999;GO:0017001;GO:0017144;GO:0042221;GO:0042802;GO:0043167;GO:0043169;GO:0044237;GO:0044248;GO:0044281;GO:0044282;GO:…
XHV734_0969	gfa	Glutathione-dependent formaldehyde-activating enzyme	9	33.6	39.8	0.24	604.3	716.48	6.2	0.6938	1	39.8	45.9	0.2	716.5	825.62	6.1	0.7533	1	NE	-	-	K03396	4.4.1.22	1MX4A@1224,1S25J@1236,1X61A@135614,COG3791@1,COG3791@2	H	GO:0008270;GO:0046294;GO:0051907;GO:0016846
XHV734_0970	frmB	S-formylglutathione hydrolase	16	51.5	56.8	0.14	1647.3	1816.62	5.3	0.7348	1	56.8	60.4	0.09	1816.6	1931.6	3.6	0.8889	1	NE	-	-	K01070	3.1.2.12	1MUID@1224,1RMR3@1236,1X2XZ@135614,COG0627@1,COG0627@2	S	GO:0018738;GO:0046294
XHV734_0971	-	hypothetical protein	2	47.1	44.5	-0.08	188.4	178.19	-2.6	0.7545	1	44.5	42.9	-0.05	178.2	171.61	-1.6	0.9444	1	NE	-	-	-	-	-	-	-
XHV734_0972	-	Transcriptional regulator, GntR family / Aspartate aminotransferase	23	89.5	91.9	0.04	4116.9	4226.94	2.4	0.9404	1	91.9	83.8	-0.13	4226.9	3853.08	-8.1	0.8025	1	NE	-	-	-	-	1MV6F@1224,1RMQ0@1236,1X30H@135614,COG1167@1,COG1167@2	K	GO:0009058;GO:0030170;GO:0003700;GO:0006355;GO:0003824
XHV734_0973	-	Phenazine biosynthesis protein PhzF family	9	24.2	29.2	0.26	434.8	524.73	5	0.7319	1	29.2	57.5	0.96	524.7	1035.15	28.4	0.3065	1	NE	-	-	-	-	1R9X4@1224,1RZ0R@1236,1X6JB@135614,COG0384@1,COG0384@2	S	GO:0003824;GO:0009058
XHV734_0974	-	Permease	13	70.6	79.5	0.17	1836.4	2066.18	8.8	0.7789	1	79.5	76	-0.06	2066.2	1975.21	-3.5	0.931	1	NE	-	-	-	-	1RCJA@1224,1SZQ4@1236,1X7RZ@135614,COG0697@1,COG0697@2	EG	GO:0016020;GO:0016021
XHV734_0975	-	hypothetical protein	0	0	0	0	0	0	0	1	1	0	0	0	0	0	0	1	1	NE	-	-	-	-	1QB6F@1224,1T6Q8@1236,1X7WN@135614,29ZXI@1,30MZ2@2	-	-
XHV734_0976	-	transposase	6	0	0	0	0	0	0	1	1	0	0	0	0	0	0	1	1	N/A	-	-	-	-	1N0VW@1224,1SH48@1236,1XADJ@135614,COG3293@1,COG3293@2	L	-
XHV734_0977	-	hypothetical protein	6	0	0	0	0	0	0	1	1	0	0	0	0	0	0	1	1	N/A	-	-	-	-	1N8GF@1224,1SD2P@1236,COG3293@1,COG3293@2	L	-
XHV734_0980	-	Cellulase	17	114.5	135.1	0.24	3893	4593.74	20.6	0.5421	1	135.1	131.9	-0.03	4593.7	4484.76	-3.2	0.9374	1	NE	-	-	-	-	1QU16@1224,1T1KP@1236,2F1KH@1,33UKX@2	G	GO:0000272;GO:0008810;GO:0004553
XHV734_0981	-	conserved exported hypothetical protein	21	76.6	79.7	0.06	3219	3346.49	3	0.9152	1	79.7	72.5	-0.13	3346.5	3043.81	-7.2	0.8257	1	NE	-	-	-	-	1NMFP@1224,1SGM2@1236,COG5297@1,COG5297@2	G	GO:0004553;GO:0000272;GO:0008810
XHV734_0982	-	Rhamnogalacturonase B	28	74	86.9	0.23	4145.7	4869.19	12.9	0.555	1	86.9	70	-0.31	4869.2	3918.15	-17	0.4465	1	NE	-	-	K18195	4.2.2.23	1R600@1224,1S10X@1236,COG4625@1,COG4625@2	S	GO:0030246;GO:0005975;GO:0016837;GO:0003824
XHV734_0983	-	hypothetical protein	1	136.4	158.6	0.22	272.7	317.26	22.3	0.3274	1	158.6	193.5	0.29	317.3	387.05	34.9	1	1	NE	-	-	-	-	-	-	-
XHV734_0984	-	hypothetical protein	2	4.6	3.1	-0.46	18.6	12.38	-1.5	0.8296	1	3.1	1	-1.07	12.4	3.8	-2.1	0.4265	1	NE	-	-	-	-	1R3ND@1224,1SCM6@1236,1X8A9@135614,2DR7V@1,33AKS@2	-	-
XHV734_0985	-	conserved membrane hypothetical protein	4	96.2	88.2	-0.12	769.6	705.96	-8	0.8376	1	88.2	64.1	-0.46	706	512.77	-24.1	0.5315	1	NE	-	-	-	-	1NB5W@1224,1SGTN@1236,2E6H5@1,3314C@2	S	-
XHV734_0986	-	Amidohydrolase	12	147.6	151.4	0.04	3542.3	3633.58	3.8	0.9238	1	151.4	195.6	0.37	3633.6	4694.96	44.2	0.5714	1	NE	-	-	-	1.13.12.3	1MXQX@1224,1RQGS@1236,1X35X@135614,COG1228@1,COG1228@2	Q	GO:0016787;GO:0006044;GO:0008448;GO:0016810
XHV734_0987	-	Amidohydrolase family protein	10	89.6	91.5	0.03	1792.3	1830.87	1.9	0.9427	1	91.5	109	0.25	1830.9	2180.84	17.5	0.6384	1	NE	-	-	-	-	1MXXR@1224,1RRK7@1236,1X4CC@135614,COG1228@1,COG1228@2	Q	GO:0016810;GO:0016787
XHV734_0988	-	hypothetical protein	5	99.7	118.9	0.25	997.1	1188.91	19.2	0.6638	1	118.9	127.8	0.1	1188.9	1278.13	8.9	0.9243	1	NE	-	-	-	-	1RHYI@1224,1SC49@1236,1X6K1@135614,COG3803@1,COG3803@2	S	GO:0005515
XHV734_0989	-	hypothetical protein	5	0	0	0	0	0	0	1	1	0	0	0	0	0	0	1	1	NE	-	-	-	-	-	-	-
XHV734_0990	-	Glutaredoxin-like protein	6	79.5	59.9	-0.4	954.4	719.13	-19.6	0.6061	1	59.9	19.6	-1.56	719.1	235.44	-40.3	0.1096	1	NE	-	-	K07390	2.8.1.1,2.8.1.2	1MZ4V@1224,1S640@1236,1X4PV@135614,COG0278@1,COG0278@2,COG0316@1,COG0316@2,COG0607@1,COG0607@2	OP	GO:0009055;GO:0015035;GO:0045454;GO:0003674;GO:0003824;GO:0004792;GO:0005575;GO:0005622;GO:0005623;GO:0005737;GO:0016740;GO:0016782;GO:0016783;GO:0044424;GO:0044464
XHV734_0991	-	hypothetical protein	7	129.3	129.9	0.01	1810.1	1818.02	0.6	0.9941	1	129.9	120.8	-0.1	1818	1691.53	-9	0.925	1	NE	-	-	-	-	-	-	-
XHV734_0992	-	Acetylxylan esterase	8	124.2	128.2	0.05	1987.4	2051.66	4	0.9474	1	128.2	171.5	0.42	2051.7	2744.25	43.3	0.5963	1	NE	-	-	K22278	3.5.1.104,3.5.1.41	1PJQG@1224,1SF2E@1236,1X35Y@135614,COG0726@1,COG0726@2	G	GO:0005975;GO:0016810;GO:0003824
XHV734_0993	-	Ligand-gated channel	37	69.4	70.4	0.02	5132.8	5212.08	1.1	0.954	1	70.4	73.4	0.06	5212.1	5429.54	2.9	0.8884	1	NE	-	-	K16088	-	1MW5E@1224,1RMBD@1236,1X3NJ@135614,COG4773@1,COG4773@2	P	GO:0009279;GO:0015344;GO:0015891;GO:0038023
XHV734_0994	-	hypothetical protein	7	0	0	0	0	0	0	1	1	0	0	0	0	0	0	1	1	N/A	-	-	-	-	1N8GF@1224,1SD2P@1236,COG3293@1,COG3293@2	L	-
XHV734_0995	-	transposase	6	0	0	0	0	0	0	1	1	0	0	0	0	0	0	1	1	N/A	-	-	-	-	1N0VW@1224,1SH48@1236,1XADJ@135614,COG3293@1,COG3293@2	L	-
XHV734_0996	-	putative enzyme	12	96.9	92.4	-0.07	2325.2	2217.55	-4.5	0.8465	1	92.4	83.5	-0.15	2217.6	2003.08	-8.9	0.7336	1	NE	-	-	-	-	1RA3I@1224,1SVQT@1236,1X7E4@135614,COG2265@1,COG2265@2	J	GO:0002098
XHV734_0997	-	Lysophospholipase L1 and related esterase	6	94	96.2	0.03	1128.1	1154.14	2.2	0.9566	1	96.2	87.8	-0.13	1154.1	1053.97	-8.3	0.8622	1	NE	-	-	-	-	1P3T8@1224,1T09G@1236,1XCZI@135614,COG2755@1,COG2755@2	E	-
XHV734_0998	aspC	putative aspartate aminotransferase	20	79.5	66.7	-0.25	3181.4	2666.06	-12.9	0.4932	1	66.7	1	-5.1	2666.1	39.09	-65.7	0	0	NE	-	down	K14260	2.6.1.2,2.6.1.66	1MW0Z@1224,1RN5B@1236,1X32P@135614,COG0436@1,COG0436@2	E	GO:0003824;GO:0009058;GO:0030170;GO:0003674;GO:0004021;GO:0005488;GO:0005575;GO:0005623;GO:0005886;GO:0006082;GO:0006090;GO:0006520;GO:0006522;GO:0006523;GO:0006807;GO:0006950;GO:0006974;GO:0008144;GO:0008150;GO:0008152;GO:0008483;GO:0008652;GO:0009078;GO:0009079;GO:0009987;GO:0016020;GO:0016053;GO:0016740;GO:0016769;GO:0019272;GO:0019752;GO:0019842;GO:0030632;GO:0032787;GO:0033554;GO:0036094;GO:…
XHV734_0999	apxIB	Toxin RTX-I translocation ATP-binding protein	25	71.1	69.6	-0.03	3557.3	3480.92	-1.5	0.9312	1	69.6	85.2	0.29	3480.9	4259.74	15.6	0.47	1	NE	-	-	K11004	-	1R2T0@1224,1SBE1@1236,1X5EZ@135614,COG2274@1,COG2274@2	V	GO:0005524;GO:0016021;GO:0042626;GO:0055085;GO:0030253;GO:0030256;GO:0006508;GO:0008233;GO:0016887
XHV734_1000	-	hypothetical protein	3	21.2	25.8	0.27	127.2	154.59	4.6	0.8486	1	25.8	21.6	-0.24	154.6	129.61	-4.2	1	1	N/A	-	-	K11003	-	1MUI8@1224,1RNK4@1236,1X39B@135614,COG0845@1,COG0845@2	M	-
XHV734_1001	-	transposase	6	0	0	0	0	0	0	1	1	0	0	0	0	0	0	1	1	N/A	-	-	-	-	1N0VW@1224,1SH48@1236,1XADJ@135614,COG3293@1,COG3293@2	L	-
XHV734_1002	-	hypothetical protein	6	0	0	0	0	0	0	1	1	0	0	0	0	0	0	1	1	N/A	-	-	-	-	1N8GF@1224,1SD2P@1236,COG3293@1,COG3293@2	L	-
XHV734_1003	-	hypothetical protein	12	102.1	94.3	-0.11	2450	2263.75	-7.8	0.8768	1	94.3	74.2	-0.34	2263.7	1780.8	-20.1	0.65	1	NE	-	-	K11003	-	1MUI8@1224,1RNK4@1236,1X39B@135614,COG0845@1,COG0845@2	M	GO:0009306;GO:0016020;GO:0015031;GO:0016021
XHV734_1004	-	hypothetical protein	15	70.6	67.9	-0.06	2118.6	2037.75	-2.7	0.9192	1	67.9	68	0	2037.8	2038.96	0	0.9986	1	NE	-	-	K21481	-	-	-	-
XHV734_1007	-	transposase	6	0	0	0	0	0	0	1	1	0	0	0	0	0	0	1	1	N/A	-	-	-	-	1N0VW@1224,1SH48@1236,1XADJ@135614,COG3293@1,COG3293@2	L	-
XHV734_1008	-	hypothetical protein	6	0	0	0	0	0	0	1	1	0	0	0	0	0	0	1	1	N/A	-	-	-	-	1N8GF@1224,1SD2P@1236,COG3293@1,COG3293@2	L	-
XHV734_1010	rsgA	Small ribosomal subunit biogenesis GTPase RsgA	11	0.1	0.2	0.13	1.3	3.49	0.1	1	1	0.2	0	-0.21	3.5	0	-0.2	1	1	ES	-	-	K06949	3.1.3.100	1MUEF@1224,1RMMB@1236,1X2Y7@135614,COG1162@1,COG1162@2	S	GO:0003924;GO:0005525
XHV734_1011	-	hypothetical protein	12	74.3	73.4	-0.02	1784.1	1760.57	-1	0.9713	1	73.4	107.9	0.55	1760.6	2590.03	34.6	0.5049	1	NE	-	-	-	-	1PYFH@1224,1RP1J@1236,1X34Y@135614,COG3930@1,COG3930@2	S	-
XHV734_1012	-	hypothetical protein	9	80.3	84.5	0.07	1444.5	1521.65	4.3	0.9098	1	84.5	105	0.31	1521.6	1890.22	20.5	0.8129	1	NE	-	-	-	-	-	-	-
XHV734_1013	-	hypothetical protein	2	32.5	22	-0.55	130.2	87.97	-10.6	0.3531	1	22	41.5	0.89	88	166.09	19.5	0.9797	1	NE	-	-	-	-	-	-	-
XHV734_1014	-	Type 1 glutamine amidotransferase domain-containing protein	8	42.4	42.4	0	678	678.38	0	0.9992	1	42.4	53.7	0.33	678.4	859	11.3	0.5773	1	NE	-	-	-	-	1MVTT@1224,1RPVK@1236,1X3YU@135614,COG0693@1,COG0693@2	S	-
XHV734_1015	suxB	amylosucrase or alpha amylase	33	60.2	58.3	-0.04	3970.8	3849.16	-1.8	0.8726	1	58.3	12.1	-2.18	3849.2	800.95	-46.2	0	0	NE	-	down	K05341	2.4.1.4,3.2.1.1,5.4.99.16	1MVKX@1224,1RMXP@1236,1X49R@135614,COG0366@1,COG0366@2	G	GO:0003824;GO:0005975
XHV734_1016	suxA	putative sucrose-specific TonB-dependent receptor	40	79.5	82.6	0.05	6361.8	6606.66	3.1	0.8713	1	82.6	35.7	-1.19	6606.7	2858.6	-46.9	0.0005	0.01625	NE	-	down	-	-	1MXVP@1224,1RS4C@1236,1XA4J@135614,COG1629@1,COG1629@2,COG4206@1,COG4206@2	M	-
XHV734_1017	suxC	Sugar transporter	21	86.9	82.6	-0.07	3648.4	3469.79	-4.3	0.8065	1	82.6	28.2	-1.52	3469.8	1184.45	-54.4	0	0	NE	-	down	K16211	-	1MX4Z@1224,1RRNW@1236,1X5WT@135614,COG2211@1,COG2211@2	G	GO:0005887;GO:0055085
XHV734_1018	suxR	Transcriptional regulator	11	67.9	69.5	0.03	1493.8	1529.69	1.6	0.9496	1	69.5	76.1	0.13	1529.7	1675	6.6	0.8514	1	NE	-	-	-	-	1MW7E@1224,1RQF1@1236,1X6BY@135614,COG1609@1,COG1609@2	K	GO:0003677;GO:0006355
XHV734_1019	phaB	Acetoacetyl-CoA reductase	8	60.4	60.7	0.01	965.8	970.61	0.3	0.9898	1	60.7	30.6	-0.97	970.6	488.95	-30.1	0.2395	1	NE	-	-	K00023	-	1MUEV@1224,1RNH2@1236,1X5WJ@135614,COG1028@1,COG1028@2	IQ	GO:0005737;GO:0018454;GO:0042619;GO:0055114
XHV734_1020	citN	Citrate transporter	11	134.6	133.4	-0.01	2960.3	2935.26	-1.1	0.9754	1	133.4	75	-0.82	2935.3	1649.99	-58.4	0.05	0.80608	NE	-	-	K03300	-	1N25B@1224,1RR4W@1236,1X32V@135614,COG2851@1,COG2851@2	C	GO:0015137;GO:0015746;GO:0016021;GO:0055085
XHV734_1021	-	Phosphate-specific outer membrane porin OprP	22	92.2	115.8	0.32	4058.9	5093.12	23.5	0.4132	1	115.8	75.8	-0.6	5093.1	3336.74	-39.9	0.2068	1	NE	-	-	K07221	-	1RG6T@1224,1S412@1236,1X3QS@135614,COG3746@1,COG3746@2	P	-
XHV734_1022	tctD	Transcriptional regulatory protein tctD	10	44.4	41.9	-0.08	887.9	837.87	-2.5	0.9561	1	41.9	10.8	-1.87	837.9	215.01	-31.1	0.2671	1	NE	-	-	K07774	-	1RBE8@1224,1SYER@1236,1X4A6@135614,COG0745@1,COG0745@2	K	GO:0000160;GO:0003677;GO:0006355
XHV734_1023	-	Histidine kinase	13	66.2	65.8	-0.01	1720.9	1710.48	-0.4	0.9831	1	65.8	58.4	-0.17	1710.5	1519	-7.4	0.6856	1	NE	-	-	K07649	-	1N1Z2@1224,1T1KQ@1236,1X3RC@135614,COG0642@1,COG2205@2	T	GO:0000155;GO:0007165;GO:0016021;GO:0016310;GO:0016772
XHV734_1024	-	periplasmic iron-binding protein	14	161.4	177.8	0.14	4518.2	4977.26	16.4	0.6687	1	177.8	116.5	-0.61	4977.3	3261.62	-61.3	0.1063	1	NE	-	-	K02012	-	1MY20@1224,1RMBC@1236,1X4FX@135614,COG1840@1,COG1840@2	P	-
XHV734_1025	-	hypothetical protein	2	39.5	27.6	-0.5	158.2	110.47	-11.9	0.4933	1	27.6	57.1	1.02	110.5	228.37	29.5	0.8015	1	NE	-	-	-	-	-	-	-
XHV734_1026	agmR	Glycerol metabolism activator	1	201.1	252.5	0.33	402.1	504.95	51.4	0.3391	1	252.5	261.6	0.05	505	523.22	9.1	1	1	NE	-	-	-	-	1P4TD@1224,1RYY9@1236,1X48T@135614,COG2197@1,COG2197@2	KT	GO:0003677;GO:0006355;GO:0000160;GO:0003674;GO:0003676;GO:0005488;GO:0008150;GO:0009889;GO:0010468;GO:0010556;GO:0019219;GO:0019222;GO:0031323;GO:0031326;GO:0050789;GO:0050794;GO:0051171;GO:0051252;GO:0060255;GO:0065007;GO:0080090;GO:0097159;GO:1901363;GO:1903506;GO:2000112;GO:2001141
XHV734_1027	-	Outer membrane receptor protein	32	117.5	132.2	0.17	7520.2	8463.17	14.7	0.5083	1	132.2	146.1	0.14	8463.2	9351.07	13.9	0.6213	1	NE	-	-	K02014	-	1MUPZ@1224,1RMMP@1236,1X4AV@135614,COG1629@1,COG4771@2	P	-
XHV734_1028	-	conserved exported hypothetical protein	12	175.9	191.8	0.12	4222	4602.41	15.9	0.7514	1	191.8	222.9	0.22	4602.4	5349.28	31.1	0.6852	1	NE	-	-	-	-	1R74D@1224,1RSXV@1236,COG0657@1,COG0657@2	I	-
XHV734_1029	-	Sensor histidine kinase	22	65.4	58.6	-0.16	2879.1	2579.74	-6.8	0.6749	1	58.6	54.2	-0.11	2579.7	2382.76	-4.5	0.8055	1	NE	-	-	K10819	2.7.13.3	1MUY7@1224,1RP2U@1236,1X43U@135614,COG0642@1,COG0784@1,COG0784@2,COG2205@2,COG4191@1,COG4191@2	T	GO:0000160;GO:0000155;GO:0007165;GO:0016310;GO:0016772
XHV734_1030	-	Phosphate-specific outer membrane porin OprP	17	127.4	135	0.08	4331	4588.8	7.6	0.8082	1	135	133.3	-0.02	4588.8	4533.46	-1.6	0.9621	1	NE	-	-	K07221	-	1RA39@1224,1S2UH@1236,1X5ED@135614,COG3746@1,COG3746@2	P	-
XHV734_1031	dctA	C4-dicarboxylic acid, orotate and citrate transporter	11	174.4	208.7	0.26	3837.1	4592.19	34.3	0.691	1	208.7	180.1	-0.21	4592.2	3962.42	-28.6	0.7613	1	NE	-	-	K11103	-	1MU0Q@1224,1RMEN@1236,1X2YQ@135614,COG1301@1,COG1301@2	C	GO:0015293;GO:0016021;GO:0006835;GO:0005575;GO:0005623;GO:0005886;GO:0016020;GO:0044464;GO:0071944
XHV734_1032	-	hypothetical protein	2	108.5	99.2	-0.13	434.2	396.6	-9.4	0.5743	1	99.2	138.1	0.47	396.6	552.57	39	0.9957	1	NE	-	-	-	-	-	-	-
XHV734_1033	maeB	putative fused malic enzyme oxidoreductase	23	1.5	0.5	-0.76	68	21.4	-1	0.0175	0.87257	0.5	0	-0.55	21.4	0	-0.5	0.0037	0.09224	GD	-	-	K00029	1.1.1.38,1.1.1.40,2.3.1.8	1MU0A@1224,1RN5F@1236,1X2XY@135614,COG0280@1,COG0280@2,COG0281@1,COG0281@2	C	GO:0004471;GO:0055114;GO:0016746;GO:0051287;GO:0004470;GO:0006108;GO:0046872;GO:0003674;GO:0003824;GO:0004473;GO:0005488;GO:0008150;GO:0008152;GO:0016491;GO:0016614;GO:0016615;GO:0016616;GO:0030145;GO:0043167;GO:0043169;GO:0046914
XHV734_1034	-	Alpha-1,2-mannosidase	55	87.8	101.4	0.21	9656.3	11158.68	13.7	0.4724	1	101.4	100.9	-0.01	11158.7	11094.6	-0.6	0.9775	1	NE	-	-	-	-	1N86N@1224,1RZCC@1236,1X4Z0@135614,COG3537@1,COG3537@2	G	GO:0030246;GO:0003824
XHV734_1036	-	hypothetical protein	3	61	45.6	-0.41	365.8	273.54	-15.4	0.3	1	45.6	32.2	-0.49	273.5	193.02	-13.4	0.4895	1	NE	-	-	-	-	1N7QM@1224,1SHHF@1236,1X821@135614,COG4391@1,COG4391@2	S	-
XHV734_1037	-	Glycosyltransferase	11	166	129	-0.36	3651.8	2837.5	-37	0.6167	1	129	135.6	0.07	2837.5	2982.63	6.6	0.932	1	NE	-	-	-	-	1MUTA@1224,1RS31@1236,1X41U@135614,COG0438@1,COG0438@2	M	-
XHV734_1038	-	membrane protein	11	132	98	-0.43	2904.2	2156.55	-34	0.2326	1	98	67.5	-0.53	2156.5	1485.43	-30.5	0.265	1	NE	-	-	-	-	1N2FC@1224,1SA03@1236,1X4DW@135614,COG3307@1,COG3307@2	M	-
XHV734_1039	lpxL	Lipid A biosynthesis lauroyltransferase	11	116.9	67	-0.79	2572.4	1474.72	-49.9	0.1271	1	67	34.5	-0.94	1474.7	758.05	-32.6	0.0872	1	NE	-	-	K02517	2.3.1.241,2.3.1.242,2.3.1.243	1MVNI@1224,1RMZ5@1236,1X3W9@135614,COG1560@1,COG1560@2	M	GO:0009245;GO:0016021;GO:0016740;GO:0003674;GO:0003824;GO:0005575;GO:0005623;GO:0005886;GO:0005975;GO:0006082;GO:0006629;GO:0006643;GO:0006644;GO:0006664;GO:0006793;GO:0006796;GO:0006950;GO:0008150;GO:0008152;GO:0008610;GO:0008654;GO:0008951;GO:0009058;GO:0009247;GO:0009266;GO:0009311;GO:0009312;GO:0009409;GO:0009628;GO:0009987;GO:0016020;GO:0016051;GO:0016053;GO:0016746;GO:0016747;GO:0019637;GO:…
XHV734_1040	waaA	3-deoxy-D-manno-octulosonic acid transferase	18	0	0	0	0	0	0	1	1	0	0	0	0	0	0	1	1	ES	-	-	K02527	2.4.99.12,2.4.99.13,2.4.99.14,2.4.99.15	1MU9F@1224,1RNBR@1236,1X4GI@135614,COG1519@1,COG1519@2	M	GO:0016740;GO:0003674;GO:0003824;GO:0005575;GO:0005623;GO:0005886;GO:0005975;GO:0006629;GO:0006643;GO:0006644;GO:0006664;GO:0006793;GO:0006796;GO:0008150;GO:0008152;GO:0008610;GO:0008654;GO:0009058;GO:0009245;GO:0009247;GO:0009311;GO:0009312;GO:0009987;GO:0016020;GO:0016051;GO:0019637;GO:0044237;GO:0044238;GO:0044249;GO:0044255;GO:0044464;GO:0046467;GO:0046493;GO:0071704;GO:0071944;GO:0090407;GO:…
XHV734_1041	-	Type I secretion outer membrane protein, TolC precursor	28	106.7	91	-0.23	5975.6	5097.42	-15.7	0.5353	1	91	28.1	-1.66	5097.4	1571.12	-63	0.0004	0.01343	NE	-	down	K12340	-	1MWCJ@1224,1RQQV@1236,1X306@135614,COG1538@1,COG1538@2	MU	GO:0015562;GO:0019867;GO:0055085
XHV734_1042	pcm	Protein-L-isoaspartate O-methyltransferase 2	7	0.6	0.1	-0.5	7.8	1.44	-0.5	0.3495	1	0.1	0	-0.14	1.4	0	-0.1	1	1	NE	-	-	K00573	2.1.1.77	1RD6S@1224,1S0KH@1236,1X4FI@135614,COG2518@1,COG2518@2	O	GO:0004719;GO:0006464
XHV734_1043	-	Transcriptional regulator, TetR family	5	253.3	265.8	0.07	2533.1	2658.48	12.5	0.9015	1	265.8	292.3	0.14	2658.5	2923.03	26.5	0.8349	1	NE	-	-	K18301	-	1MZ9E@1224,1S8XT@1236,1X5Z1@135614,COG1309@1,COG1309@2	K	GO:0003677
XHV734_1044	-	GGDEF family protein	29	149	139.3	-0.1	8644.6	8081.93	-9.7	0.7624	1	139.3	145.5	0.06	8081.9	8440.06	6.2	0.8671	1	NE	-	-	-	2.7.7.65	1RGCV@1224,1T227@1236,1XD7F@135614,COG2199@1,COG2199@2,COG3292@1,COG3292@2	T	GO:0005515
XHV734_1045	-	Transcriptional regulator lysR family	2	277.1	230.4	-0.27	1108.6	921.78	-46.7	0.6266	1	230.4	207.9	-0.15	921.8	831.51	-22.6	0.7316	1	NE	-	-	-	-	1NSNV@1224,1RPNG@1236,1X5G3@135614,COG0583@1,COG0583@2	K	GO:0003700;GO:0006355
XHV734_1046	leuC	3-isopropylmalate isomerase subunit, dehydratase component	8	231.6	232	0	3706.1	3711.36	0.3	0.9951	1	232	0.7	-7.12	3711.4	10.72	-231.3	0	0	NE	-	down	K01703	4.2.1.33,4.2.1.35	1MVYR@1224,1RMF6@1236,1X3KZ@135614,COG0065@1,COG0065@2	E	GO:0003861;GO:0009098;GO:0051539
XHV734_1047	leuD	3-isopropylmalate isomerase subunit	9	80.4	70.4	-0.19	1446.3	1266.69	-10	0.7671	1	70.4	0.2	-5.89	1266.7	3.61	-70.2	0	0	NE	-	down	K01704	4.2.1.33,4.2.1.35	1MVXB@1224,1RNMK@1236,1X3N1@135614,COG0066@1,COG0066@2	E	GO:0003861;GO:0009098;GO:0009316
XHV734_1048	yafE	Putative SAM-dependent methyltransferase YafE	11	85.8	104.6	0.28	1888.3	2300.92	18.8	0.5806	1	104.6	52.1	-0.99	2300.9	1146.77	-52.5	0.2528	1	NE	-	-	-	-	1PN45@1224,1RP4K@1236,1XAAM@135614,COG0500@1,COG2226@2	Q	GO:0008168;GO:0003674;GO:0003824;GO:0005575;GO:0005622;GO:0005623;GO:0005737;GO:0008150;GO:0008152;GO:0008757;GO:0016740;GO:0016741;GO:0032259;GO:0044424;GO:0044464
XHV734_1049	leuB	3-isopropylmalate dehydrogenase	15	68.4	68.7	0.01	2052.2	2061.99	0.3	0.9899	1	68.7	0.1	-5.98	2062	3.18	-68.6	0	0	NE	-	down	K00052	1.1.1.85	1MUH4@1224,1RMZQ@1236,1X4UN@135614,COG0473@1,COG0473@2	CE	GO:0016616;GO:0055114;GO:0003862;GO:0009098;GO:0000287;GO:0051287;GO:0003674;GO:0003824;GO:0005488;GO:0005575;GO:0005622;GO:0005623;GO:0005737;GO:0005829;GO:0006082;GO:0006520;GO:0006551;GO:0006807;GO:0006950;GO:0007154;GO:0008150;GO:0008152;GO:0008652;GO:0009058;GO:0009081;GO:0009082;GO:0009267;GO:0009605;GO:0009987;GO:0009991;GO:0016053;GO:0016491;GO:0016614;GO:0019752;GO:0030145;GO:0031667;GO:…
XHV734_1050	leuA	2-isopropylmalate synthase	12	45.1	47.6	0.08	1082	1142.05	2.5	0.8942	1	47.6	2.7	-3.71	1142	65.04	-44.9	0.0004	0.01343	NE	-	down	K01649	2.3.3.13	1MUNQ@1224,1RMWE@1236,1X3PI@135614,COG0119@1,COG0119@2	E	GO:0003852;GO:0009098;GO:0003824;GO:0019752;GO:0046912
XHV734_1051	tdcB	L-threonine dehydratase catabolic TdcB	13	82.9	95.5	0.2	2155.5	2482.32	12.6	0.7162	1	95.5	3.7	-4.37	2482.3	95.16	-91.8	0	0	NE	-	down	K01754	4.3.1.15,4.3.1.19	1MVWJ@1224,1RPGU@1236,1X4UF@135614,COG1171@1,COG1171@2	E	GO:0003674;GO:0003824;GO:0005488;GO:0006082;GO:0006520;GO:0006807;GO:0008144;GO:0008150;GO:0008152;GO:0008838;GO:0009056;GO:0009063;GO:0009987;GO:0016054;GO:0016829;GO:0016840;GO:0016841;GO:0019752;GO:0019842;GO:0030170;GO:0036094;GO:0043167;GO:0043168;GO:0043436;GO:0044237;GO:0044238;GO:0044248;GO:0044281;GO:0044282;GO:0046395;GO:0048037;GO:0050662;GO:0070279;GO:0071704;GO:0097159;GO:1901363;GO:…
XHV734_1052	-	Acetolactate synthase small subunit, Xanthomonadales type	1	206.4	245.2	0.25	412.8	490.3	38.7	0.3367	1	245.2	6.2	-5.1	490.3	12.4	-239	0.3314	1	NE	-	-	K11258	2.2.1.6	1QDDS@1224,1T9C3@1236,1X86J@135614,COG3978@1,COG3978@2	S	GO:0003674;GO:0003824;GO:0003984;GO:0006082;GO:0006520;GO:0006807;GO:0008150;GO:0008152;GO:0008652;GO:0009058;GO:0009987;GO:0016053;GO:0016740;GO:0016744;GO:0019752;GO:0043436;GO:0044237;GO:0044238;GO:0044249;GO:0044281;GO:0044283;GO:0046394;GO:0071704;GO:1901564;GO:1901566;GO:1901576
XHV734_1053	ilvG	Acetolactate synthase isozyme 2 large subunit	11	149.7	170.7	0.19	3293.2	3755.48	21	0.7429	1	170.7	1.4	-6.15	3755.5	31.12	-169.3	0	0	NE	-	down	K01652	2.2.1.6	1MU6U@1224,1RMQQ@1236,1X45G@135614,COG0028@1,COG0028@2	E	GO:0003824;GO:0030976;GO:0000287;GO:0003984;GO:0009082;GO:0050660
XHV734_1054	ilvC	Ketol-acid reductoisomerase (NADP(+))	15	157.2	180.9	0.2	4716.6	5427.33	23.7	0.6248	1	180.9	1.8	-6.02	5427.3	54.34	-179.1	0	0	NE	-	down	K00053	1.1.1.86	1MV7M@1224,1R-8@1236,1X35R@135614,COG0059@1,COG0059@2	EH	GO:0009082;GO:0016491;GO:0055114;GO:0004455;GO:0050661
XHV734_1055	-	Gamma-glutamyltranspeptidase	23	125.4	141.9	0.18	5768.4	6525.21	16.5	0.5478	1	141.9	177.8	0.32	6525.2	8179.24	36	0.4061	1	NE	-	-	K00681	2.3.2.2,3.4.19.13	1MUV6@1224,1RMIT@1236,1X3TV@135614,COG0405@1,COG0405@2	M	GO:0006751;GO:0036374
XHV734_1056	-	chemotaxis protein	14	140.4	149.1	0.09	3930.2	4174.9	8.7	0.7756	1	149.1	137.1	-0.12	4174.9	3837.81	-12	0.7499	1	NE	-	-	K03406	-	1NJXF@1224,1RQXQ@1236,1X3TX@135614,COG0840@1,COG0840@2	NT	GO:0007165;GO:0016020;GO:0004888;GO:0006935
XHV734_1057	-	Peptidase S9	35	142.2	150.3	0.08	9956.8	10522.91	8.1	0.7527	1	150.3	174.9	0.22	10522.9	12244.12	24.6	0.4759	1	NE	-	-	-	3.4.19.1	1MUJ3@1224,1RPAW@1236,1X45I@135614,COG1506@1,COG1506@2	E	GO:0006508;GO:0008236
XHV734_1060	thiC	thiamine (pyrimidine moiety) biosynthesis protein	18	90.5	106.6	0.23	3258.6	3836.13	16	0.5615	1	106.6	84.9	-0.33	3836.1	3055.01	-21.7	0.5618	1	NE	-	-	K03147	4.1.99.17	1MUVV@1224,1RP1F@1236,1X4N0@135614,COG0422@1,COG0422@2	H	GO:0009228;GO:0016830;GO:0051536;GO:0005575;GO:0005622;GO:0005623;GO:0005737;GO:0005829;GO:0006725;GO:0006766;GO:0006767;GO:0006772;GO:0006790;GO:0006807;GO:0008150;GO:0008152;GO:0009058;GO:0009110;GO:0009987;GO:0017144;GO:0018130;GO:0019438;GO:0034641;GO:0042364;GO:0042723;GO:0042724;GO:0044237;GO:0044249;GO:0044271;GO:0044272;GO:0044281;GO:0044283;GO:0044424;GO:0044444;GO:0044464;GO:0046483;GO:…
XHV734_1061	-	Transcriptional activator cadC	29	91.9	94	0.03	5331.8	5452.33	2.1	0.9402	1	94	101	0.1	5452.3	5860.45	7	0.8241	1	NE	-	-	-	-	1PYUK@1224,1S0VV@1236,1X5W9@135614,COG0823@1,COG0823@2,COG3710@1,COG3710@2	KU	GO:0000160;GO:0003677;GO:0006355
XHV734_1062	-	Transcriptional regulator	11	116.7	110.6	-0.08	2567.3	2432.75	-6.1	0.8488	1	110.6	115	0.06	2432.7	2529.89	4.4	0.9055	1	NE	-	-	K07506	3.2.2.1,4.2.1.103	1MXSX@1224,1T1HP@1236,1X5MB@135614,COG4977@1,COG4977@2	K	GO:0003700;GO:0006355;GO:0043565;GO:0003677
XHV734_1063	-	TonB-dependent receptor	55	129.5	152.3	0.23	14240	16751.77	22.8	0.334	1	152.3	163.5	0.1	16751.8	17988.67	11.2	0.7096	1	NE	-	-	K02014	-	1MU9K@1224,1RMTG@1236,1X3YY@135614,COG1629@1,COG1629@2,COG4771@2	P	-
XHV734_1064	-	Response regulator	9	75	88.1	0.23	1349.6	1585.98	13.1	0.7183	1	88.1	119.4	0.43	1586	2149.86	31.3	0.7449	1	NE	-	-	-	-	1R6YN@1224,1S0UQ@1236,1X438@135614,COG1639@1,COG1639@2,COG2204@1,COG2204@2	T	GO:0000160
XHV734_1065	ppa	inorganic pyrophosphatase	7	0	0	0	0	0	0	1	1	0	0	0	0	0	0	1	1	NE	-	-	K01507	3.6.1.1	1RA2F@1224,1RPVD@1236,1X3KR@135614,COG0221@1,COG0221@2	C	GO:0000287;GO:0004427;GO:0005737;GO:0006796
XHV734_1066	-	hypothetical protein	7	39.6	34.4	-0.2	554.6	482.21	-5.2	0.8329	1	34.4	19.1	-0.82	482.2	268.04	-15.3	0.4401	1	NE	-	-	-	-	-	-	-
XHV734_1067	-	conserved exported hypothetical protein	7	116.9	114.1	-0.03	1636.2	1597.35	-2.8	0.9463	1	114.1	118.9	0.06	1597.3	1664.31	4.8	0.9414	1	NE	-	-	-	-	1NYRR@1224,1T6X7@1236,1X8CC@135614,2F7A4@1,33ZRC@2	-	-
XHV734_1068	hppA	K(+)-insensitive pyrophosphate-energized proton pump	30	120.9	126.7	0.07	7255.3	7604.91	5.8	0.8227	1	126.7	126.7	0	7604.9	7600.42	-0.1	0.9989	1	NE	-	-	K15987	3.6.1.1	1MUQ3@1224,1RN4K@1236,1X3IX@135614,COG3808@1,COG3808@2	C	GO:0004427;GO:0009678;GO:0016020;GO:1902600
XHV734_1069	-	conserved exported hypothetical protein	8	155.1	189.5	0.29	2481.3	3032.16	34.4	0.3414	1	189.5	152.9	-0.31	3032.2	2447.07	-36.6	0.4359	1	NE	-	-	-	-	1PCK5@1224,1SX-@1236,1X6FW@135614,2A4E0@1,30SZU@2	-	-
XHV734_1070	-	conserved exported hypothetical protein	17	76.2	81.5	0.1	2591.7	2771.95	5.3	0.8175	1	81.5	121.8	0.57	2772	4139.86	40.2	0.3547	1	NE	-	-	-	-	1RJB2@1224,1T12R@1236,1XD2R@135614,2BQ5T@1,32J08@2	-	-
XHV734_1071	-	hypothetical protein	6	217.9	209.1	-0.06	2614.7	2509.77	-8.7	0.9121	1	209.1	241.7	0.21	2509.8	2900.99	32.6	0.8816	1	NE	-	-	-	-	-	-	-
XHV734_1073	pfp	Pyrophosphate--fructose 6-phosphate 1-phosphotransferase	17	140.5	140.2	0	4777.7	4765.92	-0.3	0.991	1	140.2	138.9	-0.01	4765.9	4720.94	-1.3	0.973	1	NE	-	-	K21071	2.7.1.11,2.7.1.90	1MVN3@1224,1RMVY@1236,1X48X@135614,COG0205@1,COG0205@2	G	GO:0006096;GO:0047334;GO:0003872;GO:0006002
XHV734_1074	adk	Adenylate kinase	6	0	0	0	0	0	0	1	1	0	0	0	0	0	0	1	1	ES	-	-	K00939	2.7.4.3	1MXCZ@1224,1RMT6@1236,1X668@135614,COG0563@1,COG0563@2	F	GO:0005524;GO:0006139;GO:0019205
XHV734_1075	mpl	UDP-N-acetylmuramate:L-alanyl-gamma-D-glutamyl-me so-diaminopimelate ligase	15	111.1	101.5	-0.13	3331.8	3046.31	-9.5	0.7466	1	101.5	111.4	0.13	3046.3	3341.16	9.8	0.7643	1	NE	-	-	K02558	6.3.2.4,6.3.2.45,6.3.2.8	1MUC5@1224,1RMMT@1236,1X4Y7@135614,COG0773@1,COG0773@2	M	GO:0009252;GO:0016881;GO:0071555;GO:0005524;GO:0009058;GO:0016874
XHV734_1076	-	ATP-dependent protease	5	112	120.7	0.11	1120.3	1206.79	8.6	0.8349	1	120.7	113.7	-0.08	1206.8	1137.37	-6.9	0.9094	1	NE	-	-	K07157	3.4.21.53	1RFYH@1224,1S54H@1236,1X61Q@135614,COG2802@1,COG2802@2	S	-
XHV734_1077	-	Putative membrane protein	13	122.1	109	-0.16	3174.9	2833.12	-13.1	0.749	1	109	92.8	-0.23	2833.1	2414.04	-16.1	0.6642	1	NE	-	-	K08994	-	1MX91@1224,1S2XU@1236,1X682@135614,COG3781@1,COG3781@2	S	GO:0005575;GO:0005623;GO:0005886;GO:0016020;GO:0044464;GO:0071944
XHV734_1078	-	hypothetical protein	2	24.9	22.9	-0.12	99.5	91.52	-2	0.8301	1	22.9	41	0.81	91.5	163.89	18.1	0.886	1	NE	-	-	-	-	-	-	-
XHV734_1079	-	hypothetical protein	9	81	84	0.05	1457.4	1511.92	3	0.8787	1	84	61.9	-0.43	1511.9	1114.52	-22.1	0.2573	1	NE	-	-	-	-	-	-	-
XHV734_1080	-	DedA protein	25	99	104.5	0.08	4948.3	5222.73	5.5	0.8236	1	104.5	97.2	-0.1	5222.7	4859.19	-7.3	0.7766	1	NE	-	-	-	3.6.1.27	1R0F3@1224,1RPDS@1236,1X535@135614,COG0586@1,COG0586@2,COG0671@1,COG0671@2	I	GO:0000003;GO:0000910;GO:0005575;GO:0005623;GO:0005886;GO:0007049;GO:0008150;GO:0009314;GO:0009628;GO:0009987;GO:0010212;GO:0016020;GO:0019954;GO:0022402;GO:0022414;GO:0032505;GO:0043093;GO:0044464;GO:0050896;GO:0051301;GO:0071944
XHV734_1081	-	Serine/threonine protein kinase	9	137.3	116.9	-0.23	2471.8	2103.45	-20.5	0.6234	1	116.9	68.2	-0.77	2103.4	1227.89	-48.6	0.1069	1	NE	-	-	-	-	1N75K@1224,1RZ61@1236,1X5C5@135614,COG0515@1,COG0515@2	KLT	-
XHV734_1082	-	Short chain dehydrogenase	7	18.3	22.1	0.26	256.8	309.79	3.8	0.6912	1	22.1	29.2	0.38	309.8	408.14	7	0.7993	1	NE	-	-	K13775	-	1MUSQ@1224,1RQQ9@1236,1X32T@135614,COG1028@1,COG1028@2	IQ	-
XHV734_1083	-	conserved exported hypothetical protein	17	93.3	94.7	0.02	3171.8	3218.47	1.4	0.9394	1	94.7	113.2	0.26	3218.5	3848.11	18.5	0.488	1	NE	-	-	-	-	1R8RP@1224,1S3BB@1236,1X9X7@135614,2DC2D@1,2ZCMG@2	S	-
XHV734_1084	-	hypothetical protein	18	94.9	110.7	0.22	3416.5	3986.99	15.8	0.5764	1	110.7	145.4	0.39	3987	5232.74	34.6	0.4172	1	NE	-	-	-	-	1R3BI@1224,1T664@1236,1X9KP@135614,2A2TX@1,30R7T@2	S	-
XHV734_1085	-	hypothetical protein	2	101.6	94.2	-0.11	406.2	376.71	-7.4	0.5703	1	94.2	59.6	-0.65	376.7	238.4	-34.6	0.6544	1	NE	-	-	-	-	-	-	-
XHV734_1086	-	putative Potassium voltage-gated channel subfamily KQT	14	137.7	136.5	-0.01	3855.4	3821.96	-1.2	0.9803	1	136.5	195	0.51	3822	5461.24	58.5	0.3508	1	NE	-	-	K10716	-	1MXCS@1224,1RPCN@1236,1X2YW@135614,COG2126@1,COG2126@2	J	GO:0005216;GO:0006811;GO:0016020;GO:0055085;GO:0005249;GO:0006813;GO:0008076
XHV734_1087	argD	Acetylornithine aminotransferase	6	137.8	153	0.15	1653.1	1835.96	15.2	0.777	1	153	167.2	0.13	1836	2006.1	14.2	0.885	1	NE	-	-	K00821	2.6.1.11,2.6.1.17,2.6.1.81	1MV3C@1224,1RMV1@1236,1X323@135614,COG4992@1,COG4992@2	E	GO:0006525;GO:0008483;GO:0030170;GO:0003824;GO:0003674;GO:0003992;GO:0004069;GO:0005488;GO:0005515;GO:0006082;GO:0006105;GO:0006520;GO:0006526;GO:0006527;GO:0006553;GO:0006591;GO:0006593;GO:0006807;GO:0008144;GO:0008150;GO:0008152;GO:0008652;GO:0009016;GO:0009056;GO:0009058;GO:0009063;GO:0009064;GO:0009065;GO:0009066;GO:0009067;GO:0009084;GO:0009085;GO:0009089;GO:0009987;GO:0016053;GO:0016054;GO:…
XHV734_1088	-	Hydrolase	8	44.6	47.3	0.08	714.2	756.74	2.7	0.9127	1	47.3	34.8	-0.43	756.7	556.66	-12.5	0.6693	1	NE	-	-	K20866	3.1.3.10	1QWTH@1224,1T2Y3@1236,1X786@135614,COG1011@1,COG1011@2	S	GO:0016787
XHV734_1089	-	TonB-dependent receptor	40	95.9	102.4	0.09	7674.6	8192	6.5	0.7552	1	102.4	92.7	-0.14	8192	7416.18	-9.7	0.6575	1	NE	-	-	K02014	-	1NTC4@1224,1RYPJ@1236,1X652@135614,COG4772@1,COG4772@2	P	-
XHV734_1090	-	Flavin monoamine oxidase	29	84.8	81.6	-0.05	4917.9	4735.37	-3.1	0.8898	1	81.6	82.6	0.02	4735.4	4788.38	0.9	0.9705	1	NE	-	-	K00274	1.4.3.4	1MWPH@1224,1RPNY@1236,1X5AK@135614,COG1231@1,COG1231@2	E	GO:0016491;GO:0055114
XHV734_1091	-	Cytochrome C6	6	135.2	161	0.25	1622.9	1932.47	25.8	0.6946	1	161	177.9	0.14	1932.5	2135.37	16.9	0.8288	1	NE	-	-	-	-	1N8E1@1224,1SAE1@1236,1X7JG@135614,COG2010@1,COG2010@2	C	GO:0009055;GO:0020037
XHV734_1092	-	TdcF protein	6	88.6	83.6	-0.08	1062.9	1003.45	-5	0.8186	1	83.6	101.7	0.28	1003.4	1220.45	18.1	0.5976	1	NE	-	-	-	-	1RD3E@1224,1S6NI@1236,1X6JQ@135614,COG0251@1,COG0251@2	J	-
XHV734_1093	-	Periplasmic aromatic amino acid aminotransferase beta precursor	14	76.4	79.2	0.05	2139.8	2217.56	2.8	0.9284	1	79.2	84.7	0.1	2217.6	2371.36	5.5	0.8678	1	NE	-	-	K00817	2.6.1.9	1MW7I@1224,1RZAD@1236,1XA36@135614,COG0079@1,COG0079@2	E	GO:0003824;GO:0009058;GO:0030170
XHV734_1094	-	Azurin	5	147.4	146.8	-0.01	1474.5	1467.62	-0.7	0.9895	1	146.8	209.4	0.51	1467.6	2094.31	62.7	0.4141	1	NE	-	-	-	-	1RHV2@1224,1S6H8@1236,1X705@135614,COG3241@1,COG3241@2	C	GO:0005507;GO:0009055;GO:0003674;GO:0005488;GO:0005575;GO:0005623;GO:0005886;GO:0006091;GO:0008150;GO:0008152;GO:0009767;GO:0009987;GO:0015979;GO:0016020;GO:0019684;GO:0022900;GO:0042597;GO:0043167;GO:0043169;GO:0044237;GO:0044464;GO:0046872;GO:0046914;GO:0055114;GO:0071944
XHV734_1095	-	transcriptional regulator	27	71.3	64.8	-0.14	3849.6	3497.02	-6.5	0.6946	1	64.8	55.5	-0.22	3497	2996.42	-9.3	0.5972	1	NE	-	-	K03556	-	1MVZZ@1224,1RN29@1236,1X3EM@135614,COG2909@1,COG2909@2	K	GO:0005515;GO:0006355;GO:0003677
XHV734_1096	hemL	glutamate-1-semialdehyde aminotransferase (aminomutase)	13	22.7	4.7	-2.05	589.4	122.8	-17.9	0	0	4.7	0	-2.45	122.8	1.22	-4.7	0	0	NE	down	down	K01845	5.4.3.8	1MUY5@1224,1RM7N@1236,1X3C9@135614,COG0001@1,COG0001@2	H	GO:0033014;GO:0042286;GO:0003824;GO:0008483;GO:0030170;GO:0003674;GO:0005488;GO:0005515;GO:0005575;GO:0005623;GO:0005886;GO:0006725;GO:0006778;GO:0006779;GO:0006782;GO:0006783;GO:0006807;GO:0008150;GO:0008152;GO:0009058;GO:0009987;GO:0016020;GO:0016853;GO:0016866;GO:0016869;GO:0018130;GO:0019438;GO:0033013;GO:0034641;GO:0040007;GO:0042168;GO:0042440;GO:0042802;GO:0044237;GO:0044249;GO:0044271;GO:…
XHV734_1097	-	hypothetical protein	7	87.1	60.6	-0.52	1220	848.51	-26.5	0.6519	1	60.6	46.5	-0.37	848.5	651.62	-14.1	0.6546	1	NE	-	-	-	-	-	-	-
XHV734_1098	-	Oar protein	72	146.7	158.3	0.11	21123.2	22795.37	11.6	0.5256	1	158.3	170	0.1	22795.4	24474.89	11.7	0.6571	1	NE	-	-	-	-	1MW4X@1224,1RPVY@1236,1X3CF@135614,COG1629@1,COG4771@2	P	GO:0030246
XHV734_1099	-	hypothetical protein	4	56.4	72.3	0.35	451.3	578.04	15.8	0.6732	1	72.3	43	-0.74	578	344.05	-29.2	0.5165	1	NE	-	-	-	-	-	-	-
XHV734_1100	thiE	Thiamine-phosphate synthase	8	163.9	172	0.07	2622.7	2752.12	8.1	0.9094	1	172	37.2	-2.18	2752.1	595.51	-134.8	0.014	0.2866	NE	-	-	K00788	2.5.1.3	1RDSU@1224,1S6QS@1236,1X6BT@135614,COG0352@1,COG0352@2	H	GO:0004789;GO:0009228;GO:0003824;GO:0003674;GO:0005575;GO:0005622;GO:0005623;GO:0005737;GO:0006725;GO:0006766;GO:0006767;GO:0006772;GO:0006790;GO:0006807;GO:0008150;GO:0008152;GO:0009058;GO:0009110;GO:0009987;GO:0016740;GO:0016765;GO:0017144;GO:0018130;GO:0019438;GO:0034641;GO:0042364;GO:0042723;GO:0042724;GO:0044237;GO:0044249;GO:0044271;GO:0044272;GO:0044281;GO:0044283;GO:0044424;GO:0044464;GO:…
XHV734_1101	-	Rubredoxin	3	139.4	125.7	-0.15	836.1	754.04	-13.7	0.8585	1	125.7	159.4	0.34	754	956.24	33.7	0.743	1	NE	-	-	-	-	1N731@1224,1SC8Q@1236,1X88Q@135614,COG1773@1,COG1773@2	C	GO:0046872;GO:0005506;GO:0009055
XHV734_1102	-	Protein sirB1	15	116.8	108.9	-0.1	3503.5	3268.45	-7.8	0.7649	1	108.9	111.6	0.03	3268.4	3346.7	2.6	0.9246	1	NE	-	-	-	-	1MVJQ@1224,1RQ7V@1236,1X44X@135614,COG2912@1,COG2912@2	S	GO:0005515
XHV734_1103	-	conserved exported hypothetical protein	6	105.9	90	-0.23	1270.5	1079.73	-15.9	0.7016	1	90	98	0.12	1079.7	1175.61	8	0.8683	1	NE	-	-	K09005	-	1MZBJ@1224,1SDVD@1236,1XC4V@135614,COG1430@1,COG1430@2	S	-
XHV734_1104	rpiA	ribose 5-phosphate isomerase, constitutive	4	24.9	3.4	-2.55	198.8	27.33	-21.4	0.112	1	3.4	0	-2.14	27.3	0	-3.4	0.0775	1	NE	-	-	K01807	5.3.1.6	1MVGR@1224,1RNF8@1236,1X403@135614,COG0120@1,COG0120@2	G	GO:0004751;GO:0009052;GO:0003674;GO:0003824;GO:0005575;GO:0005622;GO:0005623;GO:0005737;GO:0005829;GO:0005975;GO:0005996;GO:0006014;GO:0006081;GO:0006098;GO:0006139;GO:0006725;GO:0006732;GO:0006733;GO:0006739;GO:0006753;GO:0006793;GO:0006796;GO:0006807;GO:0008150;GO:0008152;GO:0009117;GO:0009987;GO:0016853;GO:0016860;GO:0016861;GO:0019321;GO:0019362;GO:0019637;GO:0019682;GO:0019693;GO:0034641;GO:…
XHV734_1105	-	EVE domain-containing protein	4	13.6	14.2	0.05	109.2	113.31	0.5	0.8908	1	14.2	4.9	-1.35	113.3	39.57	-9.2	0.0441	0.73221	NE	-	-	-	-	1RHRU@1224,1S68X@1236,1X5XQ@135614,COG2947@1,COG2947@2	S	-
XHV734_1106	-	5-formyltetrahydrofolate cyclo-ligase	5	48.2	38.8	-0.31	482	388	-9.4	0.5972	1	38.8	25.4	-0.59	388	254.3	-13.4	0.4277	1	NE	-	-	K01934	6.3.3.2	1MZG0@1224,1S612@1236,1X69I@135614,COG0212@1,COG0212@2	H	GO:0003674;GO:0003824;GO:0006082;GO:0006575;GO:0006725;GO:0006730;GO:0006732;GO:0006760;GO:0006807;GO:0008150;GO:0008152;GO:0009058;GO:0009108;GO:0009396;GO:0009987;GO:0016053;GO:0016874;GO:0016879;GO:0016882;GO:0018130;GO:0019438;GO:0019752;GO:0022611;GO:0030272;GO:0032502;GO:0034641;GO:0035999;GO:0042398;GO:0042558;GO:0042559;GO:0043436;GO:0043603;GO:0043604;GO:0044237;GO:0044249;GO:0044271;GO:…
XHV734_1107	-	hypothetical protein	5	182.1	205.3	0.17	1820.8	2053.27	23.2	0.7279	1	205.3	198.2	-0.05	2053.3	1981.74	-7.2	0.934	1	NE	-	-	-	-	-	-	-
XHV734_1108	-	Cell division protein ZapA	3	60.1	60.8	0.02	360.6	365.09	0.8	0.9797	1	60.8	51.3	-0.24	365.1	307.62	-9.6	0.8659	1	NE	-	-	K09888	-	1N6YN@1224,1SCBI@1236,1X7MC@135614,COG3027@1,COG3027@2	D	GO:0000003;GO:0000278;GO:0000281;GO:0000910;GO:0000917;GO:0000921;GO:0003674;GO:0005488;GO:0005515;GO:0005575;GO:0005622;GO:0005623;GO:0005737;GO:0005829;GO:0006996;GO:0007010;GO:0007049;GO:0008150;GO:0009987;GO:0016043;GO:0019954;GO:0022402;GO:0022414;GO:0022607;GO:0030428;GO:0031106;GO:0032153;GO:0032185;GO:0032505;GO:0032506;GO:0034622;GO:0042802;GO:0043093;GO:0043933;GO:0044085;GO:0044424;GO:…
XHV734_1109	-	hypothetical protein	0	0	0	0	0	0	0	1	1	0	0	0	0	0	0	1	1	N/A	-	-	K09892	-	-	-	-
XHV734_1110	-	Putative conserved exported protein precursor	1	118.9	91	-0.38	237.7	182.05	-27.8	0.3307	1	91	65.1	-0.48	182	130.18	-25.9	0.6549	1	NE	-	-	K09895	-	1N7W0@1224,1SCPW@1236,1X773@135614,COG3079@1,COG3079@2	S	GO:0005575;GO:0005622;GO:0005623;GO:0005737;GO:0005829;GO:0044424;GO:0044444;GO:0044464
XHV734_1111	pepP	proline aminopeptidase P II	23	68	56.9	-0.25	3126.2	2615.83	-11.1	0.6515	1	56.9	30.4	-0.88	2615.8	1399.91	-26.4	0.149	1	NE	-	-	K01262	3.4.11.9	1MUZS@1224,1RN0W@1236,1X34E@135614,COG0006@1,COG0006@2	E	GO:0004177;GO:0030145
XHV734_1112	pepQ	Xaa-Pro dipeptidase	24	77.1	65.6	-0.23	3701	3148.76	-11.5	0.4665	1	65.6	59.5	-0.14	3148.8	2855.99	-6.1	0.6988	1	NE	-	-	K01271	3.4.11.9,3.4.13.9	1MURT@1224,1RMKT@1236,1X3Z6@135614,COG0006@1,COG0006@2	E	GO:0016795
XHV734_1113	-	hypothetical protein	2	200.3	209.2	0.06	801.2	836.97	8.9	1	1	209.2	148	-0.5	837	591.84	-61.3	0.6662	1	NE	-	-	-	-	1N6CR@1224,1SAGW@1236,1X7XU@135614,2DN7J@1,32VZC@2	S	GO:0035438
XHV734_1114	-	Thymidine phosphorylase	24	134	150	0.16	6431.8	7201.18	16	0.7294	1	150	130.2	-0.2	7201.2	6251.5	-19.8	0.65	1	NE	-	-	-	-	1QTZE@1224,1T1KR@1236,1X3PY@135614,COG5148@1,COG5148@2	O	-
XHV734_1115	yggW	putative oxidoreductase	20	95.8	92.4	-0.05	3833.5	3695.15	-3.5	0.8863	1	92.4	80.2	-0.2	3695.2	3206.09	-12.2	0.602	1	NE	-	-	-	-	1MU76@1224,1RN6I@1236,1X32N@135614,COG0635@1,COG0635@2	H	GO:0003824;GO:0051536;GO:0004109;GO:0005737;GO:0006779;GO:0051539;GO:0003674;GO:0005488;GO:0005575;GO:0005622;GO:0005623;GO:0006725;GO:0006778;GO:0006807;GO:0008150;GO:0008152;GO:0009058;GO:0009987;GO:0018130;GO:0019438;GO:0033013;GO:0033014;GO:0034641;GO:0044237;GO:0044249;GO:0044271;GO:0044424;GO:0044464;GO:0046483;GO:0048037;GO:0051186;GO:0051188;GO:0051540;GO:0071704;GO:1901360;GO:1901362;GO:…
XHV734_1116	yggV	dITP/XTP pyrophosphatase	9	98.5	95.5	-0.05	1773.8	1718.39	-3.1	0.9262	1	95.5	77.4	-0.3	1718.4	1393.24	-18.1	0.5921	1	NE	-	-	K02428	3.6.1.66,5.1.1.3	1MUK5@1224,1S27C@1236,1X4DK@135614,COG0127@1,COG0127@2	F	GO:0009143;GO:0017111;GO:0047429;GO:0000287;GO:0003674;GO:0003824;GO:0005488;GO:0005515;GO:0005575;GO:0005622;GO:0005623;GO:0005737;GO:0005829;GO:0006139;GO:0006725;GO:0006753;GO:0006793;GO:0006796;GO:0006807;GO:0008150;GO:0008152;GO:0009056;GO:0009058;GO:0009141;GO:0009144;GO:0009146;GO:0009987;GO:0016462;GO:0016787;GO:0016817;GO:0016818;GO:0018130;GO:0019438;GO:0019439;GO:0019637;GO:0034404;GO:…
XHV734_1117	-	Glyoxalase family protein	6	99.3	83.5	-0.25	1191.8	1002.03	-15.8	0.6142	1	83.5	78.9	-0.08	1002	946.31	-4.6	0.9065	1	NE	-	-	-	-	1RGTU@1224,1SGKB@1236,1X6Z1@135614,COG0346@1,COG0346@2	E	-
XHV734_1118	rph	Ribonuclease PH	6	14.1	10.8	-0.35	168.8	129.64	-3.3	0.607	1	10.8	10	-0.11	129.6	119.41	-0.9	0.9402	1	NE	-	-	K00989	2.7.7.56,3.6.1.66	1MVFZ@1224,1RNTB@1236,1X3QU@135614,COG0689@1,COG0689@2	J	GO:0000049;GO:0008033;GO:0009022;GO:0003674;GO:0003824;GO:0004518;GO:0004540;GO:0006139;GO:0006364;GO:0006396;GO:0006399;GO:0006401;GO:0006725;GO:0006807;GO:0008150;GO:0008152;GO:0009056;GO:0009057;GO:0009987;GO:0010467;GO:0016070;GO:0016072;GO:0016075;GO:0016787;GO:0016788;GO:0019439;GO:0022613;GO:0031123;GO:0031125;GO:0034470;GO:0034641;GO:0034655;GO:0034660;GO:0034661;GO:0042254;GO:0043170;GO:…
XHV734_1119	-	hypothetical protein	8	239.8	212.5	-0.17	3836.6	3400.71	-27.2	0.6195	1	212.5	224	0.08	3400.7	3584.05	11.5	0.8523	1	NE	-	-	-	-	1MWRA@1224,1RMAB@1236,1X4G5@135614,COG1561@1,COG1561@2	S	GO:0000175;GO:0003674;GO:0003824;GO:0004518;GO:0004527;GO:0004532;GO:0004540;GO:0005575;GO:0005622;GO:0005623;GO:0005737;GO:0005829;GO:0006139;GO:0006401;GO:0006725;GO:0006807;GO:0008150;GO:0008152;GO:0008408;GO:0009022;GO:0009056;GO:0009057;GO:0009987;GO:0016070;GO:0016072;GO:0016075;GO:0016740;GO:0016772;GO:0016779;GO:0016787;GO:0016788;GO:0016796;GO:0016896;GO:0019439;GO:0034641;GO:0034655;GO:…
XHV734_1120	gmk	guanylate kinase	3	0	0	0	0	0	0	1	1	0	0	0	0	0	0	1	1	NE	-	-	K00942	2.7.4.8,4.1.1.23	1MW92@1224,1RN09@1236,1X4E7@135614,COG0194@1,COG0194@2	F	GO:0004385;GO:0006163;GO:0003674;GO:0003824;GO:0005488;GO:0005515;GO:0005575;GO:0005622;GO:0005623;GO:0005737;GO:0005829;GO:0006139;GO:0006725;GO:0006753;GO:0006793;GO:0006796;GO:0006807;GO:0008150;GO:0008152;GO:0009058;GO:0009116;GO:0009117;GO:0009119;GO:0009123;GO:0009126;GO:0009132;GO:0009135;GO:0009150;GO:0009161;GO:0009165;GO:0009167;GO:0009179;GO:0009185;GO:0009259;GO:0009987;GO:0015949;GO:…
XHV734_1121	rpoZ	RNA polymerase, omega subunit	2	74.6	30.4	-1.27	298.5	121.79	-44.2	0.0288	1	30.4	0	-4.97	121.8	0	-30.4	0.0295	0.52682	NE	-	-	K03060	2.7.7.6	1N6TX@1224,1SCSR@1236,1X70M@135614,COG1758@1,COG1758@2	K	GO:0003899;GO:0006351;GO:0003677;GO:0003674;GO:0003824;GO:0005575;GO:0005618;GO:0005622;GO:0005623;GO:0005737;GO:0005829;GO:0006139;GO:0006725;GO:0006807;GO:0008150;GO:0008152;GO:0009058;GO:0009059;GO:0009987;GO:0010467;GO:0016070;GO:0016740;GO:0016772;GO:0016779;GO:0018130;GO:0019438;GO:0030312;GO:0030880;GO:0032774;GO:0032991;GO:0034062;GO:0034641;GO:0034645;GO:0034654;GO:0040007;GO:0043170;GO:…
XHV734_1122	-	hypothetical protein	1	203.1	201.7	-0.01	406.2	403.38	-1.4	1	1	201.7	156	-0.37	403.4	311.97	-45.7	0.6693	1	NE	-	-	-	-	-	-	-
XHV734_1123	spoT	bifunctional (p)ppGpp synthetase II and guanosine-3',5'-bis pyrophosphate 3'-pyrophosphohydrolase	19	0	0	-0.05	1.3	0	0	1	1	0	0	0.04	0	1.06	0	1	1	ES	-	-	K01139	2.7.6.5,3.1.7.2	1MU44@1224,1RN3H@1236,1X43I@135614,COG0317@1,COG0317@2	KT	GO:0015969;GO:0003674;GO:0003824;GO:0005575;GO:0005618;GO:0005622;GO:0005623;GO:0005737;GO:0005829;GO:0005886;GO:0006139;GO:0006163;GO:0006725;GO:0006753;GO:0006793;GO:0006796;GO:0006807;GO:0006950;GO:0007154;GO:0008150;GO:0008152;GO:0008728;GO:0008893;GO:0009116;GO:0009117;GO:0009119;GO:0009150;GO:0009259;GO:0009267;GO:0009605;GO:0009987;GO:0009991;GO:0015949;GO:0016020;GO:0016740;GO:0016772;GO:…
XHV734_1124	yjgF	ketoacid-binding protein	4	126.6	117.8	-0.1	1012.5	942.11	-8.8	0.8237	1	117.8	6.9	-3.91	942.1	55.15	-110.9	0.0003	0.01042	NE	-	down	-	3.5.99.10	1MZ3J@1224,1S5XS@1236,1X6CE@135614,COG0251@1,COG0251@2	J	-
XHV734_1125	recG	ATP-dependent DNA helicase	17	94.3	83.9	-0.17	3204.7	2854.28	-10.3	0.6841	1	83.9	60.7	-0.46	2854.3	2064.95	-23.2	0.2792	1	NE	-	-	K03655	3.6.4.12	1MWN2@1224,1RMMQ@1236,1X42Y@135614,COG1200@1,COG1200@2	L	GO:0003678;GO:0006281;GO:0006310;GO:0003676;GO:0005524;GO:0003674;GO:0003724;GO:0003824;GO:0004003;GO:0004004;GO:0004386;GO:0005575;GO:0005622;GO:0005623;GO:0005737;GO:0005829;GO:0005886;GO:0006139;GO:0006725;GO:0006807;GO:0006996;GO:0008026;GO:0008094;GO:0008150;GO:0008152;GO:0008186;GO:0009314;GO:0009379;GO:0009628;GO:0009987;GO:0010501;GO:0016020;GO:0016043;GO:0016070;GO:0016462;GO:0016787;GO:…
XHV734_1126	-	Inosine-uridine preferring nucleoside hydrolase	9	104.9	131.9	0.33	1888.6	2374.73	27	0.6349	1	131.9	143.8	0.12	2374.7	2587.98	11.8	0.8735	1	NE	-	-	K01239	3.2.2.1	1MUIW@1224,1S134@1236,1X3AQ@135614,COG1957@1,COG1957@2	G	-
XHV734_1127	rpmE	50S ribosomal protein L31 type B	7	0.3	0	-0.33	3.5	0	-0.3	0.4745	1	0	0	0	0	0	0	1	1	ES	-	-	K02909	-	1MZ4D@1224,1S8V5@1236,1X7FM@135614,COG0254@1,COG0254@2	J	GO:0003735;GO:0005840;GO:0006412;GO:0003674;GO:0005198;GO:0005575;GO:0005622;GO:0005623;GO:0005737;GO:0005829;GO:0006518;GO:0006807;GO:0006950;GO:0007154;GO:0008150;GO:0008152;GO:0009058;GO:0009059;GO:0009267;GO:0009605;GO:0009987;GO:0009991;GO:0010467;GO:0015934;GO:0019538;GO:0022625;GO:0022626;GO:0031667;GO:0031668;GO:0031669;GO:0032991;GO:0033554;GO:0034224;GO:0034641;GO:0034645;GO:0042594;GO:…
XHV734_1128	gltA	citrate synthase	20	0	2.4	1.7	1.8	95.95	2.4	0.4939	1	2.4	0	-1.77	96	0	-2.4	0.4901	1	ES	-	-	K01647	2.3.3.1	1MUKX@1224,1RNDK@1236,1X3KV@135614,COG0372@1,COG0372@2	C	GO:0006099;GO:0046912;GO:0004108;GO:0005737;GO:0003674;GO:0003824;GO:0005488;GO:0005515;GO:0005575;GO:0005622;GO:0005623;GO:0005829;GO:0006082;GO:0006091;GO:0006101;GO:0008150;GO:0008152;GO:0009060;GO:0009987;GO:0015980;GO:0016740;GO:0016746;GO:0016999;GO:0017144;GO:0019752;GO:0036440;GO:0042802;GO:0043436;GO:0044237;GO:0044238;GO:0044281;GO:0044424;GO:0044444;GO:0044464;GO:0045333;GO:0055114;GO:…
XHV734_1129	-	hypothetical protein	7	96.1	99.5	0.05	1345.6	1393.08	3.4	0.9009	1	99.5	75.5	-0.39	1393.1	1056.91	-24	0.357	1	NE	-	-	-	-	1RH6M@1224,1S81F@1236,1X5UH@135614,COG1418@1,COG1418@2	S	-
XHV734_1130	mrcA	Penicillin-insensitive transglycosylase / Penicillin-sensitive transpeptidase	31	207.9	176.9	-0.23	12892.9	10969.99	-31	0.3054	1	176.9	127.2	-0.47	10970	7884.3	-49.8	0.0712	1	NE	-	-	K05366	2.4.1.129,3.4.16.4	1MU5A@1224,1RM7J@1236,1X2XN@135614,COG5009@1,COG5009@2	M	GO:0008658;GO:0000270;GO:0003674;GO:0003824;GO:0004180;GO:0004185;GO:0005488;GO:0005515;GO:0005575;GO:0005623;GO:0005886;GO:0005887;GO:0006022;GO:0006023;GO:0006024;GO:0006508;GO:0006807;GO:0008144;GO:0008150;GO:0008152;GO:0008233;GO:0008236;GO:0008238;GO:0008360;GO:0008955;GO:0009002;GO:0009058;GO:0009059;GO:0009252;GO:0009273;GO:0009987;GO:0016020;GO:0016021;GO:0016740;GO:0016757;GO:0016758;GO:…
XHV734_1131	-	Type IV pilus biogenesis protein PilM	11	149	168.1	0.17	3278.6	3698.82	19.1	0.7863	1	168.1	109.3	-0.62	3698.8	2403.65	-58.9	0.372	1	NE	-	-	K02662	-	1MX8P@1224,1RN8S@1236,1X3US@135614,COG4972@1,COG4972@2	NU	-
XHV734_1132	-	Type IV pilus biogenesis protein PilN	8	265.6	290.9	0.13	4249.7	4653.75	25.3	0.766	1	290.9	242.9	-0.26	4653.8	3887.2	-47.9	0.5895	1	NE	-	-	K02663	-	1RF1S@1224,1S3S0@1236,1X4XB@135614,COG3166@1,COG3166@2	NU	-
XHV734_1133	-	Type IV pilus biogenesis protein PilO	5	210.6	260.1	0.3	2106.2	2600.56	49.4	0.5206	1	260.1	221.2	-0.23	2600.6	2212.35	-38.8	0.6588	1	NE	-	-	K02664	-	1RBGW@1224,1S3XQ@1236,1X4H8@135614,COG3167@1,COG3167@2	NU	-
XHV734_1134	-	Type IV pilus biogenesis protein PilP	8	146	189.9	0.38	2336.7	3038.46	43.9	0.2675	1	189.9	133.2	-0.51	3038.5	2131.45	-56.7	0.174	1	NE	-	-	K02665	-	1RI6V@1224,1S6VJ@1236,1X61Y@135614,COG3168@1,COG3168@2	NU	-
XHV734_1135	-	Type IV pilus biogenesis protein PilQ	30	120	130.5	0.12	7200.8	7830.05	10.5	0.679	1	130.5	141.6	0.12	7830	8495.31	11.1	0.7538	1	NE	-	-	K02666	-	1QTT6@1224,1RN3Z@1236,1X3SF@135614,COG4796@1,COG4796@2	U	GO:0009306;GO:0019867;GO:0003674;GO:0003676;GO:0003677;GO:0005488;GO:0006139;GO:0006259;GO:0006308;GO:0006725;GO:0006807;GO:0008150;GO:0008152;GO:0009056;GO:0009057;GO:0009987;GO:0015976;GO:0019439;GO:0034641;GO:0034655;GO:0043170;GO:0044237;GO:0044238;GO:0044248;GO:0044260;GO:0044265;GO:0044270;GO:0046483;GO:0046700;GO:0071704;GO:0090304;GO:0097159;GO:1901360;GO:1901361;GO:1901363;GO:1901575
XHV734_1136	-	MoxR-like ATPase in aerotolerance operon	10	319.5	345.4	0.11	6391	6907.92	25.8	0.8878	1	345.4	382.6	0.15	6907.9	7652.42	37.2	0.8647	1	NE	-	-	K03924	-	1MUFN@1224,1RN5G@1236,1X580@135614,COG0714@1,COG0714@2	S	GO:0005524;GO:0016887
XHV734_1137	-	ATPase	8	82.7	97.3	0.23	1322.4	1556.09	14.6	0.6544	1	97.3	157.7	0.69	1556.1	2522.53	60.4	0.309	1	NE	-	-	-	-	1Q7RR@1224,1RNNP@1236,1X3IY@135614,COG1721@1,COG1721@2	S	-
XHV734_1138	-	hypothetical protein	2	51.6	38.6	-0.41	206.3	154.43	-13	0.6553	1	38.6	31.4	-0.29	154.4	125.75	-7.2	0.8265	1	NE	-	-	-	-	1QU17@1224,1T1KS@1236,1X7RX@135614,2C5QF@1,331W9@2	S	-
XHV734_1139	-	VWFA domain-containing protein	8	76.3	87.8	0.2	1220.6	1404.61	11.5	0.6876	1	87.8	81.5	-0.11	1404.6	1304.11	-6.3	0.8502	1	NE	-	-	K07114	-	1MXQ7@1224,1RMDX@1236,1X2YK@135614,COG2304@1,COG2304@2	S	-
XHV734_1140	-	TPR domain protein in aerotolerance operon	19	106.5	100.4	-0.08	4045.7	3814.95	-6.1	0.869	1	100.4	82.6	-0.28	3815	3140.62	-17.7	0.6181	1	NE	-	-	K07114	-	1MW51@1224,1RMD3@1236,1X36E@135614,COG0457@1,COG0457@2,COG2304@1,COG2304@2	S	GO:0005515
XHV734_1141	-	BatD	17	59.9	64.2	0.1	2036	2184.12	4.4	0.776	1	64.2	103.6	0.68	2184.1	3521.91	39.3	0.1579	1	NE	-	-	-	-	1MXK4@1224,1RNFM@1236,1X3AP@135614,COG0457@1,COG0457@2	S	-
XHV734_1142	-	hypothetical protein	6	28.6	33.4	0.22	342.8	400.93	4.8	0.7175	1	33.4	33.8	0.02	400.9	406.02	0.4	1	1	NE	-	-	-	-	-	-	-
XHV734_1143	-	hypothetical protein	4	115.6	117	0.02	924.4	936.16	1.5	0.935	1	117	103.5	-0.18	936.2	828.15	-13.5	0.8144	1	NE	-	-	-	-	-	-	-
XHV734_1144	gltP	Glutamate/aspartate:cation symporter family protein	9	166.8	174.6	0.07	3002.7	3143.49	7.8	0.8923	1	174.6	187	0.1	3143.5	3365.56	12.3	0.8431	1	NE	-	-	-	-	1MU0Q@1224,1RMEN@1236,1X37F@135614,COG1301@1,COG1301@2	U	GO:0015293;GO:0016021;GO:0015810;GO:0015813
XHV734_1145	tktA	transketolase 1, thiamin-binding	21	39	18.2	-1.06	1636.4	762.35	-20.8	0.0297	1	18.2	0	-4.2	762.4	1.88	-18.1	0	0	NE	-	down	K00615	2.2.1.1	1MUEY@1224,1RMWP@1236,1X498@135614,COG0021@1,COG0021@2	G	GO:0003824;GO:0004802;GO:0000302;GO:0003674;GO:0005488;GO:0005575;GO:0005622;GO:0005623;GO:0005737;GO:0005829;GO:0006081;GO:0006098;GO:0006139;GO:0006355;GO:0006725;GO:0006732;GO:0006733;GO:0006739;GO:0006753;GO:0006793;GO:0006796;GO:0006807;GO:0006950;GO:0006979;GO:0008150;GO:0008152;GO:0009052;GO:0009117;GO:0009635;GO:0009636;GO:0009719;GO:0009889;GO:0009891;GO:0009893;GO:0009987;GO:0010033;GO:…
XHV734_1146	-	hypothetical protein	2	184	193.2	0.07	736.1	772.75	9.2	0.9126	1	193.2	342.3	0.82	772.8	1369.04	149.1	0.2203	1	NE	-	-	-	-	1PB1R@1224,1S6EX@1236,1X3RI@135614,COG2267@1,COG2267@2	I	-
XHV734_1147	fhuE	FhuE receptor	48	111.8	126	0.17	10729.9	12095.9	14.2	0.4168	1	126	150.3	0.25	12095.9	14426.43	24.3	0.3416	1	NE	-	-	K16088	-	1MW5E@1224,1RMBD@1236,1X3NJ@135614,COG4773@1,COG4773@2	P	GO:0009279;GO:0015344;GO:0015891;GO:0038023;GO:0005575;GO:0005623;GO:0016020;GO:0019867;GO:0030312;GO:0030313;GO:0031975;GO:0044462;GO:0044464;GO:0071944
XHV734_1148	yhjC	putative HTH-type transcriptional regulator YhjC	13	72.7	69.2	-0.07	1891.1	1798.98	-3.5	0.9069	1	69.2	84.3	0.28	1799	2191.28	15.1	0.6557	1	NE	-	-	-	-	1MV06@1224,1RPI0@1236,1X516@135614,COG0583@1,COG0583@2	K	GO:0003700;GO:0006355
XHV734_1149	-	Short-chain dehydrogenase	8	45.1	47.3	0.07	721.1	757.53	2.3	0.9073	1	47.3	47.7	0.01	757.5	763.82	0.4	0.9902	1	NE	-	-	-	-	1MU73@1224,1RNBQ@1236,1X53C@135614,COG1028@1,COG1028@2	IQ	-
XHV734_1150	-	Endopeptidase	12	88.2	98.6	0.16	2117.7	2365.81	10.3	0.6672	1	98.6	122.9	0.32	2365.8	2950.59	24.4	0.5457	1	NE	-	-	K21472	-	1RK7E@1224,1RYS2@1236,1X698@135614,COG0739@1,COG0739@2	M	-
XHV734_1151	-	Peptidoglycan-binding domain 1:ErfK/YbiS/YcfS/YnhG precursor	7	87.7	99.4	0.18	1228.1	1390.95	11.6	0.5284	1	99.4	107.8	0.12	1391	1509.37	8.5	0.8269	1	NE	-	-	-	-	1MVI4@1224,1S1IH@1236,1X71U@135614,COG1376@1,COG1376@2,COG3409@1,COG3409@2	M	GO:0016740;GO:0005575;GO:0005622;GO:0005623;GO:0005737;GO:0005829;GO:0044424;GO:0044444;GO:0044464
XHV734_1152	-	TonB-dependent receptor	65	56.8	67.9	0.25	7378.5	8823.7	11.1	0.2951	1	67.9	62.1	-0.13	8823.7	8071.19	-5.8	0.675	1	NE	-	-	-	-	1MUWN@1224,1RN1E@1236,1X9CP@135614,COG1629@1,COG1629@2,COG4771@2	P	-
XHV734_1153	-	hypothetical protein	13	25.2	34.8	0.45	654.4	904.27	9.6	0.414	1	34.8	28.2	-0.29	904.3	734.45	-6.5	0.6367	1	NE	-	-	-	-	1Q80V@1224,1SN0H@1236,1X58F@135614,COG0121@1,COG0121@2	S	GO:0006629;GO:0008081;GO:0005575;GO:0005618;GO:0005622;GO:0005623;GO:0005737;GO:0005829;GO:0005886;GO:0016020;GO:0030312;GO:0044424;GO:0044444;GO:0044464;GO:0071944
XHV734_1154	-	Acetyl-CoA hydrolase	20	40	51	0.34	1599.5	2038.91	11	0.4471	1	51	48.9	-0.06	2038.9	1956.86	-2.1	0.9046	1	NE	-	-	-	2.8.3.18	1PJY0@1224,1RPS6@1236,1X3GP@135614,COG0427@1,COG0427@2	C	-
XHV734_1155	-	Transcriptional repressor, BlaI/MecI family	5	64.7	78	0.27	647.3	780.21	13.3	0.5259	1	78	64.7	-0.27	780.2	647.36	-13.3	0.5225	1	NE	-	-	K02171	-	1RHX7@1224,1S5UV@1236,1X6ZB@135614,COG3682@1,COG3682@2	K	GO:0003677;GO:0045892
XHV734_1156	-	Energy transducer TonB	15	45.6	42.3	-0.1	1367.1	1269.84	-3.2	0.8492	1	42.3	35.9	-0.23	1269.8	1076.67	-6.4	0.687	1	NE	-	-	-	-	1N60W@1224,1SYJR@1236,1XCT4@135614,COG4219@1,COG4219@2	KT	GO:0055085
XHV734_1157	-	conserved exported hypothetical protein	4	136.3	177.9	0.38	1090.7	1423.02	41.5	0.4781	1	177.9	125.8	-0.5	1423	1006.23	-52.1	0.3598	1	NE	-	-	-	-	1QBJG@1224,1T753@1236,1X8SR@135614,2AP7Y@1,31E9T@2	-	-
XHV734_1158	-	Molybdenum transport ATP-binding protein ModC	9	106.9	131.7	0.3	1924.7	2371.49	24.8	0.5322	1	131.7	166.8	0.34	2371.5	3001.69	35	0.6219	1	NE	-	-	K02017	3.6.3.29	1MU8K@1224,1RQCV@1236,1X4QA@135614,COG4148@1,COG4148@2	P	GO:0005524;GO:0016887;GO:0015098;GO:0015689;GO:0016020;GO:0000166;GO:0003674;GO:0003824;GO:0005215;GO:0005488;GO:0005575;GO:0005623;GO:0005886;GO:0006810;GO:0006811;GO:0006820;GO:0008144;GO:0008150;GO:0008509;GO:0015075;GO:0015103;GO:0015318;GO:0015399;GO:0015405;GO:0015412;GO:0015698;GO:0016462;GO:0016787;GO:0016817;GO:0016818;GO:0017076;GO:0017111;GO:0022804;GO:0022857;GO:0030554;GO:0032553;GO:…
XHV734_1159	modB	molybdate transporter subunit	7	60	71.9	0.26	840.2	1006.55	11.9	0.6952	1	71.9	67.4	-0.09	1006.5	943.34	-4.5	0.8981	1	NE	-	-	K02018	3.6.3.29	1MUXR@1224,1RRDV@1236,1X5DM@135614,COG4149@1,COG4149@2	P	GO:0015098;GO:0015689;GO:0016021;GO:0016020;GO:0055085;GO:0005575;GO:0005623;GO:0005886;GO:0005887;GO:0031224;GO:0031226;GO:0044425;GO:0044459;GO:0044464;GO:0071944
XHV734_1160	modA	molybdate transporter subunit	9	132.2	180.4	0.45	2379.9	3246.47	48.1	0.2981	1	180.4	204.2	0.18	3246.5	3675.4	23.8	0.7989	1	NE	-	-	K02020	-	1MV-@1224,1RN71@1236,1X6RU@135614,COG0725@1,COG0725@2	P	GO:0015689;GO:0003674;GO:0003824;GO:0005215;GO:0005488;GO:0005575;GO:0005623;GO:0006810;GO:0006811;GO:0006820;GO:0008150;GO:0008509;GO:0015075;GO:0015098;GO:0015103;GO:0015318;GO:0015399;GO:0015405;GO:0015412;GO:0015698;GO:0016462;GO:0016787;GO:0016817;GO:0016818;GO:0016887;GO:0017111;GO:0022804;GO:0022857;GO:0030151;GO:0030288;GO:0030313;GO:0030973;GO:0031975;GO:0034220;GO:0042597;GO:0042623;GO:…
XHV734_1161	-	Beta-lactamase	8	107.6	119.1	0.14	1721.4	1905.1	11.5	0.6709	1	119.1	120.8	0.02	1905.1	1932.09	1.7	0.9523	1	NE	-	-	-	-	1MURA@1224,1RN27@1236,1X3E4@135614,COG0491@1,COG0491@2	S	-
XHV734_1162	-	Endonuclease	9	191.2	230.2	0.27	3442.2	4143	38.9	0.5089	1	230.2	326	0.5	4143	5867.98	95.8	0.3325	1	NE	-	-	-	3.1.30.1	1R5N9@1224,1RY8I@1236,1X6I4@135614,28JIP@1,2Z82C@2	M	GO:0003676;GO:0004519;GO:0006308;GO:0016788
XHV734_1163	-	Outer membrane protein W precursor	10	151.3	202.2	0.42	3026.2	4044.29	50.9	0.2391	1	202.2	149.8	-0.43	4044.3	2996.4	-52.4	0.2551	1	NE	-	-	K07275	-	1NUZJ@1224,1RRRC@1236,1X5TV@135614,COG3047@1,COG3047@2	M	GO:0019867;GO:0005575;GO:0005623;GO:0009279;GO:0016020;GO:0030312;GO:0030313;GO:0031975;GO:0044462;GO:0044464;GO:0071944
XHV734_1164	-	Outer membrane protein W precursor	6	105.3	129	0.29	1264.2	1547.46	23.6	0.5558	1	129	100.1	-0.36	1547.5	1201.15	-28.9	0.4875	1	NE	-	-	K07275	-	1NUZJ@1224,1RRRC@1236,1X5TV@135614,COG3047@1,COG3047@2	M	GO:0019867;GO:0005575;GO:0005623;GO:0009279;GO:0016020;GO:0030312;GO:0030313;GO:0031975;GO:0044462;GO:0044464;GO:0071944
XHV734_1165	-	conserved exported hypothetical protein	8	77.6	82.9	0.1	1241.3	1326.95	5.4	0.8919	1	82.9	71.5	-0.21	1326.9	1144.13	-11.4	0.7899	1	NE	-	-	-	-	1RK48@1224,1T05J@1236,1X7CG@135614,COG4875@1,COG4875@2	S	GO:0004683;GO:0005516;GO:0006468
XHV734_1167	gapA	glyceraldehyde-3-phosphate dehydrogenase A	8	19.6	21.6	0.13	313.7	345.86	2	0.7346	1	21.6	4.2	-2.12	345.9	67.48	-17.4	0.0002	0.00741	NE	-	down	K00134	1.2.1.12	1MU93@1224,1RMBM@1236,1X34S@135614,COG0057@1,COG0057@2	G	GO:0016620;GO:0055114;GO:0006006;GO:0050661;GO:0051287;GO:0000166;GO:0003674;GO:0003824;GO:0004365;GO:0005488;GO:0005575;GO:0005622;GO:0005623;GO:0005737;GO:0005829;GO:0005975;GO:0006082;GO:0006090;GO:0006091;GO:0006096;GO:0006139;GO:0006163;GO:0006164;GO:0006165;GO:0006725;GO:0006732;GO:0006733;GO:0006753;GO:0006754;GO:0006757;GO:0006793;GO:0006796;GO:0006807;GO:0008150;GO:0008152;GO:0009056;GO:…
XHV734_1168	-	hypothetical protein	9	108.4	104.5	-0.05	1951.6	1881.18	-3.9	0.921	1	104.5	98.4	-0.09	1881.2	1770.31	-6.2	0.8724	1	NE	-	-	-	-	1RJ1Y@1224,1SGV0@1236,1X8X6@135614,COG2913@1,COG2913@2	J	-
XHV734_1169	-	Putative membrane protein	23	204.7	229.8	0.17	9415.4	10572.76	25.2	0.782	1	229.8	250	0.12	10572.8	11501.87	20.2	0.8535	1	NE	-	-	-	-	1N08V@1224,1RNGS@1236,1X47E@135614,COG5373@1,COG5373@2	S	-
XHV734_1170	-	putative transmembrane protein	14	141.7	165.6	0.22	3968.6	4637.56	23.9	0.5796	1	165.6	173.1	0.06	4637.6	4845.6	7.4	0.874	1	NE	-	-	-	-	1RFUV@1224,1R-H@1236,1X5HH@135614,2B3X8@1,31WM6@2	S	-
XHV734_1171	pgk	phosphoglycerate kinase	5	5.5	4.4	-0.27	54.7	43.61	-1.1	0.7164	1	4.4	0.1	-2.23	43.6	1.45	-4.2	0.0897	1	NE	-	-	K00927	2.7.2.3,5.3.1.1	1MUNU@1224,1RMUQ@1236,1X35T@135614,COG0126@1,COG0126@2	F	GO:0004618;GO:0006096;GO:0003674;GO:0003824;GO:0005575;GO:0005622;GO:0005623;GO:0005737;GO:0005829;GO:0005975;GO:0006082;GO:0006090;GO:0006091;GO:0006139;GO:0006163;GO:0006164;GO:0006165;GO:0006725;GO:0006732;GO:0006733;GO:0006753;GO:0006754;GO:0006757;GO:0006793;GO:0006796;GO:0006807;GO:0008150;GO:0008152;GO:0009056;GO:0009058;GO:0009108;GO:0009117;GO:0009123;GO:0009124;GO:0009126;GO:0009127;GO:…
XHV734_1172	-	Phosphoglycolate phosphatase	9	35.3	33.2	-0.09	635.5	597.16	-2.1	0.8633	1	33.2	56.3	0.74	597.2	1012.73	23.1	0.4226	1	NE	-	-	K01091	3.1.3.18	1REXF@1224,1S5AR@1236,1X67T@135614,COG0546@1,COG0546@2	S	GO:0003674;GO:0003824;GO:0004672;GO:0004713;GO:0005575;GO:0005622;GO:0005623;GO:0005737;GO:0005829;GO:0006464;GO:0006468;GO:0006793;GO:0006796;GO:0006807;GO:0008150;GO:0008152;GO:0009987;GO:0016301;GO:0016310;GO:0016740;GO:0016772;GO:0016773;GO:0018108;GO:0018193;GO:0018212;GO:0019538;GO:0036211;GO:0043170;GO:0043412;GO:0044237;GO:0044238;GO:0044260;GO:0044267;GO:0044424;GO:0044444;GO:0044464;GO:…
XHV734_1173	pykA	pyruvate kinase II	8	103.2	96.6	-0.09	1651.2	1545.71	-6.6	0.8689	1	96.6	65.4	-0.56	1545.7	1045.63	-31.3	0.3728	1	NE	-	-	K00873	2.7.1.40	1MU21@1224,1RMW3@1236,1X3J7@135614,COG0469@1,COG0469@2	G	GO:0000287;GO:0004743;GO:0006096;GO:0030955;GO:0003824;GO:0003674;GO:0005488;GO:0005515;GO:0005575;GO:0005622;GO:0005623;GO:0005737;GO:0005829;GO:0005886;GO:0005975;GO:0006082;GO:0006090;GO:0006091;GO:0006139;GO:0006163;GO:0006164;GO:0006165;GO:0006725;GO:0006732;GO:0006733;GO:0006753;GO:0006754;GO:0006757;GO:0006793;GO:0006796;GO:0006807;GO:0008150;GO:0008152;GO:0009056;GO:0009058;GO:0009108;GO:…
XHV734_1174	-	putative fructose-bisphosphate aldolase class 1	9	10.6	3.5	-1.37	191.4	62.73	-7.1	0.0058	0.39471	3.5	0	-2.17	62.7	0	-3.5	0	0	NE	down	down	K01623	4.1.2.13	1MVFK@1224,1RQ57@1236,1X34A@135614,COG3588@1,COG3588@2	G	GO:0004332;GO:0006096;GO:0003824
XHV734_1175	-	ATPase associated with chromosome architecture/replication	7	232.6	248.4	0.09	3255.8	3478.17	15.9	0.8573	1	248.4	320.6	0.37	3478.2	4488.37	72.2	0.6582	1	NE	-	-	K23518	-	1RCWP@1224,1S3WJ@1236,1X6PT@135614,COG2110@1,COG2110@2	S	-
XHV734_1176	-	Putative protein-S-isoprenylcysteine methyltransferase	9	164.1	183.6	0.16	2954.1	3304.47	19.5	0.6519	1	183.6	154	-0.25	3304.5	2771.74	-29.6	0.5464	1	NE	-	-	-	-	1MZ7S@1224,1S8Y4@1236,1XB1S@135614,COG2020@1,COG2020@2	O	-
XHV734_1177	dcsD	O-ureido-L-serine synthase	9	88.5	111.7	0.33	1593.6	2010.33	23.2	0.6036	1	111.7	106.2	-0.07	2010.3	1911.06	-5.5	0.9118	1	NE	-	-	K01738	2.5.1.47	1MUBE@1224,1RN6J@1236,1X393@135614,COG0031@1,COG0031@2	E	GO:0004124;GO:0006535
XHV734_1178	-	Uroporphyrinogen-III C-methyltransferase	7	190.4	187.8	-0.02	2665.2	2629.19	-2.6	0.975	1	187.8	124.3	-0.59	2629.2	1740.63	-63.5	0.4455	1	NE	-	-	K02302	1.3.1.76,2.1.1.107,4.2.1.75,4.99.1.3,4.99.1.4	1MUI0@1224,1RM9V@1236,1X3CH@135614,COG0007@1,COG0007@2	H	GO:0008168;GO:0055114;GO:0019354;GO:0004851;GO:0009236;GO:0043115;GO:0051266;GO:0051287
XHV734_1179	-	Transcriptional regulator	11	211.8	219	0.05	4659	4818.02	7.2	0.9491	1	219	178.2	-0.3	4818	3920.96	-40.8	0.7106	1	NE	-	-	K13634	-	1MU8N@1224,1RN7T@1236,1X43G@135614,COG0583@1,COG0583@2	K	GO:0003700;GO:0006355
XHV734_1180	-	hypothetical protein	6	173.6	172	-0.01	2083.1	2064.35	-1.6	0.9859	1	172	176.5	0.04	2064.4	2117.94	4.5	0.9537	1	NE	-	-	-	-	-	-	-
XHV734_1181	-	hypothetical protein	2	90.7	105.2	0.21	362.9	420.77	14.5	0.3998	1	105.2	46.5	-1.16	420.8	185.8	-58.7	0.114	1	NE	-	-	-	-	-	-	-
XHV734_1182	-	Sensor histidine kinase	8	168.7	174.8	0.05	2699.1	2797.01	6.1	0.897	1	174.8	187.9	0.1	2797	3006.05	13.1	0.7989	1	NE	-	-	-	-	1NRP8@1224,1S30T@1236,1X53B@135614,COG0642@1,COG2203@1,COG2203@2,COG2205@2	T	GO:0016310;GO:0016772;GO:0000155;GO:0007165;GO:0005515
XHV734_1183	-	hypothetical protein	1	232.4	239.3	0.04	464.9	478.63	6.9	1	1	239.3	128.2	-0.9	478.6	256.38	-111.1	0.3424	1	NE	-	-	-	-	-	-	-
XHV734_1184	-	hypothetical protein	1	38	49.6	0.38	76.1	99.26	11.6	0.338	1	49.6	73.2	0.55	99.3	146.48	23.6	1	1	NE	-	-	-	-	1RKE3@1224,1S60M@1236,1X96C@135614,2E58V@1,33019@2	S	-
XHV734_1185	-	TonB-dependent receptor	32	105	100.7	-0.06	6720.8	6445.81	-4.3	0.831	1	100.7	99.5	-0.02	6445.8	6367.09	-1.2	0.9554	1	NE	-	-	K02014	-	1QU18@1224,1T1KT@1236,1X51Y@135614,COG1629@1,COG1629@2	P	-
XHV734_1186	-	putative iron-regulated membrane protein	23	112	124.4	0.15	5154.1	5722.69	12.4	0.7838	1	124.4	112.6	-0.14	5722.7	5179.52	-11.8	0.7862	1	NE	-	-	-	-	1MX8C@1224,1RSDV@1236,1X5BJ@135614,COG3182@1,COG3182@2	S	-
XHV734_1187	cysH	3'-phosphoadenosine 5'-phosphosulfate reductase	9	184.8	185.5	0.01	3325.8	3339.62	0.8	0.9899	1	185.5	154.8	-0.26	3339.6	2785.67	-30.8	0.7275	1	NE	-	-	K00390	1.8.4.10,1.8.4.8	1MXUR@1224,1RNC5@1236,1X4PS@135614,COG0175@1,COG0175@2	EH	GO:0004604;GO:0019379;GO:0055114;GO:0003824;GO:0000103;GO:0003674;GO:0005575;GO:0005622;GO:0005623;GO:0005737;GO:0006790;GO:0008150;GO:0008152;GO:0009987;GO:0016491;GO:0016667;GO:0016671;GO:0019419;GO:0044237;GO:0044424;GO:0044464
XHV734_1188	cysI	sulfite reductase, beta subunit, NAD(P)-binding, heme-binding	24	64.4	60.6	-0.09	3089	2906.72	-3.8	0.7188	1	60.6	71	0.23	2906.7	3408.21	10.4	0.5183	1	NE	-	-	K00381	1.7.7.1,1.8.1.2,1.8.7.1	1MVVB@1224,1RMFH@1236,1X33G@135614,COG0155@1,COG0155@2	P	GO:0016491;GO:0020037;GO:0051536;GO:0055114;GO:0004783;GO:0008652;GO:0009337;GO:0050661;GO:0051539;GO:0003674;GO:0003824;GO:0005488;GO:0005575;GO:0005622;GO:0005623;GO:0006790;GO:0008150;GO:0008152;GO:0009987;GO:0016002;GO:0016651;GO:0016667;GO:0016668;GO:0016673;GO:0019419;GO:0032991;GO:0044237;GO:0044424;GO:0044464;GO:0046906;GO:0048037;GO:0050311;GO:0051540;GO:0097159;GO:1901363
XHV734_1189	cysJ	sulfite reductase, alpha subunit, flavoprotein	19	159.7	164.4	0.04	6067.7	6248.76	4.8	0.9163	1	164.4	157.6	-0.06	6248.8	5990.65	-6.8	0.8963	1	NE	-	-	K00380	1.8.1.2	1QUAH@1224,1T1RJ@1236,1X3NF@135614,COG0369@1,COG0369@2	E	GO:0016491;GO:0055114;GO:0004783;GO:0010181;GO:0019344;GO:0050660;GO:0000166;GO:0003674;GO:0003824;GO:0005488;GO:0005575;GO:0005622;GO:0005623;GO:0006790;GO:0008150;GO:0008152;GO:0009337;GO:0009987;GO:0016645;GO:0016646;GO:0016651;GO:0016667;GO:0016668;GO:0032553;GO:0032991;GO:0036094;GO:0042602;GO:0043167;GO:0043168;GO:0044237;GO:0044424;GO:0044464;GO:0048037;GO:0050661;GO:0050662;GO:0070401;GO:…
XHV734_1190	cysD	sulfate adenylyltransferase, subunit 2	8	95.5	118.1	0.3	1527.9	1890.05	22.6	0.5054	1	118.1	99.2	-0.25	1890	1587.35	-18.9	0.5918	1	NE	-	-	K00957	1.8.4.10,1.8.4.8,2.7.7.4	1MUCZ@1224,1R-D@1236,1X4JD@135614,COG0175@1,COG0175@2	H	GO:0004781;GO:0019419;GO:0003824;GO:0000096;GO:0000097;GO:0003674;GO:0004779;GO:0006082;GO:0006520;GO:0006534;GO:0006790;GO:0006807;GO:0006950;GO:0006979;GO:0008150;GO:0008152;GO:0008652;GO:0009058;GO:0009069;GO:0009070;GO:0009987;GO:0016053;GO:0016740;GO:0016772;GO:0016779;GO:0019344;GO:0019752;GO:0043436;GO:0044237;GO:0044238;GO:0044249;GO:0044272;GO:0044281;GO:0044283;GO:0046394;GO:0050896;GO:…
XHV734_1191	cysNC	Sulfate adenylyltransferase subunit 1 / Adenylyl-sulfate kinase	24	99.7	98.8	-0.01	4786.9	4741.98	-0.9	0.9723	1	98.8	111.9	0.18	4742	5373.54	13.2	0.6425	1	NE	-	-	K00955	2.7.1.25,2.7.7.4	1MUD9@1224,1RME4@1236,1X3RS@135614,COG0529@1,COG0529@2,COG2895@1,COG2895@2	H	GO:0006790;GO:0000103;GO:0004020;GO:0005524;GO:0003924;GO:0005525
XHV734_1192	-	putative RND efflux membrane fusion protein	8	193	187.4	-0.04	3087.8	2998.4	-5.6	0.9482	1	187.4	242.8	0.37	2998.4	3885.43	55.4	0.6726	1	NE	-	-	K03585	-	1R8W0@1224,1S0GT@1236,1X4V5@135614,COG0845@1,COG0845@2	M	GO:0016020;GO:0022857;GO:0055085
XHV734_1193	-	RND multidrug efflux transporter	29	72.9	85.8	0.23	4229.4	4975.18	12.9	0.4238	1	85.8	112.3	0.39	4975.2	6515.54	26.6	0.322	1	NE	-	-	K18138	-	1MU48@1224,1RMBN@1236,1X3JU@135614,COG0841@1,COG0841@2	V	GO:0016020;GO:0022857;GO:0055085
XHV734_1194	-	hypothetical protein	3	133.2	151.8	0.19	799.5	910.93	18.6	0.792	1	151.8	272.7	0.84	910.9	1636.49	120.9	0.6335	1	NE	-	-	-	-	-	-	-
XHV734_1195	-	exported hypothetical protein	7	121.2	99.3	-0.29	1697.1	1390.07	-21.9	0.72	1	99.3	82.8	-0.26	1390.1	1158.79	-16.5	0.7434	1	NE	-	-	-	3.4.11.14	1MUCI@1224,1RYP9@1236,1X4R9@135614,COG0308@1,COG0308@2	E	-
XHV734_1196	pepN	Aminopeptidase	32	100.3	107.3	0.1	6419.7	6864.34	6.9	0.786	1	107.3	115	0.1	6864.3	7358.92	7.7	0.796	1	NE	-	-	-	3.4.11.14	1MUCI@1224,1RYP9@1236,1X4R9@135614,COG0308@1,COG0308@2	E	GO:0006508;GO:0008237;GO:0008270
XHV734_1197	-	RNA methyltransferase	8	121.2	104.3	-0.21	1939.9	1669.13	-16.9	0.6829	1	104.3	78	-0.41	1669.1	1248.41	-26.3	0.4806	1	NE	-	-	K03214	2.1.1.185	1MXGV@1224,1RNWQ@1236,1X4JZ@135614,COG0566@1,COG0566@2	J	GO:0003723;GO:0006396;GO:0008173;GO:0008168;GO:0000154;GO:0000451;GO:0000453;GO:0001510;GO:0003674;GO:0003824;GO:0005575;GO:0005622;GO:0005623;GO:0005737;GO:0005829;GO:0006139;GO:0006364;GO:0006725;GO:0006807;GO:0008150;GO:0008152;GO:0008171;GO:0008649;GO:0008757;GO:0009451;GO:0009987;GO:0010467;GO:0016070;GO:0016072;GO:0016435;GO:0016740;GO:0016741;GO:0022613;GO:0031167;GO:0032259;GO:0034470;GO:…
XHV734_1198	-	Carboxylic ester hydrolase	20	77.7	76.8	-0.02	3107.5	3070.21	-0.9	0.9691	1	76.8	83.6	0.12	3070.2	3343.86	6.8	0.8176	1	NE	-	-	K03929	-	1MVQZ@1224,1RPFW@1236,1X4ZQ@135614,COG2272@1,COG2272@2	I	-
XHV734_1199	-	conserved exported hypothetical protein	31	70.6	70.8	0	4379.9	4388.06	0.1	0.9937	1	70.8	75.5	0.09	4388.1	4681.08	4.7	0.8028	1	NE	-	-	-	-	1Q55B@1224,1T7PS@1236,1X9IP@135614,COG3677@1,COG3677@2	L	-
XHV734_1200	-	hypothetical protein	1	0	0	0	0	0	0	1	1	0	0	0	0	0	0	1	1	NE	-	-	-	-	-	-	-
XHV734_1201	-	Maltodextrin glucosidase	42	42	40.9	-0.04	3525.4	3434.24	-1.1	0.888	1	40.9	46.1	0.17	3434.2	3870.75	5.2	0.6672	1	NE	-	-	K01187	2.4.1.18,3.2.1.20	1QU19@1224,1T1KU@1236,1XD4F@135614,COG0296@1,COG0296@2	G	GO:0030246;GO:0003824;GO:0000271;GO:0003674;GO:0003844;GO:0005975;GO:0005976;GO:0005977;GO:0005978;GO:0006073;GO:0006091;GO:0006112;GO:0008150;GO:0008152;GO:0009058;GO:0009059;GO:0009250;GO:0009987;GO:0015980;GO:0016051;GO:0016740;GO:0016757;GO:0016758;GO:0033692;GO:0034637;GO:0034645;GO:0043170;GO:0044042;GO:0044237;GO:0044238;GO:0044249;GO:0044260;GO:0044262;GO:0044264;GO:0055114;GO:0071704;GO:…
XHV734_1202	-	glycosyl hydrolase	48	86	89.8	0.06	8251.4	8618.42	3.8	0.8393	1	89.8	104.1	0.21	8618.4	9990.9	14.3	0.5297	1	NE	-	-	-	-	1R58A@1224,1SYET@1236,1X5FN@135614,COG3250@1,COG3250@2	G	GO:0000272;GO:0005576;GO:0052761;GO:0004553;GO:0005975
XHV734_1203	-	TonB-dependent receptor	52	42.6	45.6	0.1	4429.4	4745.35	3	0.7339	1	45.6	51.4	0.17	4745.4	5349.61	5.8	0.638	1	NE	-	-	K02014	-	1MWS3@1224,1RPG6@1236,1X5AG@135614,COG1629@1,COG1629@2,COG4771@2	M	-
XHV734_1204	-	Transcriptional regulator, LacI family	13	19.1	20.1	0.07	495.7	523.24	1.1	0.9049	1	20.1	22.8	0.17	523.2	592.22	2.7	0.8073	1	NE	-	-	K02529	-	1MVUR@1224,1RN2K@1236,1X5WW@135614,COG1609@1,COG1609@2	K	GO:0003677;GO:0006355
XHV734_1205	-	Aminopeptidase	12	55.6	62	0.15	1334.3	1487.59	6.4	0.7872	1	62	52.9	-0.22	1487.6	1270.05	-9.1	0.7231	1	NE	-	-	-	-	1NE83@1224,1RN9P@1236,1X3HG@135614,COG2234@1,COG2234@2	S	-
XHV734_1206	mscL	mechanosensitive channel	2	17.6	21.1	0.25	70.6	84.46	3.5	0.7727	1	21.1	15.3	-0.44	84.5	61.11	-5.8	0.746	1	NE	-	-	K03282	-	1RHG8@1224,1S3PD@1236,1X701@135614,COG1970@1,COG1970@2	M	GO:0008381;GO:0016021;GO:0034220;GO:0003674;GO:0005215;GO:0005575;GO:0006810;GO:0006811;GO:0006884;GO:0008150;GO:0008361;GO:0009987;GO:0009992;GO:0015267;GO:0016020;GO:0016043;GO:0019725;GO:0022803;GO:0022836;GO:0022857;GO:0030104;GO:0031224;GO:0032535;GO:0042592;GO:0044425;GO:0048878;GO:0051179;GO:0051234;GO:0055082;GO:0055085;GO:0065007;GO:0065008;GO:0071840;GO:0090066
XHV734_1207	-	Fumarylacetoacetate hydrolase	5	225.5	266.9	0.24	2254.9	2669.42	41.5	0.6887	1	266.9	309.3	0.21	2669.4	3093.26	42.4	0.7366	1	NE	-	-	K16165	3.7.1.20	1MVFA@1224,1RN6Y@1236,1X54M@135614,COG0179@1,COG0179@2	Q	GO:0003824
XHV734_1208	-	hypothetical protein	2	6.4	4	-0.56	25.7	16.14	-2.4	0.6505	1	4	4	-0.01	16.1	16.01	0	1	1	NE	-	-	-	-	1QB93@1224,1T6TE@1236,1X84B@135614,2ANY3@1,31DZ0@2	-	-
XHV734_1209	-	Ferredoxin	1	134.2	138.4	0.04	268.5	276.78	4.2	1	1	138.4	198.4	0.52	276.8	396.74	60	0.6678	1	NE	-	-	-	2.7.1.3	1N72F@1224,1SD0G@1236,1X8CT@135614,COG2146@1,COG2146@2	P	GO:0016491;GO:0051537;GO:0055114
XHV734_1210	-	sulfur deprivation response regulator	9	6.8	3	-0.96	121.9	54	-3.8	0.057	1	3	0.1	-1.9	54	1.3	-2.9	0.0001	0.0039	NE	down	down	-	-	1MU0K@1224,1RMI1@1236,1X4FF@135614,COG0471@1,COG0471@2	P	GO:0006813;GO:0008324;GO:0016021;GO:0055085
XHV734_1211	yggH	tRNA (m7G46) methyltransferase, SAM-dependent	9	71.1	51.4	-0.46	1280.1	924.96	-19.7	0.5764	1	51.4	22.8	-1.14	925	409.78	-28.6	0.2854	1	NE	-	-	K03439	2.1.1.297,2.1.1.33,2.4.99.12,2.4.99.13,2.4.99.14,2.4.99.15	1MUWJ@1224,1RMFG@1236,1X343@135614,COG0220@1,COG0220@2	J	GO:0006400;GO:0008176;GO:0001510;GO:0003674;GO:0003824;GO:0005575;GO:0005622;GO:0005623;GO:0005737;GO:0006139;GO:0006396;GO:0006399;GO:0006725;GO:0006807;GO:0008033;GO:0008150;GO:0008152;GO:0008168;GO:0008173;GO:0008175;GO:0008757;GO:0009451;GO:0009987;GO:0010467;GO:0016070;GO:0016423;GO:0016740;GO:0016741;GO:0030488;GO:0032259;GO:0032991;GO:0034470;GO:0034641;GO:0034660;GO:0034708;GO:0036265;GO:…
XHV734_1212	-	hypothetical protein	3	244.3	243.7	0	1465.8	1461.97	-0.6	0.9856	1	243.7	159.5	-0.61	1462	957.06	-84.2	0.4314	1	NE	-	-	-	-	-	-	-
XHV734_1213	thiG	thiamine biosynthesis ThiGH complex subunit	11	156.3	167.8	0.1	3439	3691.27	11.5	0.7964	1	167.8	31.2	-2.39	3691.3	687.49	-136.5	0	0	NE	-	down	K03149	2.8.1.10	1N0N5@1224,1RMPD@1236,1X4FP@135614,COG2022@1,COG2022@2	H	GO:0009228;GO:0003824;GO:0003674;GO:0006725;GO:0006766;GO:0006767;GO:0006772;GO:0006790;GO:0006807;GO:0008150;GO:0008152;GO:0009058;GO:0009110;GO:0009987;GO:0017144;GO:0018130;GO:0019438;GO:0034641;GO:0042364;GO:0042723;GO:0042724;GO:0044237;GO:0044249;GO:0044271;GO:0044272;GO:0044281;GO:0044283;GO:0046483;GO:0071704;GO:0072527;GO:0072528;GO:1901360;GO:1901362;GO:1901564;GO:1901566;GO:1901576
XHV734_1214	-	Sulfur carrier protein ThiS	0	0	0	0	0	0	0	1	1	0	0	0	0	0	0	1	1	N/A	-	-	K03154	2.8.1.10	1NG8E@1224,1SGCU@1236,1X85B@135614,COG2104@1,COG2104@2	H	GO:0006725;GO:0006766;GO:0006767;GO:0006772;GO:0006790;GO:0006807;GO:0008150;GO:0008152;GO:0009058;GO:0009110;GO:0009228;GO:0009987;GO:0017144;GO:0018130;GO:0019438;GO:0034641;GO:0042364;GO:0042723;GO:0042724;GO:0044237;GO:0044249;GO:0044271;GO:0044272;GO:0044281;GO:0044283;GO:0046483;GO:0071704;GO:0072527;GO:0072528;GO:1901360;GO:1901362;GO:1901564;GO:1901566;GO:1901576
XHV734_1215	-	Phospholipase/lecithinase/hemolysin	30	266.4	261.5	-0.03	15985.7	15688.17	-5	0.936	1	261.5	315.6	0.27	15688.2	18934.08	54.1	0.4899	1	NE	-	-	K12686	-	1MWDI@1224,1S2RQ@1236,1X3QI@135614,COG3240@1,COG3240@2,COG5571@1,COG5571@2	IN	GO:0016788
XHV734_1217	-	Integrase	13	157.6	186.3	0.24	4098.5	4842.7	28.6	0.6571	1	186.3	251	0.43	4842.7	6524.74	64.7	0.5148	1	NE	-	-	-	-	1RAN4@1224,1S5SI@1236,1XAFB@135614,COG0582@1,COG0582@2	L	GO:0003677;GO:0006310;GO:0015074
XHV734_1218	-	hypothetical protein	7	54.1	45.8	-0.23	756.9	641.31	-8.3	0.71	1	45.8	60.4	0.39	641.3	845.99	14.6	0.5996	1	NE	-	-	-	-	-	-	-
XHV734_1219	-	membrane hypothetical protein	26	5.9	6.1	0.04	305.8	314.61	0.2	0.9518	1	6.1	8	0.36	314.6	418.06	2	0.6349	1	GD	-	-	-	-	1Q9YX@1224,1TM7P@1236,1Z84T@136849,2AP74@1,31E8W@2	-	-
XHV734_1220	-	hypothetical protein	28	45.9	47.9	0.06	2567.9	2684.97	2.1	0.9011	1	47.9	53.4	0.15	2685	2992.99	5.5	0.7733	1	NE	-	-	-	-	1RD62@1224,1S7K7@1236,29PNN@1,30AKV@2	-	-
XHV734_1221	-	hypothetical protein	1	0	0	0	0	0	0	1	1	0	0	0	0	0	0	1	1	NE	-	-	-	-	-	-	-
XHV734_1222	-	hypothetical protein	5	80.2	83.2	0.05	802.2	832.3	3	0.9317	1	83.2	113	0.44	832.3	1130.4	29.8	0.6612	1	NE	-	-	-	-	-	-	-
XHV734_1223	-	hypothetical protein	4	23.9	25.2	0.07	190.9	201.42	1.3	0.8879	1	25.2	31.7	0.32	201.4	253.49	6.5	0.7767	1	NE	-	-	-	-	-	-	-
XHV734_1224	-	transposase	7	0	0	0	0	0	0	1	1	0	0	0	0	0	0	1	1	N/A	-	-	K07497	-	1MVN5@1224,1RP6D@1236,1X6R2@135614,COG2801@1,COG2801@2	L	GO:0003676;GO:0015074;GO:0032196
XHV734_1225	lcrS	Low calcium response locus protein S	4	0	0	0	0	0	0	1	1	0	0	0	0	0	0	1	1	N/A	-	-	K07497	-	1MZ3D@1224,1S9EI@1236,1X7V9@135614,COG2963@1,COG2963@2	L	GO:0003677;GO:0004803;GO:0006313
XHV734_1226	-	hypothetical protein	3	0	0	0	0	0	0	1	1	0	0	0	0	0	0	1	1	N/A	-	-	-	-	COG2963@1,COG2963@2	L	-
XHV734_1227	-	hypothetical protein	5	44.7	38.2	-0.22	447.2	381.95	-6.5	0.6919	1	38.2	49.5	0.37	381.9	494.94	11.3	0.7405	1	NE	-	-	-	-	1MW16@1224,1RS6U@1236,1X5HU@135614,COG0583@1,COG0583@2	K	-
XHV734_1228	yqaA	Inner membrane protein YqaA	4	9.6	8.2	-0.2	77.1	65.91	-1.4	1	1	8.2	3.7	-0.98	65.9	29.4	-4.6	0.4662	1	NE	-	-	-	-	1RHUV@1224,1S69A@1236,1X8YP@135614,COG1238@1,COG1238@2	S	-
XHV734_1229	-	Methyl-accepting chemotaxis protein	15	27.4	28.1	0.03	822	841.87	0.7	0.953	1	28.1	22.7	-0.29	841.9	682.06	-5.3	0.6701	1	NE	-	-	K03406	-	1MU9B@1224,1RMH0@1236,1XA45@135614,COG0840@1,COG0840@2	NT	GO:0007165;GO:0016021;GO:0004888;GO:0006935;GO:0016020
XHV734_1230	-	hypothetical protein	4	10.5	15	0.48	83.7	119.77	4.5	0.623	1	15	18.4	0.28	119.8	147.53	3.5	0.8523	1	NE	-	-	-	-	-	-	-
XHV734_1231	-	hypothetical protein	0	0	0	0	0	0	0	1	1	0	0	0	0	0	0	1	1	NE	-	-	-	-	-	-	-
XHV734_1232	-	hypothetical protein	3	44.6	61.3	0.45	267.8	367.59	16.6	0.6239	1	61.3	26.8	-1.16	367.6	160.72	-34.5	0.3584	1	NE	-	-	-	-	-	-	-
XHV734_1233	-	hypothetical protein	17	88.7	113.4	0.35	3015.4	3856.22	24.7	0.4471	1	113.4	124.9	0.14	3856.2	4246.87	11.5	0.7846	1	NE	-	-	-	-	1I851@117743,2EH5F@1,33AXC@2,4PFQE@976	S	GO:0006629;GO:0008081
XHV734_1234	-	hypothetical protein	4	46	45.9	0	368	367.38	-0.1	0.9978	1	45.9	38.2	-0.26	367.4	305.52	-7.7	0.7466	1	NE	-	-	-	-	-	-	-
XHV734_1235	-	Virulence regulator	5	102.7	105.7	0.04	1026.8	1057.48	3.1	0.958	1	105.7	60	-0.81	1057.5	600.31	-45.7	0.3344	1	NE	-	-	-	-	COG2916@1,COG2916@2	S	GO:0003677;GO:0006355
XHV734_1236	-	hypothetical protein	7	29.5	56.7	0.92	413.5	793.61	27.2	0.1106	1	56.7	30	-0.9	793.6	419.88	-26.7	0.1307	1	NE	-	-	-	-	-	-	-
XHV734_1237	glgX	Glycogen operon protein GlgX	38	116.7	139.7	0.26	8867	10620.23	23.1	0.4787	1	139.7	167.5	0.26	10620.2	12731.53	27.8	0.5098	1	NE	-	-	K01214	3.2.1.68	1MU19@1224,1RP6F@1236,1X4RI@135614,COG1523@1,COG1523@2	G	GO:0004553;GO:0005975;GO:0003824;GO:0004133;GO:0005980
XHV734_1238	-	hypothetical protein	1	34.7	40.6	0.22	69.5	81.28	5.9	0.3448	1	40.6	32.5	-0.31	81.3	65	-8.1	0.3372	1	NE	-	-	-	-	-	-	-
XHV734_1239	-	hypothetical protein	4	199.3	237	0.25	1594.1	1896.12	37.8	0.5957	1	237	160.3	-0.56	1896.1	1282.33	-76.7	0.3786	1	NE	-	-	-	-	-	-	-
XHV734_1240	rimK	ribosomal protein S6 modification protein	8	267.3	310.9	0.22	4277.2	4975.07	43.6	0.596	1	310.9	315.7	0.02	4975.1	5051.82	4.8	0.9616	1	NE	-	-	K05844	6.3.1.17,6.3.2.32,6.3.2.41	1MX62@1224,1RM8B@1236,1X3FM@135614,COG0189@1,COG0189@2	F	GO:0005524;GO:0046872;GO:0006464;GO:0003674;GO:0003824;GO:0005488;GO:0005515;GO:0005575;GO:0005622;GO:0005623;GO:0005737;GO:0006807;GO:0006950;GO:0006974;GO:0007154;GO:0008150;GO:0008152;GO:0009432;GO:0009605;GO:0009987;GO:0009991;GO:0016874;GO:0016879;GO:0016881;GO:0018169;GO:0018410;GO:0019538;GO:0031668;GO:0033554;GO:0036211;GO:0042802;GO:0043170;GO:0043412;GO:0043687;GO:0044237;GO:0044238;GO:…
XHV734_1241	tcrA	Transcriptional regulatory protein TcrA	4	0	2.7	1.88	0	21.49	2.7	1	1	2.7	0	-1.88	21.5	0	-2.7	1	1	NE	-	-	-	-	1RA00@1224,1S23N@1236,1X41P@135614,COG0745@1,COG0745@2	KT	GO:0000160;GO:0003677;GO:0006355
XHV734_1242	-	two-component system sensor protein	14	47.1	27.1	-0.78	1319.8	757.58	-20.1	0.0695	1	27.1	0	-4.81	757.6	0	-27.1	0	0	NE	-	down	-	2.7.13.3	1R514@1224,1T1KV@1236,1X3D5@135614,COG0642@1,COG0642@2	T	GO:0000155;GO:0007165;GO:0016021
XHV734_1243	-	hypothetical protein	2	177.6	224.4	0.34	710.4	897.8	46.8	0.5152	1	224.4	267.2	0.25	897.8	1068.77	42.7	0.7353	1	NE	-	-	-	-	-	-	-
XHV734_1244	-	hypothetical protein	7	91.9	107.9	0.23	1286.9	1510.62	16	0.686	1	107.9	128.6	0.25	1510.6	1800.13	20.7	0.6982	1	NE	-	-	K19092	-	COG3668@1,COG3668@2	D	-
XHV734_1245	-	hypothetical protein	2	79.1	93	0.23	316.5	372.04	13.9	0.8302	1	93	191.2	1.03	372	764.74	98.2	0.7114	1	NE	-	-	-	-	-	-	-
XHV734_1246	-	hypothetical protein	3	57.3	56	-0.03	343.9	335.8	-1.3	0.9727	1	56	47.4	-0.23	335.8	284.5	-8.5	0.7736	1	NE	-	-	-	-	COG3677@1,COG3677@2	L	GO:0003723;GO:0005737;GO:0016070;GO:0016788
XHV734_1247	-	hypothetical protein	6	137.4	124.8	-0.14	1649.3	1497.24	-12.7	0.8418	1	124.8	109.3	-0.19	1497.2	1311.81	-15.5	0.812	1	NE	-	-	-	-	COG3677@1,COG3677@2	L	-
XHV734_1248	coaE	dephospho-CoA kinase	10	0	0.4	0.43	0	7.04	0.4	1	1	0.4	0	-0.43	7	0	-0.4	1	1	ES	-	-	K00859	2.7.1.24	1RCXT@1224,1S3NR@1236,1X6CC@135614,COG0237@1,COG0237@2	F	GO:0004140;GO:0005524;GO:0015937;GO:0003674;GO:0003824;GO:0006139;GO:0006163;GO:0006164;GO:0006725;GO:0006732;GO:0006753;GO:0006793;GO:0006796;GO:0006807;GO:0008150;GO:0008152;GO:0009058;GO:0009108;GO:0009117;GO:0009150;GO:0009152;GO:0009165;GO:0009259;GO:0009260;GO:0009987;GO:0015936;GO:0016301;GO:0016310;GO:0016740;GO:0016772;GO:0016773;GO:0018130;GO:0019438;GO:0019637;GO:0019693;GO:0033865;GO:…
XHV734_1249	xpsO	Leader peptidase / N-methyltransferase	12	0	0	0	0	0	0	1	1	0	0	0.06	0	1.04	0	1	1	ES	-	-	K02654	3.4.23.43	1MUZF@1224,1RN90@1236,1X2XE@135614,COG1989@1,COG1989@2	NOU	GO:0004190;GO:0016020
XHV734_1250	tapC	Type IV pilus assembly protein TapC	28	136.8	135.8	-0.01	7659.6	7603.78	-1	0.9675	1	135.8	112.4	-0.27	7603.8	6292.18	-23.4	0.3231	1	NE	-	-	K02653	-	1MV4U@1224,1RNV0@1236,1X49V@135614,COG1459@1,COG1459@2	U	GO:0009306;GO:0016020;GO:0002790;GO:0005575;GO:0005623;GO:0005886;GO:0006810;GO:0008104;GO:0008150;GO:0009297;GO:0009987;GO:0015031;GO:0015628;GO:0015833;GO:0016043;GO:0022607;GO:0030030;GO:0030031;GO:0032940;GO:0033036;GO:0042886;GO:0043711;GO:0044085;GO:0044464;GO:0045184;GO:0046903;GO:0051179;GO:0051234;GO:0055085;GO:0071702;GO:0071705;GO:0071806;GO:0071840;GO:0071944;GO:0098776
XHV734_1251	ecpC	Fimbrial protein EcpC	17	75.2	58.8	-0.35	2555.9	1998.74	-16.4	0.2977	1	58.8	17.3	-1.71	1998.7	588.64	-41.5	0.0002	0.00741	NE	-	down	K02650	-	1N7EQ@1224,1SCES@1236,COG4969@1,COG4969@2	NU	GO:0007155;GO:0009289
XHV734_1252	pilB	Type 4 fimbrial assembly protein PilB	24	163.5	162.7	-0.01	7849.1	7809.11	-0.8	0.9813	1	162.7	142.5	-0.19	7809.1	6840.45	-20.2	0.5792	1	NE	-	-	K02652	-	1MU7V@1224,1RMBS@1236,1X3PA@135614,COG2804@1,COG2804@2	NU	GO:0009297;GO:0016887
XHV734_1253	pilR	Type 4 fimbriae expression regulatory protein PilR	10	248.9	251	0.01	4977.2	5019.84	2.1	0.9728	1	251	211.1	-0.25	5019.8	4222.59	-39.9	0.589	1	NE	-	-	K02667	-	1MU0N@1224,1RMCK@1236,1X3DA@135614,COG2204@1,COG2204@2	T	GO:0003677;GO:0005524;GO:0006355;GO:0008134;GO:0043565;GO:0000160
XHV734_1254	-	Two-component sensor PilS	17	198.9	198.7	0	6761.9	6754.79	-0.2	0.9966	1	198.7	139	-0.51	6754.8	4726.75	-59.6	0.1822	1	NE	-	-	K02668	-	1MXF8@1224,1RMMI@1236,1X30G@135614,COG0642@1,COG2205@2	T	GO:0016310;GO:0016772;GO:0000155;GO:0007165
XHV734_1255	sucC	succinyl-CoA synthetase, beta subunit	10	0.2	0	-0.22	3.3	0	-0.2	0.4836	1	0	0	0	0	0	0	1	1	ES	-	-	K01903	6.2.1.5	1MVCE@1224,1RMSU@1236,1X3IA@135614,COG0045@1,COG0045@2	C	GO:0006099;GO:0003824;GO:0005524;GO:0046872;GO:0003674;GO:0004774;GO:0004775;GO:0005575;GO:0005622;GO:0005623;GO:0005737;GO:0005829;GO:0006082;GO:0006091;GO:0006101;GO:0008150;GO:0008152;GO:0009060;GO:0009361;GO:0009987;GO:0015980;GO:0016874;GO:0016877;GO:0016878;GO:0016999;GO:0017144;GO:0019752;GO:0032991;GO:0042709;GO:0043436;GO:0044237;GO:0044238;GO:0044281;GO:0044424;GO:0044444;GO:0044464;GO:…
XHV734_1256	sucD	succinyl-CoA synthetase, NAD(P)-binding, alpha subunit	6	0	0.9	0.9	0	10.41	0.9	1	1	0.9	0	-0.9	10.4	0	-0.9	1	1	ES	-	-	K01902	6.2.1.5	1MUGA@1224,1RM7Y@1236,1X36R@135614,COG0074@1,COG0074@2	C	GO:0003824;GO:0048037
XHV734_1257	-	LysR family transcriptional regulator	11	104.4	135.2	0.37	2296.2	2973.77	30.8	0.5932	1	135.2	159.1	0.23	2973.8	3500.24	23.9	0.7504	1	NE	-	-	-	-	1QY35@1224,1R-V@1236,1X4FZ@135614,COG0583@1,COG0583@2	K	GO:0003700;GO:0006355
XHV734_1258	-	Protein-disulfide isomerase	9	171.1	183.9	0.1	3079.1	3310.01	12.8	0.8602	1	183.9	257.6	0.48	3310	4636.12	73.7	0.5612	1	NE	-	-	K07396	-	1RA76@1224,1SC2S@1236,1XB80@135614,COG3531@1,COG3531@2	O	GO:0015035
XHV734_1259	-	hypothetical protein	4	134.2	135.1	0.01	1073.3	1080.78	0.9	0.9662	1	135.1	222.3	0.71	1080.8	1778.33	87.2	0.4203	1	NE	-	-	-	-	-	-	-
XHV734_1260	-	MBL fold metallo-hydrolase	13	328.5	351.1	0.1	8541	9129.25	22.6	0.7802	1	351.1	498.2	0.5	9129.2	12953.87	147.1	0.1489	1	NE	-	-	-	-	1NGQE@1224,1RMI3@1236,1X5SZ@135614,COG0491@1,COG0491@2	S	-
XHV734_1261	-	hypothetical protein	12	181.1	194.5	0.1	4347.5	4668.29	13.4	0.8088	1	194.5	258.5	0.41	4668.3	6204.52	64	0.3579	1	NE	-	-	K06893	-	1RD0K@1224,1S8NU@1236,COG3631@1,COG3631@2	S	-
XHV734_1262	nadE	Glutamine-dependent NAD(+) synthetase	23	21.3	7.2	-1.44	978.8	330.91	-14.1	0	0	7.2	0	-3.03	330.9	0	-7.2	0	0	NE	down	down	K01950	6.3.1.5,6.3.5.1	1MU9U@1224,1RNKA@1236,1X3Q1@135614,COG0171@1,COG0171@2,COG0388@1,COG0388@2	H	GO:0003952;GO:0004359;GO:0005737;GO:0009435;GO:0006807;GO:0016810;GO:0005524;GO:0003674;GO:0003824;GO:0005575;GO:0005622;GO:0005623;GO:0006139;GO:0006725;GO:0006732;GO:0006733;GO:0006753;GO:0006793;GO:0006796;GO:0008150;GO:0008152;GO:0008795;GO:0009058;GO:0009108;GO:0009117;GO:0009165;GO:0009987;GO:0016874;GO:0016879;GO:0016880;GO:0018130;GO:0019359;GO:0019362;GO:0019363;GO:0019438;GO:0019637;GO:…
XHV734_1263	-	conserved exported hypothetical protein	22	209.8	224	0.09	9230.9	9856.08	14.2	0.7211	1	224	286.2	0.35	9856.1	12593.47	62.2	0.2716	1	NE	-	-	-	-	1QU1B@1224,1SKXK@1236,2F06A@1,33T9W@2	-	-
XHV734_1264	bamD	Outer membrane protein assembly factor BamD	24	0	0	-0.04	1.4	0	0	1	1	0	0	0	0	0	0	1	1	ES	-	-	K05807	-	1MVS5@1224,1RSE6@1236,1X347@135614,COG4105@1,COG4105@2	M	GO:0005515
XHV734_1265	rluD	23S rRNA pseudouridine synthase	5	101.4	99.8	-0.02	1013.7	998.06	-1.6	0.9717	1	99.8	56.1	-0.82	998.1	561.24	-43.7	0.3037	1	NE	-	-	K06180	5.4.99.23,5.4.99.28,5.4.99.29	1MUBN@1224,1RN7F@1236,1X3AV@135614,COG0564@1,COG0564@2	J	GO:0003723;GO:0001522;GO:0009451;GO:0009982;GO:0000027;GO:0000154;GO:0000455;GO:0003674;GO:0003824;GO:0005575;GO:0005622;GO:0005623;GO:0005737;GO:0005829;GO:0006139;GO:0006364;GO:0006396;GO:0006725;GO:0006807;GO:0006996;GO:0008150;GO:0008152;GO:0009987;GO:0010467;GO:0016043;GO:0016070;GO:0016072;GO:0016853;GO:0016866;GO:0022607;GO:0022613;GO:0022618;GO:0031118;GO:0034470;GO:0034622;GO:0034641;GO:…
XHV734_1266	-	Polyphenol oxidase	4	178	202.5	0.19	1423.9	1619.99	24.5	0.7803	1	202.5	177.3	-0.19	1620	1418.65	-25.2	0.7845	1	NE	-	-	K05810	-	1MW2H@1224,1RNV4@1236,1X34B@135614,COG1496@1,COG1496@2	S	-
XHV734_1267	-	hypothetical protein	5	94.8	112.7	0.25	947.8	1126.64	17.9	0.6023	1	112.7	110.2	-0.03	1126.6	1102.27	-2.4	0.9568	1	NE	-	-	-	1.5.1.7	1PSWX@1224,1SXTG@1236,1X7PD@135614,COG1748@1,COG1748@2	E	-
XHV734_1268	-	hypothetical protein	4	0.6	0.6	0.06	4.7	5.18	0.1	1	1	0.6	0.3	-0.34	5.2	2.38	-0.3	1	1	NE	-	-	-	-	1N0YV@1224,1S9QH@1236,1X785@135614,COG3011@1,COG3011@2	S	-
XHV734_1269	-	Methyl-accepting chemotaxis protein I (serine chemoreceptor protein)	6	163	200.3	0.3	1956.4	2403.66	37.3	0.7344	1	200.3	155.8	-0.36	2403.7	1869.05	-44.6	0.6763	1	NE	-	-	K03406	-	1MU9B@1224,1RMH0@1236,1X3KX@135614,COG0840@1,COG0840@2	NT	GO:0007165;GO:0016020;GO:0004888;GO:0006935;GO:0016021
XHV734_1270	gcd	Quinoprotein glucose dehydrogenase	33	208.6	224.4	0.11	13766.1	14812.99	15.9	0.6874	1	224.4	215.2	-0.06	14813	14203.23	-9.2	0.8301	1	NE	-	-	K00117	1.1.5.2	1MUQX@1224,1RN5D@1236,1X4FN@135614,COG4993@1,COG4993@2	G	GO:0016021;GO:0016614;GO:0048038;GO:0055114
XHV734_1271	-	hypothetical protein	3	186.2	231.5	0.31	1117.3	1388.71	45.2	0.6738	1	231.5	342	0.56	1388.7	2051.95	110.5	0.5583	1	NE	-	-	-	-	-	-	-
XHV734_1272	otsA	trehalose-6-phosphate synthase	24	90.1	88.5	-0.03	4324.3	4249.19	-1.6	0.9404	1	88.5	75.8	-0.22	4249.2	3637.5	-12.7	0.5426	1	NE	-	-	K00697	2.4.1.15,2.4.1.347	1MUIY@1224,1RNG7@1236,1X4MB@135614,COG0380@1,COG0380@2	G	GO:0003825;GO:0005992;GO:0003824;GO:0003674;GO:0005575;GO:0005622;GO:0005623;GO:0005737;GO:0005829;GO:0005975;GO:0005984;GO:0005991;GO:0006793;GO:0006796;GO:0006950;GO:0006970;GO:0006974;GO:0008150;GO:0008152;GO:0008194;GO:0009058;GO:0009266;GO:0009311;GO:0009312;GO:0009409;GO:0009628;GO:0009987;GO:0016051;GO:0016311;GO:0016740;GO:0016757;GO:0016758;GO:0016787;GO:0016788;GO:0016791;GO:0033554;GO:…
XHV734_1273	-	Glucoamylase	27	96	103.1	0.1	5184.7	5569.72	7.1	0.7702	1	103.1	146.7	0.5	5569.7	7923.21	43.6	0.2309	1	NE	-	-	-	3.2.1.3	1MV08@1224,1RS4U@1236,1X3IC@135614,COG3387@1,COG3387@2	G	GO:0003824
XHV734_1274	-	Trehalose 6-phosphate phosphatase	7	33.8	32	-0.08	473.5	448.6	-1.8	0.9147	1	32	30	-0.09	448.6	419.5	-2.1	0.8875	1	NE	-	-	K01087	2.4.1.15,2.4.1.347,3.1.3.12	1RGY2@1224,1RNIQ@1236,1X4WS@135614,COG1877@1,COG1877@2	G	GO:0003824;GO:0005992
XHV734_1275	-	hypothetical protein	3	139.8	168.9	0.27	838.5	1013.25	29.1	0.7039	1	168.9	120.3	-0.49	1013.3	722.04	-48.5	0.6994	1	NE	-	-	-	-	-	-	-
XHV734_1276	-	ferric enterobactin receptor	38	111.9	105.7	-0.08	8507.4	8031.86	-6.3	0.7773	1	105.7	65.4	-0.68	8031.9	4967.89	-40.3	0.0461	0.75704	NE	-	-	K02014	-	1MUNK@1224,1RN9S@1236,1X4FQ@135614,COG1629@1,COG4771@2	P	-
XHV734_1277	-	putative Lipoprotein	3	100.3	131.2	0.38	601.6	786.92	30.9	0.8306	1	131.2	170.5	0.38	786.9	1022.78	39.3	0.8789	1	NE	-	-	-	-	1RJS2@1224,1S61P@1236,1X6WM@135614,COG2913@1,COG2913@2	J	-
XHV734_1278	-	conserved exported hypothetical protein	26	67.3	62	-0.12	3501.2	3224.06	-5.3	0.7242	1	62	65.7	0.08	3224.1	3418.85	3.7	0.8269	1	NE	-	-	-	-	1MVUY@1224,1RQ29@1236,COG2017@1,COG2017@2	G	-
XHV734_1279	-	conserved membrane hypothetical protein	14	117.1	109.1	-0.1	3278	3054.11	-8	0.8328	1	109.1	66.8	-0.7	3054.1	1869.23	-42.3	0.1529	1	NE	-	-	K06901	-	1MXA7@1224,1RQYD@1236,1X46G@135614,COG0659@1,COG0659@2	P	-
XHV734_1280	-	conserved exported hypothetical protein	12	117.6	120.1	0.03	2821.8	2882.38	2.5	0.9422	1	120.1	144.2	0.26	2882.4	3460.29	24.1	0.6019	1	NE	-	-	-	-	1R4M9@1224,1S0YJ@1236,1X8TQ@135614,COG3755@1,COG3755@2	S	-
XHV734_1281	-	hypothetical protein	5	0	0	0	0	0	0	1	1	0	0	0	0	0	0	1	1	NE	-	-	-	-	-	-	-
XHV734_1282	-	hypothetical protein	10	78.9	76.5	-0.05	1578.9	1529.79	-2.5	0.9509	1	76.5	68.3	-0.16	1529.8	1366.81	-8.1	0.8593	1	NE	-	-	-	-	1RIA0@1224,1S715@1236,1X79N@135614,COG1711@1,COG1711@2	S	-
XHV734_1283	-	Glutathione S-transferase	15	137.4	143	0.06	4122.8	4290.14	5.6	0.8918	1	143	154.6	0.11	4290.1	4639.25	11.6	0.8378	1	NE	-	-	K00799	2.5.1.18	1N8XH@1224,1SJPR@1236,1X3U2@135614,COG0625@1,COG0625@2	O	GO:0005515
XHV734_1284	-	hypothetical protein	4	71	69.4	-0.03	568.1	554.96	-1.6	0.9405	1	69.4	94.4	0.44	555	755.35	25	0.6246	1	NE	-	-	K07461	-	1N6PA@1224,1SCBH@1236,1X86F@135614,COG2827@1,COG2827@2	L	GO:0003674;GO:0003824;GO:0004518;GO:0004519;GO:0004520;GO:0004527;GO:0004529;GO:0004536;GO:0006139;GO:0006259;GO:0006725;GO:0006807;GO:0008150;GO:0008152;GO:0008296;GO:0008408;GO:0009987;GO:0016787;GO:0016788;GO:0016796;GO:0016895;GO:0034641;GO:0043170;GO:0044237;GO:0044238;GO:0044260;GO:0046483;GO:0071704;GO:0090304;GO:0090305;GO:0140097;GO:1901360
XHV734_1285	-	TonB-dependent receptor	35	71.3	74.4	0.06	4988.8	5210.58	3.2	0.8093	1	74.4	66.4	-0.16	5210.6	4649.87	-8	0.6174	1	NE	-	-	K02014	-	1MWKN@1224,1RZM0@1236,1X5XE@135614,COG1629@1,COG4771@2	P	-
XHV734_1286	ntaA	Nitrilotriacetate monooxygenase component A	13	103.2	110.2	0.09	2684.2	2866.36	7	0.8622	1	110.2	134.7	0.29	2866.4	3500.97	24.4	0.6452	1	NE	-	-	K24116	-	1MUVN@1224,1RQ78@1236,1X5Q3@135614,COG2141@1,COG2141@2	C	GO:0016705;GO:0055114;GO:0004497
XHV734_1287	yghZ	aldo-keto reductase	15	146.4	134.3	-0.12	4392.1	4028.9	-12.1	0.7523	1	134.3	143.7	0.1	4028.9	4309.68	9.4	0.8489	1	NE	-	-	K19265	-	1MU1S@1224,1RMIG@1236,1X5AV@135614,COG0667@1,COG0667@2	C	GO:0003674;GO:0003824;GO:0006081;GO:0006950;GO:0006974;GO:0008150;GO:0008152;GO:0009056;GO:0009438;GO:0009987;GO:0016491;GO:0016614;GO:0016616;GO:0033554;GO:0042180;GO:0042182;GO:0044237;GO:0044248;GO:0044281;GO:0044282;GO:0046185;GO:0050896;GO:0051596;GO:0051716;GO:0055114;GO:0071704;GO:1901575
XHV734_1288	ssuA	alkanesulfonate transporter subunit	11	80.9	75.5	-0.1	1779.2	1660	-5.4	0.8698	1	75.5	97.1	0.36	1660	2135.54	21.6	0.6093	1	NE	-	-	K15553	-	1MV9S@1224,1RQJK@1236,1X8RZ@135614,COG0715@1,COG0715@2	P	GO:0016020;GO:0042626;GO:0003674;GO:0005215;GO:0006790;GO:0008150;GO:0008152;GO:0009987;GO:0044237
XHV734_1289	ssuC	alkanesulfonate transporter subunit	7	136.3	130.2	-0.07	1908	1822.71	-6.1	0.883	1	130.2	152.4	0.23	1822.7	2133.78	22.2	0.6808	1	NE	-	-	K15554	1.14.14.5	1MWDJ@1224,1RQ0A@1236,1XCEE@135614,COG0600@1,COG0600@2	P	GO:0016020;GO:0055085;GO:0005575;GO:0005623;GO:0005886;GO:0005887;GO:0006790;GO:0008150;GO:0008152;GO:0009987;GO:0016021;GO:0031224;GO:0031226;GO:0044237;GO:0044425;GO:0044459;GO:0044464;GO:0071944
XHV734_1290	ssuB	alkanesulfonate transporter subunit	4	92.7	85	-0.12	741.5	679.63	-7.7	0.8362	1	85	90.4	0.09	679.6	723.37	5.5	0.9447	1	NE	-	-	K15555	-	1MUKI@1224,1RP0J@1236,1XA17@135614,COG1116@1,COG1116@2	P	GO:0005524;GO:0005886;GO:0006820;GO:0008509;GO:0016887;GO:0000166;GO:0003674;GO:0005488;GO:0008144;GO:0017076;GO:0030554;GO:0032553;GO:0032555;GO:0032559;GO:0035639;GO:0036094;GO:0043167;GO:0043168;GO:0097159;GO:0097367;GO:1901265;GO:1901363
XHV734_1291	clpB	protein disaggregation chaperone	22	59.3	62.3	0.07	2611	2739.6	2.9	0.8434	1	62.3	91.6	0.55	2739.6	4032.34	29.4	0.2414	1	NE	-	-	K03695	-	1MURH@1224,1RN55@1236,1X499@135614,COG0542@1,COG0542@2	O	GO:0019538;GO:0005524;GO:0005737;GO:0009408;GO:0042026
XHV734_1292	metY	O-acetyl-L-homoserine sulfhydrylase	25	138.3	165.9	0.26	6916.9	8294.47	27.6	0.4364	1	165.9	142.8	-0.22	8294.5	7138.85	-23.1	0.5425	1	NE	-	-	K01740	2.5.1.49	1NQME@1224,1T1GA@1236,1X3FT@135614,COG2873@1,COG2873@2	E	GO:0019346;GO:0030170;GO:0003824;GO:0006520;GO:0016765
XHV734_1293	-	hypothetical protein	4	72.1	60.3	-0.25	577.2	482.46	-11.8	0.6519	1	60.3	78.1	0.37	482.5	624.66	17.8	0.8664	1	NE	-	-	-	-	-	-	-
XHV734_1294	-	Outer membrane vitamin B12 receptor BtuB	28	92.4	97.9	0.08	5176.6	5483.96	5.5	0.8024	1	97.9	104.9	0.1	5484	5873.25	7	0.7921	1	NE	-	-	K16092	-	1MW63@1224,1RMFJ@1236,1X3S1@135614,COG4206@1,COG4206@2	H	GO:0015420;GO:0015889;GO:0016020;GO:0003674;GO:0005215;GO:0005216;GO:0005488;GO:0005515;GO:0005575;GO:0006810;GO:0006811;GO:0008150;GO:0015075;GO:0015267;GO:0015318;GO:0015893;GO:0016021;GO:0019904;GO:0022803;GO:0022838;GO:0022857;GO:0031224;GO:0034220;GO:0042221;GO:0042493;GO:0044425;GO:0050896;GO:0051179;GO:0051180;GO:0051181;GO:0051234;GO:0055085;GO:0071702;GO:0071705
XHV734_1295	-	Adenosylcobinamide-phosphate guanylyltransferase	5	92.5	96.9	0.07	925.5	969.39	4.4	0.8881	1	96.9	95.8	-0.02	969.4	958.14	-1.1	0.9759	1	NE	-	-	K02231	2.7.1.156,2.7.7.62	1RH0A@1224,1S42M@1236,1X6J6@135614,COG2087@1,COG2087@2	H	GO:0000166;GO:0009236;GO:0043752;GO:0051188
XHV734_1296	cobT	Nicotinate-nucleotide--dimethylbenzimidazole phosphoribosyltransferase	9	45.3	39.7	-0.19	815.7	714.28	-5.6	0.7975	1	39.7	33.1	-0.26	714.3	595.59	-6.6	0.7438	1	NE	-	-	K00768	2.4.2.21	1MVAM@1224,1RNPV@1236,1X3ZS@135614,COG2038@1,COG2038@2	F	GO:0008939;GO:0009236;GO:0009163
XHV734_1297	-	Transcriptional regulator araC family	15	153.1	170.6	0.16	4592.6	5118.97	17.5	0.7016	1	170.6	184.7	0.11	5119	5540.08	14	0.7951	1	NE	-	-	K13652	-	1MWTF@1224,1RMKE@1236,1X68I@135614,COG2207@1,COG2207@2,COG3449@1,COG3449@2	K	GO:0003700;GO:0006355;GO:0043565;GO:0003677
XHV734_1298	-	Vibrioferrin decarboxylase protein PvsE	13	171.7	199.8	0.22	4463.5	5194.04	28.1	0.6132	1	199.8	253.4	0.34	5194	6587.81	53.6	0.571	1	NE	-	-	K01586	4.1.1.20	1MUA6@1224,1RM8C@1236,1X9TB@135614,COG0019@1,COG0019@2	E	GO:0003824
XHV734_1299	-	Vibrioferrin amide bond forming protein PvsD	15	172.1	154.7	-0.15	5163.9	4639.72	-17.5	0.8099	1	154.7	183.3	0.24	4639.7	5499.13	28.6	0.7078	1	NE	-	-	-	-	1QUJJ@1224,1RQQ0@1236,1X8XK@135614,COG4264@1,COG4264@2	Q	GO:0019290
XHV734_1300	-	Vibrioferrin membrane-spanning transport protein PvsC	13	145.1	146.3	0.01	3771.6	3805.07	1.3	0.9752	1	146.3	161.5	0.14	3805.1	4197.85	15.1	0.753	1	NE	-	-	-	-	1R8RW@1224,1SYEU@1236,1X9IN@135614,COG0477@1,COG0477@2	EGP	GO:0005887;GO:0055085
XHV734_1301	-	Vibrioferrin amide bond forming protein PvsB	22	56.3	55.3	-0.03	2476.4	2431.46	-1	0.9641	1	55.3	76	0.45	2431.5	3345.89	20.8	0.426	1	NE	-	-	-	-	1NEZU@1224,1RN4A@1236,1X9Q4@135614,COG4264@1,COG4264@2	Q	GO:0019290
XHV734_1302	-	Vibrioferrin ligase/carboxylase protein PvsA	13	63.6	70.4	0.14	1654.6	1830.61	6.8	0.7445	1	70.4	94.4	0.42	1830.6	2453.84	24	0.5125	1	NE	-	-	-	6.3.4.13	1N26D@1224,1RZTB@1236,1X9GP@135614,COG0151@1,COG0151@2	F	GO:0005524;GO:0046872
XHV734_1303	-	Vibrioferrin receptor PvuA	35	69.4	69.5	0	4856.1	4865.02	0.1	0.9928	1	69.5	86.4	0.31	4865	6045.12	16.9	0.3617	1	NE	-	-	K16091	-	1MWDG@1224,1RQA5@1236,1X5QP@135614,COG4772@1,COG4772@2	P	GO:0009279;GO:0015344;GO:0015891;GO:0038023
XHV734_1304	-	4-hydroxy-2-oxovalerate aldolase	4	395.4	430.1	0.12	3163.3	3440.7	34.7	0.8343	1	430.1	381.1	-0.17	3440.7	3049.15	-48.9	0.8451	1	NE	-	-	K02510	4.1.2.52,4.1.2.53	1MUSG@1224,1RSIC@1236,1X83E@135614,COG3836@1,COG3836@2	G	GO:0003824
XHV734_1305	ybaL	putative monovalent cation:proton antiporter (CPA2 family)	4	17.9	20.8	0.2	143.6	166.34	2.8	0.9779	1	20.8	37.7	0.83	166.3	301.45	16.9	0.7301	1	NE	-	-	K03455	-	1MV34@1224,1RMM7@1236,1X34G@135614,COG1226@1,COG1226@2,COG4651@1,COG4651@2	P	GO:0006812;GO:0015299;GO:0016021;GO:0055085;GO:0006813;GO:0005575;GO:0005623;GO:0005886;GO:0016020;GO:0044464;GO:0071944
XHV734_1306	cyp133B	Putative cytochrome P450 133B2	9	64.6	72.4	0.16	1161.9	1304.08	7.9	0.776	1	72.4	49	-0.55	1304.1	882.55	-23.4	0.3395	1	NE	-	-	-	-	1MY5H@1224,1RXYY@1236,1X79R@135614,COG2124@1,COG2124@2	Q	GO:0005506;GO:0016705;GO:0020037;GO:0055114
XHV734_1307	-	hypothetical protein	4	41.1	46.5	0.17	328.5	371.91	5.4	0.3609	1	46.5	46	-0.01	371.9	368.15	-0.5	0.9704	1	NE	-	-	-	-	-	-	-
XHV734_1308	-	hypothetical protein	1	0	0	0	0	0	0	1	1	0	0	0	0	0	0	1	1	NE	-	-	-	-	-	-	-
XHV734_1309	-	Ferric enterobactin receptor	45	93.9	112	0.25	8449.5	10082.14	18.1	0.3	1	112	83	-0.43	10082.1	7472.23	-29	0.0997	1	NE	-	-	K02014	-	1MUNK@1224,1RN9S@1236,1X4FQ@135614,COG1629@1,COG4771@2	P	-
XHV734_1310	-	Ferric enterobactin receptor	38	134.7	163.2	0.27	10239.7	12405.33	28.5	0.2708	1	163.2	84.7	-0.94	12405.3	6437.05	-78.5	0.0013	0.03763	NE	-	down	K02014	-	1MUNK@1224,1RN9S@1236,1X4FQ@135614,COG1629@1,COG4771@2	P	-
XHV734_1311	-	hypothetical protein	4	67.2	81.3	0.27	537.3	650.64	14.2	0.6444	1	81.3	111.6	0.45	650.6	892.41	30.2	0.7203	1	NE	-	-	-	-	-	-	-
XHV734_1312	-	Ferric enterobactin receptor	38	143.7	163.4	0.18	10924.1	12419.35	19.7	0.4403	1	163.4	172.4	0.08	12419.4	13104.42	9	0.7844	1	NE	-	-	K02014	-	1MUNK@1224,1RN9S@1236,1X4FQ@135614,COG1629@1,COG4771@2	P	-
XHV734_1313	yheS	putative ABC transporter ATP-binding protein YheS	13	91.5	91.4	0	2377.8	2376.07	-0.1	0.9984	1	91.4	77.7	-0.23	2376.1	2019.61	-13.7	0.5989	1	NE	-	-	K06158	-	1MU37@1224,1RPES@1236,1X2X8@135614,COG0488@1,COG0488@2	S	GO:0005524;GO:0016887;GO:0003677;GO:0000166;GO:0003674;GO:0005488;GO:0008144;GO:0017076;GO:0030554;GO:0032553;GO:0032555;GO:0032559;GO:0035639;GO:0036094;GO:0043167;GO:0043168;GO:0097159;GO:0097367;GO:1901265;GO:1901363
XHV734_1314	-	hypothetical protein	9	169.5	221.3	0.38	3050.3	3983.02	51.8	0.3404	1	221.3	193	-0.2	3983	3474.23	-28.3	0.6195	1	NE	-	-	-	-	1NI61@1224,2DSXN@1,33HV3@2	S	-
XHV734_1315	ampR	HTH-type transcriptional activator AmpR	3	12.3	14.6	0.24	73.5	87.89	2.4	0.7462	1	14.6	19.2	0.37	87.9	115.21	4.6	0.8501	1	NE	-	-	K17850	-	1MWY0@1224,1RNPR@1236,1X5EN@135614,COG0583@1,COG0583@2	K	GO:0003700;GO:0006355;GO:0002791;GO:0002793;GO:0003674;GO:0003676;GO:0003677;GO:0005488;GO:0005575;GO:0005622;GO:0005623;GO:0005737;GO:0008150;GO:0009889;GO:0009891;GO:0009893;GO:0010468;GO:0010556;GO:0010604;GO:0019219;GO:0019222;GO:0030162;GO:0031323;GO:0031325;GO:0031326;GO:0032268;GO:0032270;GO:0032879;GO:0032880;GO:0032991;GO:0032993;GO:0043455;GO:0043565;GO:0043900;GO:0043901;GO:0044424;GO:…
XHV734_1316	-	Beta-lactamase L2	11	33.7	38.8	0.2	740.6	852.51	5.1	0.7162	1	38.8	35.9	-0.11	852.5	789.73	-2.9	0.8564	1	NE	-	-	K17836	3.5.2.6	1NMW4@1224,1RWGW@1236,1X55V@135614,COG2367@1,COG2367@2	V	GO:0008800;GO:0030655;GO:0046677
XHV734_1317	-	hypothetical protein	0	0	0	0	0	0	0	1	1	0	0	0	0	0	0	1	1	NE	-	-	-	-	-	-	-
XHV734_1318	-	hypothetical protein	6	9	14.2	0.6	107.8	170.15	5.2	0.6825	1	14.2	5	-1.35	170.2	59.63	-9.2	0.4014	1	NE	-	-	-	-	-	-	-
XHV734_1319	plcN	Non-hemolytic phospholipase C	38	57.3	67	0.22	4352.9	5093.76	9.7	0.4691	1	67	92.5	0.46	5093.8	7027.45	25.4	0.2651	1	NE	-	-	K01114	3.1.4.3	1MWVP@1224,1RYB5@1236,1X4GT@135614,COG3511@1,COG3511@2	M	GO:0016788;GO:0003824;GO:0034480;GO:0004629;GO:0016042
XHV734_1320	-	hypothetical protein	3	47.4	72.2	0.6	284.5	433.14	24.8	0.4442	1	72.2	65.5	-0.14	433.1	392.76	-6.7	0.9437	1	NE	-	-	-	-	-	-	-
XHV734_1321	-	TonB-dependent receptor	46	73	82.1	0.17	6720.1	7553.84	9.1	0.5319	1	82.1	91.4	0.15	7553.8	8410.27	9.3	0.6507	1	NE	-	-	K02014	-	1NTC4@1224,1RPFQ@1236,1X4W7@135614,COG4772@1,COG4772@2	M	-
XHV734_1322	-	hypothetical protein	4	25.1	27.9	0.15	201.1	223.48	2.8	0.7395	1	27.9	28.7	0.04	223.5	229.24	0.7	0.9775	1	NE	-	-	-	-	-	-	-
XHV734_1323	-	Transmembrane transport protein	13	175.4	191.4	0.13	4559.5	4976.25	16	0.8154	1	191.4	220.1	0.2	4976.2	5722.86	28.7	0.7951	1	NE	-	-	-	-	1MVUF@1224,1RP39@1236,1X3HY@135614,COG0477@1,COG2814@2	EGP	GO:0005887;GO:0055085
XHV734_1324	-	Zinc ribbon domain-containing protein	2	0	0	0	0	0	0	1	1	0	0	0	0	0	0	1	1	NE	-	-	-	-	1N6Q9@1224,1SCJS@1236,1X86G@135614,COG2331@1,COG2331@2	S	-
XHV734_1325	-	hypothetical protein	10	96.4	119.3	0.3	1928.6	2385.42	22.8	0.7188	1	119.3	109.9	-0.12	2385.4	2197.21	-9.4	0.8984	1	NE	-	-	-	-	1P8KM@1224,1SPST@1236,1XCPP@135614,28IPG@1,2Z8PF@2	-	-
XHV734_1326	-	conserved exported hypothetical protein	7	52.3	51.5	-0.02	732.8	721.54	-0.8	0.9444	1	51.5	51.2	-0.01	721.5	716.67	-0.3	0.9825	1	NE	-	-	-	-	1NQ6H@1224,1SXM2@1236,1X755@135614,2DKZK@1,310GY@2	S	-
XHV734_1327	aspS	aspartyl-tRNA synthetase	19	0	0.1	0.19	0	5.29	0.1	1	1	0.1	0	-0.19	5.3	0	-0.1	1	1	ES	-	-	K01876	6.1.1.12	1MUXB@1224,1RNMI@1236,1X38N@135614,COG0173@1,COG0173@2	J	GO:0003676;GO:0005524;GO:0016874;GO:0000166;GO:0004812;GO:0006418;GO:0005737;GO:0003674;GO:0003824;GO:0004815;GO:0005575;GO:0005622;GO:0005623;GO:0005829;GO:0006082;GO:0006139;GO:0006399;GO:0006412;GO:0006422;GO:0006518;GO:0006520;GO:0006725;GO:0006807;GO:0008150;GO:0008152;GO:0009058;GO:0009059;GO:0009987;GO:0010467;GO:0016070;GO:0016875;GO:0019538;GO:0019752;GO:0034641;GO:0034645;GO:0034660;GO:…
XHV734_1328	-	acetyltransferase, GNAT family	11	126.1	161.6	0.36	2773.1	3555.86	35.6	0.5514	1	161.6	188.1	0.22	3555.9	4137.44	26.4	0.7488	1	NE	-	-	K22441	2.3.1.57	1RDH4@1224,1SCMT@1236,1X66P@135614,COG0454@1,COG0456@2	K	GO:0008080;GO:0003674;GO:0003824;GO:0004145;GO:0005575;GO:0005622;GO:0005623;GO:0005737;GO:0008150;GO:0016407;GO:0016410;GO:0016740;GO:0016746;GO:0016747;GO:0043937;GO:0043939;GO:0044424;GO:0044464;GO:0048519;GO:0050789;GO:0050793;GO:0051093;GO:0065007
XHV734_1329	-	Cob(I)alamin adenosyltransferase	8	218.5	233	0.09	3495.7	3727.57	14.5	0.8825	1	233	193.3	-0.27	3727.6	3093.07	-39.7	0.7194	1	NE	-	-	-	-	1N2W0@1224,1S2JW@1236,1XD7N@135614,COG1075@1,COG1075@2	S	-
XHV734_1330	-	hypothetical protein	4	35	22.2	-0.63	280.2	177.78	-12.8	0.0675	1	22.2	3.3	-2.42	177.8	26.77	-18.9	0.0005	0.01625	NE	-	down	-	-	1MW3X@1224,1RP5N@1236,1X40G@135614,COG0217@1,COG0217@2	K	GO:0005575;GO:0005622;GO:0005623;GO:0005737;GO:0005829;GO:0008150;GO:0009314;GO:0009628;GO:0010212;GO:0044424;GO:0044444;GO:0044464;GO:0050896
XHV734_1331	ruvC	component of RuvABC resolvasome, endonuclease	3	61.3	48.3	-0.34	367.9	289.58	-13	0.4424	1	48.3	43.2	-0.16	289.6	259.02	-5.1	0.8138	1	NE	-	-	K01159	3.1.22.4	1MUJI@1224,1RQPJ@1236,1X685@135614,COG0817@1,COG0817@2	L	GO:0003676;GO:0004520;GO:0006281;GO:0006310;GO:0008821;GO:0000725;GO:0003674;GO:0003824;GO:0004518;GO:0004519;GO:0004536;GO:0005575;GO:0005622;GO:0005623;GO:0006139;GO:0006259;GO:0006260;GO:0006261;GO:0006725;GO:0006807;GO:0006950;GO:0006974;GO:0008150;GO:0008152;GO:0009058;GO:0009059;GO:0009314;GO:0009628;GO:0009987;GO:0016787;GO:0016788;GO:0016889;GO:0016894;GO:0031297;GO:0032991;GO:0033554;GO:…
XHV734_1332	ruvA	component of RuvABC resolvasome, regulatory subunit	6	97.7	75.2	-0.37	1172.3	902.63	-22.5	0.3501	1	75.2	15.1	-2.25	902.6	180.79	-60.2	0.0009	0.02747	NE	-	down	K03550	3.6.4.12	1MWJR@1224,1RMET@1236,1X373@135614,COG0632@1,COG0632@2	L	GO:0003678;GO:0006281;GO:0006310;GO:0005524;GO:0009378;GO:0009379;GO:0003677;GO:0000217;GO:0000400;GO:0000724;GO:0000725;GO:0003674;GO:0003676;GO:0003824;GO:0004386;GO:0005488;GO:0005515;GO:0005575;GO:0005622;GO:0005623;GO:0005886;GO:0006139;GO:0006259;GO:0006302;GO:0006725;GO:0006807;GO:0006950;GO:0006974;GO:0006996;GO:0007154;GO:0008150;GO:0008152;GO:0009314;GO:0009432;GO:0009605;GO:0009628;GO:…
XHV734_1333	kup	putative potassium transport system protein kup	20	38.8	15.9	-1.23	1551	636.54	-22.9	0.0003	0.04197	15.9	1.7	-2.65	636.5	67.85	-14.2	0	0	NE	down	down	K03549	-	1MUVH@1224,1RPM6@1236,1X3P7@135614,COG3158@1,COG3158@2	P	GO:0015079;GO:0016020;GO:0071805;GO:0003674;GO:0005215;GO:0005575;GO:0006810;GO:0006811;GO:0006812;GO:0006813;GO:0008150;GO:0008324;GO:0009987;GO:0015075;GO:0015077;GO:0015318;GO:0015672;GO:0022857;GO:0022890;GO:0030001;GO:0034220;GO:0046873;GO:0051179;GO:0051234;GO:0055085;GO:0071804;GO:0098655;GO:0098660;GO:0098662
XHV734_1334	ruvB	ATP-dependent DNA helicase, component of RuvABC resolvasome	7	74.2	57.9	-0.35	1038.6	810.49	-16.3	0.5375	1	57.9	23.2	-1.28	810.5	325.43	-34.6	0.067	0.97801	NE	-	-	K03551	3.6.4.12	1MU38@1224,1RNWY@1236,1X2XF@135614,COG2255@1,COG2255@2	L	GO:0003677;GO:0005524;GO:0006281;GO:0006310;GO:0009378;GO:0000725;GO:0003674;GO:0003678;GO:0003824;GO:0004003;GO:0004386;GO:0005575;GO:0005622;GO:0005623;GO:0005737;GO:0005829;GO:0006139;GO:0006259;GO:0006725;GO:0006807;GO:0006950;GO:0006974;GO:0006996;GO:0007154;GO:0008026;GO:0008094;GO:0008150;GO:0008152;GO:0009314;GO:0009411;GO:0009416;GO:0009432;GO:0009605;GO:0009628;GO:0009987;GO:0009991;GO:…
XHV734_1335	ybgC	acyl-CoA thioesterase	8	0	0	0	0	0	0	1	1	0	0	0	0	0	0	1	1	ES	-	-	K07107	3.1.2.23	1MZH6@1224,1S93F@1236,1X6W5@135614,COG0824@1,COG0824@2	S	GO:0016790;GO:0016787
XHV734_1336	tolQ	membrane spanning protein in TolA-TolQ-TolR complex	10	0.7	0.1	-0.6	13	1.85	-0.6	0.4837	1	0.1	0	-0.13	1.9	0	-0.1	1	1	ES	-	-	K03562	-	1NCWW@1224,1RMD4@1236,1X41S@135614,COG0811@1,COG0811@2	U	GO:0016021;GO:0043213;GO:0005575;GO:0005623;GO:0005886;GO:0005887;GO:0006810;GO:0008104;GO:0008150;GO:0015031;GO:0015833;GO:0015893;GO:0016020;GO:0017038;GO:0030313;GO:0031224;GO:0031226;GO:0031975;GO:0032153;GO:0033036;GO:0042221;GO:0042493;GO:0042886;GO:0042891;GO:0044425;GO:0044459;GO:0044464;GO:0045184;GO:0050896;GO:0051179;GO:0051234;GO:0071702;GO:0071705;GO:0071944
XHV734_1337	tolR	Tol-Pal system protein TolR	3	0	8.2	3.2	0	49.27	8.2	1	1	8.2	0	-3.2	49.3	0	-8.2	1	1	ES	-	-	K03560	-	1MZ6M@1224,1S8RS@1236,1X76R@135614,COG0848@1,COG0848@2	U	GO:0015031;GO:0016021;GO:0022857;GO:0055085;GO:0005575;GO:0005623;GO:0005886;GO:0005887;GO:0006810;GO:0008150;GO:0015833;GO:0015893;GO:0016020;GO:0031224;GO:0031226;GO:0032153;GO:0042221;GO:0042493;GO:0042886;GO:0042891;GO:0043213;GO:0044425;GO:0044459;GO:0044464;GO:0050896;GO:0051179;GO:0051234;GO:0071702;GO:0071705;GO:0071944
XHV734_1338	tolA	TolA protein	4	0	0	0	0	0	0	1	1	0	0	0	0	0	0	1	1	ES	-	-	K03646	-	1RKZU@1224,1S72T@1236,1X3C2@135614,COG3064@1,COG3064@2	M	GO:0016021;GO:0019534;GO:0043213;GO:0003674;GO:0005488;GO:0005515;GO:0005575;GO:0005623;GO:0005886;GO:0005887;GO:0006810;GO:0008104;GO:0008150;GO:0009719;GO:0009987;GO:0010033;GO:0010243;GO:0015031;GO:0015833;GO:0015893;GO:0016020;GO:0016032;GO:0017038;GO:0019058;GO:0019904;GO:0030260;GO:0031224;GO:0031226;GO:0032153;GO:0033036;GO:0042221;GO:0042493;GO:0042886;GO:0042891;GO:0044403;GO:0044409;GO:…
XHV734_1339	tolB	periplasmic protein	25	0	0	0	0	0	0	1	1	0	0	0.04	0	1.39	0	1	1	ES	-	-	K03641	-	1MV09@1224,1RMCY@1236,1X3CZ@135614,COG0823@1,COG0823@2	U	GO:0017038;GO:0042597;GO:0015031;GO:0003674;GO:0005215;GO:0005488;GO:0005515;GO:0005575;GO:0005623;GO:0006810;GO:0008104;GO:0008150;GO:0009719;GO:0009987;GO:0010033;GO:0010243;GO:0015833;GO:0015893;GO:0019534;GO:0019904;GO:0022857;GO:0030288;GO:0030313;GO:0031975;GO:0032153;GO:0032991;GO:0033036;GO:0042221;GO:0042493;GO:0042886;GO:0042891;GO:0043213;GO:0044464;GO:0044877;GO:0045184;GO:0046677;GO:…
XHV734_1340	pal	Peptidoglycan-associated lipoprotein	7	0	0	0	0	0	0	1	1	0	0	0	0	0	0	1	1	ES	-	-	K03640	-	1MZTV@1224,1S8RG@1236,1X5FX@135614,COG2885@1,COG2885@2	M	GO:0009279;GO:0051301;GO:0016021;GO:0005575;GO:0005623;GO:0008150;GO:0009987;GO:0016020;GO:0019867;GO:0030312;GO:0030313;GO:0031224;GO:0031230;GO:0031241;GO:0031246;GO:0031975;GO:0032153;GO:0044425;GO:0044462;GO:0044464;GO:0071944;GO:0098552
XHV734_1341	cpoB	Cell division coordinator CpoB	16	113.7	110.2	-0.05	3639.9	3527.06	-3.5	0.9202	1	110.2	104.2	-0.08	3527.1	3333.72	-6	0.8819	1	NE	-	-	-	3.5.1.28	1MUSV@1224,1RQWA@1236,1X5DD@135614,COG1729@1,COG1729@2	D	GO:0005515;GO:0070206;GO:0051301
XHV734_1342	queE	7-carboxy-7-deazaguanine synthase	7	137.7	108.5	-0.34	1928	1519.25	-29.2	0.5897	1	108.5	63.2	-0.77	1519.2	884.63	-45.3	0.2075	1	NE	-	-	K10026	1.97.1.4,4.3.99.3	1MUJ2@1224,1RNQZ@1236,1X4FR@135614,COG0602@1,COG0602@2	H	GO:0003824;GO:0051536
XHV734_1343	ydbC	putative aldo/keto reductase, NAD(P)-binding	9	168.1	169.8	0.01	3024.9	3055.83	1.7	0.9727	1	169.8	214.2	0.33	3055.8	3854.95	44.4	0.7193	1	NE	-	-	K05275	1.1.1.65	1MWGZ@1224,1RRHM@1236,1X4QD@135614,COG0667@1,COG0667@2	C	GO:0016491;GO:0055114;GO:0005575;GO:0005622;GO:0005623;GO:0005737;GO:0005829;GO:0044424;GO:0044444;GO:0044464
XHV734_1344	-	hypothetical protein	44	138.4	153.2	0.15	12178.1	13477.84	14.8	0.5807	1	153.2	181.5	0.24	13477.8	15973.95	28.4	0.3948	1	NE	-	-	-	-	1NZ8J@1224,1RXDU@1236,1X4CI@135614,COG5153@1,COG5153@2	IU	-
XHV734_1345	-	hypothetical protein	1	70.4	48.1	-0.54	140.8	96.28	-22.2	0.3385	1	48.1	54.9	0.19	96.3	109.9	6.8	1	1	NE	-	-	-	-	-	-	-
XHV734_1346	-	hypothetical protein	12	66	57.3	-0.2	1584.5	1374.67	-8.7	0.7362	1	57.3	40	-0.51	1374.7	958.98	-17.3	0.5332	1	NE	-	-	-	-	1QDVB@1224,1TA1R@1236,1X8HY@135614,2AJXW@1,31AM1@2	-	-
XHV734_1347	-	DEAD/DEAH box helicase	66	54.1	57.9	0.1	7144.3	7645.01	3.8	0.7094	1	57.9	67.3	0.21	7645	8888.58	9.4	0.4671	1	NE	-	-	-	3.1.21.5	1QCQA@1224,COG1061@1,COG1061@2	L	GO:0003677;GO:0005524;GO:0016787
XHV734_1348	-	hypothetical protein	1	0	0	0	0	0	0	1	1	0	0	0	0	0	0	1	1	NE	-	-	-	2.1.1.113,2.1.1.72	1R7RR@1224,1S34G@1236,1X6DS@135614,COG0863@1,COG0863@2,COG2189@1,COG2189@2	L	-
XHV734_1349	-	hypothetical protein	2	95.1	94.8	0	380.2	379.09	-0.3	1	1	94.8	109.7	0.21	379.1	438.79	14.9	1	1	NE	-	-	-	-	-	-	-
XHV734_1350	-	hypothetical protein	4	73.7	48.5	-0.59	589.5	388.22	-25.2	0.6152	1	48.5	30.5	-0.65	388.2	244.09	-18	0.572	1	NE	-	-	-	-	-	-	-
XHV734_1351	-	hypothetical protein	1	430.6	461.5	0.1	861.2	922.9	30.8	0.3349	1	461.5	436.5	-0.08	922.9	873.06	-24.9	1	1	NE	-	-	-	-	-	-	-
XHV734_1352	-	hypothetical protein	2	207.8	183.1	-0.18	831.4	732.41	-24.7	0.7492	1	183.1	116	-0.65	732.4	463.89	-67.1	0.2866	1	NE	-	-	-	-	-	-	-
XHV734_1353	-	hypothetical protein	20	181.1	181.9	0.01	7244.4	7276.97	0.8	0.9893	1	181.9	241.3	0.41	7277	9652.72	59.4	0.3825	1	NE	-	-	-	-	-	-	-
XHV734_1354	-	hypothetical protein	12	192.8	198.9	0.04	4626.9	4773.33	6.1	0.9387	1	198.9	203.8	0.03	4773.3	4890	4.9	0.9567	1	NE	-	-	-	-	-	-	-
XHV734_1355	-	hypothetical protein	3	108.2	124.7	0.2	649.4	748.11	16.5	0.5695	1	124.7	240.5	0.94	748.1	1443.29	115.9	0.4111	1	NE	-	-	-	-	-	-	-
XHV734_1356	-	hypothetical protein	18	174	175	0.01	6262.6	6301.02	1.1	0.9802	1	175	234.2	0.42	6301	8431.32	59.2	0.3228	1	NE	-	-	-	-	1N636@1224,1RZVN@1236,COG4983@1,COG4983@2	T	-
XHV734_1357	-	DNA primase	4	269.7	246	-0.13	2157.2	1967.66	-23.7	0.7414	1	246	351.6	0.51	1967.7	2813.16	105.7	0.2942	1	NE	-	-	-	-	1TRMV@1239,24BJ9@186801,42GVI@68295,COG0358@1,COG0358@2,COG5519@1,COG5519@2	L	GO:0003677;GO:0003896;GO:0006260;GO:0008270
XHV734_1358	-	AlpA family phage regulatory protein	5	51.2	51.6	0.01	512.5	515.84	0.3	0.9797	1	51.6	50.4	-0.03	515.8	503.98	-1.2	0.9684	1	NE	-	-	K07733	-	1NGB9@1224,COG3311@1,COG3311@2	K	-
XHV734_1359	-	hypothetical protein	6	279	244	-0.19	3348.2	2927.9	-35	0.6466	1	244	271.7	0.15	2927.9	3259.82	27.7	0.818	1	NE	-	-	-	-	1QD5R@1224,1T920@1236,1XBJN@135614,2C425@1,30A7D@2	-	-
XHV734_1360	-	hypothetical protein	35	50.8	42.3	-0.26	3556.7	2961.29	-8.5	0.6086	1	42.3	41	-0.04	2961.3	2871.47	-1.3	0.9312	1	NE	-	-	-	-	-	-	-
XHV734_1361	-	putative protein IntB	16	141.3	139.8	-0.02	4521.5	4473.88	-1.5	0.9703	1	139.8	216.9	0.63	4473.9	6941.02	77.1	0.2631	1	NE	-	-	-	-	1MU23@1224,1RMJ1@1236,1X4IM@135614,COG0582@1,COG0582@2	L	GO:0003677;GO:0006310;GO:0015074
XHV734_1362	queC	7-cyano-7-deazaguanine synthase	11	156.2	155.7	0	3435.3	3425.87	-0.4	0.9949	1	155.7	108.9	-0.51	3425.9	2395.29	-46.8	0.5304	1	NE	-	-	K06920	6.3.4.20	1MU5V@1224,1RMG9@1236,1X3TT@135614,COG0603@1,COG0603@2	F	-
XHV734_1363	-	hypothetical protein	2	22.5	26	0.2	89.8	104.09	3.6	0.4797	1	26	12.3	-1.02	104.1	49.25	-13.7	0.0042	0.10218	NE	-	-	-	-	-	-	-
XHV734_1364	-	Histidine kinase	17	94.9	80.4	-0.24	3225.9	2732.76	-14.5	0.6028	1	80.4	99.7	0.31	2732.8	3390.45	19.3	0.6155	1	NE	-	-	-	-	1NU8D@1224,1T5C1@1236,1X7HA@135614,COG3920@1,COG3920@2	T	GO:0004673
XHV734_1365	-	Response regulator with CheY-like receiver, AAA-type ATPase, and DNA-binding domains	5	71	58.9	-0.27	710.1	589.26	-12.1	0.7021	1	58.9	61.1	0.05	589.3	611.33	2.2	0.9465	1	NE	-	-	-	-	1N70P@1224,1SSTX@1236,1X8FE@135614,COG0784@1,COG0784@2	T	GO:0000160
XHV734_1366	-	Transcriptional regulator lysR family	11	154.2	148.8	-0.05	3393.4	3272.81	-5.5	0.9367	1	148.8	217.9	0.55	3272.8	4793.27	69.1	0.4899	1	NE	-	-	K05596	-	1MWUP@1224,1RNIC@1236,1X9RV@135614,COG0583@1,COG0583@2	K	GO:0003700;GO:0006355;GO:0001130;GO:0003674;GO:0003676;GO:0003677;GO:0003688;GO:0003690;GO:0005488;GO:0006275;GO:0008150;GO:0008156;GO:0009889;GO:0009890;GO:0009892;GO:0010468;GO:0010556;GO:0010558;GO:0010605;GO:0019219;GO:0019222;GO:0031323;GO:0031324;GO:0031326;GO:0031327;GO:0043565;GO:0045934;GO:0048519;GO:0048523;GO:0050789;GO:0050794;GO:0051052;GO:0051053;GO:0051171;GO:0051172;GO:0051252;GO:…
XHV734_1367	-	Amino acid transporter	8	69.1	72.7	0.07	1105.7	1163.33	3.6	0.8688	1	72.7	63.7	-0.19	1163.3	1019.83	-9	0.6868	1	NE	-	-	K06895	-	1RD6B@1224,1RR03@1236,1X7DE@135614,COG1279@1,COG1279@2	S	GO:0006865;GO:0016020;GO:0003333;GO:0003674;GO:0005215;GO:0005342;GO:0005575;GO:0005623;GO:0005886;GO:0006810;GO:0006811;GO:0006812;GO:0006820;GO:0008150;GO:0008324;GO:0008509;GO:0008514;GO:0015075;GO:0015171;GO:0015174;GO:0015181;GO:0015318;GO:0015711;GO:0015802;GO:0015807;GO:0015809;GO:0015849;GO:0015893;GO:0022857;GO:0034220;GO:0042221;GO:0042493;GO:0044464;GO:0046942;GO:0046943;GO:0050896;GO:…
XHV734_1368	-	Histone acetyltransferase HPA2 and related acetyltransferase	10	70.2	72.3	0.04	1403.9	1446.93	2.2	0.9444	1	72.3	94.1	0.37	1446.9	1882.09	21.8	0.6338	1	NE	-	-	-	-	1QTYD@1224,1T1S0@1236,1XD5E@135614,COG0454@1,COG0456@2	K	GO:0008080
XHV734_1369	-	transposase	15	0	0	0	0	0	0	1	1	0	0	0	0	0	0	1	1	N/A	-	-	-	-	1PVIT@1224,1S32B@1236,COG3293@1,COG3293@2	L	GO:0003677;GO:0004803;GO:0006313
XHV734_1370	-	exported hypothetical protein	22	33.8	36.5	0.11	1487.3	1606.89	2.7	0.851	1	36.5	35.1	-0.05	1606.9	1546.35	-1.4	0.9308	1	NE	-	-	-	3.2.1.1,3.5.1.28	1QCUG@1224,1T8MM@1236,1X8DW@135614,COG0860@1,COG0860@2	M	GO:0003674;GO:0005198;GO:0005199;GO:0005575;GO:0005623;GO:0008150;GO:0009273;GO:0009987;GO:0030115;GO:0030312;GO:0042546;GO:0044085;GO:0044464;GO:0071554;GO:0071840;GO:0071944
XHV734_1373	-	hypothetical protein	5	188.2	182	-0.05	1881.8	1819.68	-6.2	0.9228	1	182	183.6	0.01	1819.7	1836.23	1.7	0.998	1	NE	-	-	-	-	-	-	-
XHV734_1374	-	Aldose 1-epimerase	16	115.7	100.9	-0.19	3702	3230.25	-14.7	0.6204	1	100.9	116.4	0.2	3230.2	3724.67	15.5	0.7178	1	NE	-	-	K01785	5.1.3.3	1MVMN@1224,1RNZN@1236,1X4ZA@135614,COG2017@1,COG2017@2	G	GO:0016853;GO:0019318;GO:0003824;GO:0005975;GO:0030246
XHV734_1375	-	conserved membrane hypothetical protein	8	107.1	78.1	-0.45	1713.5	1249.35	-29	0.4806	1	78.1	42.6	-0.86	1249.4	681.13	-35.5	0.2697	1	NE	-	-	-	-	1R3YD@1224,1RPUQ@1236,1X5NB@135614,COG4137@1,COG4137@2	S	GO:0017004;GO:0020037;GO:0005575;GO:0005623;GO:0005886;GO:0016020;GO:0044464;GO:0071944
XHV734_1376	ffh	Signal Recognition Particle (SRP) component with 4.5S RNA (ffs)	6	0	0	0	0	0	0	1	1	0	0	0	0	0	0	1	1	ES	-	-	K03106	3.6.5.4	1MVIA@1224,1RMU9@1236,1X3G5@135614,COG0541@1,COG0541@2	U	GO:0003924;GO:0005525;GO:0006614;GO:0048500;GO:0008312;GO:0000166;GO:0001882;GO:0001883;GO:0003674;GO:0003824;GO:0005488;GO:0005575;GO:0005618;GO:0005622;GO:0005623;GO:0005737;GO:0005829;GO:0005886;GO:0006605;GO:0006612;GO:0006810;GO:0006886;GO:0008104;GO:0008150;GO:0015031;GO:0015833;GO:0016020;GO:0016462;GO:0016787;GO:0016817;GO:0016818;GO:0017076;GO:0017111;GO:0019001;GO:0030312;GO:0032549;GO:…
XHV734_1377	-	Conserved hypothetical ANK repeat-containing protein	11	391.7	448.1	0.19	8618.4	9857.32	56.3	0.7917	1	448.1	504.7	0.17	9857.3	11103.85	56.7	0.8319	1	GA	-	-	-	6.5.1.1	1RCR9@1224,1S7NC@1236,COG0666@1,COG0666@2,COG3779@1,COG3779@2	S	-
XHV734_1378	-	2-nitropropane dioxygenase	9	203.6	220.7	0.12	3665.3	3972.44	17.1	0.8556	1	220.7	261.7	0.25	3972.4	4711.39	41.1	0.733	1	GA	-	-	K00459	1.13.12.16	1MU2F@1224,1RRX5@1236,1XBZN@135614,COG2070@1,COG2070@2	S	GO:0003824;GO:0018580;GO:0055114
XHV734_1379	-	Aminodeoxychorismate lyase	7	489.6	484.1	-0.02	6854	6777.16	-5.5	0.9617	1	484.1	648.7	0.42	6777.2	9081.54	164.6	0.3687	1	GA	-	-	-	-	1N5PH@1224,1SKBK@1236,1X6KH@135614,COG0115@1,COG0115@2	EH	GO:0003824
XHV734_1380	rpsP	30S ribosomal subunit protein S16	6	0	0	0	0	0	0	1	1	0	0	0	0	0	0	1	1	ES	-	-	K02959	-	1MZCT@1224,1S8RT@1236,1X7E9@135614,COG0228@1,COG0228@2	J	GO:0003735;GO:0005840;GO:0006412;GO:0000028;GO:0000217;GO:0000400;GO:0003674;GO:0003676;GO:0003677;GO:0003824;GO:0004518;GO:0004519;GO:0004520;GO:0004536;GO:0005198;GO:0005488;GO:0005575;GO:0005622;GO:0005623;GO:0005737;GO:0005829;GO:0005886;GO:0006139;GO:0006259;GO:0006518;GO:0006725;GO:0006807;GO:0006996;GO:0008150;GO:0008152;GO:0009058;GO:0009059;GO:0009987;GO:0010467;GO:0015935;GO:0016020;GO:…
XHV734_1381	rimM	Ribosome maturation factor RimM	6	0	0	0	0	0	0	1	1	0	0	0	0	0	0	1	1	ES	-	-	K02860	-	1MWQR@1224,1RNJ2@1236,1X63G@135614,COG0806@1,COG0806@2	J	GO:0006364;GO:0005840;GO:0043022;GO:0000028;GO:0005575;GO:0005622;GO:0005623;GO:0005737;GO:0005829;GO:0006139;GO:0006396;GO:0006725;GO:0006807;GO:0006996;GO:0008150;GO:0008152;GO:0009987;GO:0010467;GO:0016043;GO:0016070;GO:0016072;GO:0022607;GO:0022613;GO:0022618;GO:0030490;GO:0034470;GO:0034622;GO:0034641;GO:0034660;GO:0040007;GO:0042254;GO:0042255;GO:0042274;GO:0043170;GO:0043933;GO:0044085;GO:…
XHV734_1382	trmD	tRNA (guanine-1-)-methyltransferase	8	0	0	0	0	0	0	1	1	0	0	0	0	0	0	1	1	ES	-	-	K00554	2.1.1.228,4.6.1.12	1MUN1@1224,1RMWC@1236,1X3NC@135614,COG0336@1,COG0336@2	J	GO:0008033;GO:0052906;GO:0000287;GO:0001510;GO:0002939;GO:0003674;GO:0003824;GO:0005488;GO:0005515;GO:0005575;GO:0005622;GO:0005623;GO:0005737;GO:0005829;GO:0006139;GO:0006396;GO:0006399;GO:0006400;GO:0006725;GO:0006807;GO:0008150;GO:0008152;GO:0008168;GO:0008173;GO:0008175;GO:0008757;GO:0009019;GO:0009451;GO:0009987;GO:0010467;GO:0016070;GO:0016423;GO:0016740;GO:0016741;GO:0016772;GO:0016779;GO:…
XHV734_1383	rplS	50S ribosomal subunit protein L19	5	27.6	15.2	-0.82	276.5	152.44	-12.4	0.4558	1	15.2	1	-3.04	152.4	9.69	-14.3	0.0782	1	NE	-	-	K02884	-	1RH3A@1224,1S5XX@1236,1X6EN@135614,COG0335@1,COG0335@2	J	GO:0003735;GO:0005840;GO:0006412;GO:0000027;GO:0003674;GO:0003676;GO:0003723;GO:0005198;GO:0005488;GO:0005575;GO:0005622;GO:0005623;GO:0005737;GO:0005829;GO:0005886;GO:0006518;GO:0006807;GO:0006996;GO:0008150;GO:0008152;GO:0009058;GO:0009059;GO:0009987;GO:0010467;GO:0015934;GO:0016020;GO:0016043;GO:0019538;GO:0019843;GO:0022607;GO:0022613;GO:0022618;GO:0022625;GO:0022626;GO:0032991;GO:0034622;GO:…
XHV734_1384	-	Na+-driven multidrug efflux pump	12	336.3	359.4	0.1	8071.9	8625.91	23.1	0.8669	1	359.4	383.3	0.09	8625.9	9199.38	23.9	0.8755	1	NE	-	-	-	-	1MVRV@1224,1RRDQ@1236,1X3ZH@135614,COG0534@1,COG0534@2	V	GO:0015297;GO:0016020;GO:0042910;GO:0055085
XHV734_1385	hslR	Heat shock protein 15	5	159.5	164.3	0.04	1595.2	1642.63	4.7	0.93	1	164.3	190.7	0.21	1642.6	1907.37	26.5	0.7708	1	NE	-	-	K04762	5.4.99.24	1MZR6@1224,1S8VU@1236,1X70E@135614,COG1188@1,COG1188@2	J	GO:0003723;GO:0003674;GO:0003676;GO:0003677;GO:0003727;GO:0005488;GO:0005575;GO:0005622;GO:0005623;GO:0005737;GO:0005829;GO:0006139;GO:0006725;GO:0006807;GO:0006950;GO:0008150;GO:0008152;GO:0009266;GO:0009408;GO:0009451;GO:0009628;GO:0009987;GO:0016070;GO:0033554;GO:0034605;GO:0034641;GO:0043021;GO:0043023;GO:0043170;GO:0043412;GO:0044237;GO:0044238;GO:0044424;GO:0044444;GO:0044464;GO:0044877;GO:…
XHV734_1386	-	hypothetical protein	10	31.9	30.7	-0.05	637.3	613.25	-1.2	0.9496	1	30.7	23.3	-0.38	613.2	466.85	-7.3	0.6864	1	NE	-	-	-	-	-	-	-
XHV734_1387	-	transposase	15	0	0	0	0	0	0	1	1	0	0	0	0	0	0	1	1	N/A	-	-	-	-	1RBYG@1224,1S1PM@1236,1XBWW@135614,COG3677@1,COG3677@2	L	-
XHV734_1388	-	hypothetical protein	6	113.4	80.4	-0.49	1360.7	964.59	-33	0.4411	1	80.4	73	-0.14	964.6	875.52	-7.4	0.8243	1	NE	-	-	-	-	-	-	-
XHV734_1389	katG	catalase/hydroperoxidase HPI(I)	17	196.2	187.7	-0.06	6670.8	6381.3	-8.5	0.8663	1	187.7	217.1	0.21	6381.3	7380.7	29.4	0.6487	1	NE	-	-	K03782	1.11.1.21	1MUBF@1224,1R-5@1236,1X4PG@135614,COG0376@1,COG0376@2	P	GO:0004096;GO:0004601;GO:0006979;GO:0020037;GO:0055114;GO:0000302;GO:0003674;GO:0003824;GO:0005488;GO:0005515;GO:0005575;GO:0005576;GO:0005622;GO:0005623;GO:0005737;GO:0005829;GO:0006950;GO:0008150;GO:0008152;GO:0009056;GO:0009636;GO:0009987;GO:0010035;GO:0016209;GO:0016491;GO:0016684;GO:0016999;GO:0017001;GO:0017144;GO:0033554;GO:0034599;GO:0034614;GO:0035690;GO:0042221;GO:0042493;GO:0042542;GO:…
XHV734_1390	-	Calcium-binding protein	2	211.2	203.5	-0.05	844.8	814.19	-7.7	0.7375	1	203.5	304.9	0.58	814.2	1219.41	101.3	0.5406	1	NE	-	-	-	-	1RDJ5@1224,1SXHX@1236,1X69G@135614,COG5403@1,COG5403@2	S	-
XHV734_1391	mutS	methyl-directed mismatch repair protein	22	228.8	235.1	0.04	10068	10344.51	6.3	0.9176	1	235.1	304	0.37	10344.5	13374.26	68.9	0.4001	1	NE	-	-	K03555	-	1MUGX@1224,1RNW3@1236,1X3CX@135614,COG0249@1,COG0249@2	L	GO:0005524;GO:0006298;GO:0030983;GO:0000018;GO:0000166;GO:0003674;GO:0003676;GO:0003677;GO:0003684;GO:0003690;GO:0003824;GO:0005488;GO:0005515;GO:0005575;GO:0005622;GO:0005623;GO:0005737;GO:0005829;GO:0006139;GO:0006259;GO:0006281;GO:0006725;GO:0006807;GO:0006950;GO:0006974;GO:0008094;GO:0008144;GO:0008150;GO:0008152;GO:0008301;GO:0009987;GO:0016462;GO:0016787;GO:0016817;GO:0016818;GO:0016887;GO:…
XHV734_1392	-	hypothetical protein	3	27.7	32.1	0.2	166.4	192.33	4.3	0.8465	1	32.1	28.3	-0.17	192.3	170.02	-3.7	0.8499	1	NE	-	-	-	-	-	-	-
XHV734_1393	-	hypothetical protein	39	72.7	75.9	0.06	5669.9	5923.66	3.3	0.869	1	75.9	92.3	0.28	5923.7	7199.18	16.4	0.5333	1	NE	-	-	-	-	1MUBX@1224,1RMT7@1236,1X39Z@135614,COG4805@1,COG4805@2	S	-
XHV734_1394	-	hypothetical protein	6	41.2	40.1	-0.04	493.9	480.66	-1.1	0.9496	1	40.1	25.9	-0.61	480.7	311.06	-14.1	0.3623	1	NE	-	-	-	-	-	-	-
XHV734_1395	-	Methyl-accepting chemotaxis protein (MCP)	2	0	0	0	0	0	0	1	1	0	0	0	0	0	0	1	1	NE	-	-	-	-	1MU9B@1224,1RMH0@1236,COG0840@1,COG0840@2	NT	GO:0007165;GO:0016020
XHV734_1396	-	hypothetical protein	2	26.4	30.5	0.2	105.6	122.11	4.1	0.5291	1	30.5	16.4	-0.85	122.1	65.77	-14.1	0.3875	1	NE	-	-	-	-	-	-	-
XHV734_1397	-	Alpha-L-fucosidase	31	106.8	95.6	-0.16	6620.7	5928.33	-11.2	0.5581	1	95.6	112.3	0.23	5928.3	6959.51	16.6	0.4944	1	NE	-	-	K01206	3.2.1.51	1R6V7@1224,1RWFD@1236,1X3J1@135614,COG3669@1,COG3669@2	G	GO:0004560;GO:0005975
XHV734_1398	-	hypothetical protein	2	61.2	65.8	0.1	244.9	263.29	4.6	0.8888	1	65.8	28.4	-1.19	263.3	113.52	-37.4	0.1733	1	NE	-	-	-	-	-	-	-
XHV734_1399	-	Transcriptional regulator	12	108.8	98.6	-0.14	2610.9	2366.34	-10.2	0.8324	1	98.6	75	-0.39	2366.3	1799.72	-23.6	0.5886	1	NE	-	-	-	-	1REM4@1224,1T1EQ@1236,1X8BW@135614,COG1309@1,COG1309@2	K	GO:0003677
XHV734_1400	-	Nitrilotriacetate monooxygenase	12	154.5	174.7	0.18	3707.1	4193.5	20.3	0.8351	1	174.7	196.6	0.17	4193.5	4718.01	21.9	0.8451	1	NE	-	-	-	-	1MUVN@1224,1RQ78@1236,1X5Q3@135614,COG2141@1,COG2141@2	C	GO:0016705;GO:0055114;GO:0004497
XHV734_1401	-	3-hydroxyisobutyrate dehydrogenase	6	69.6	60.2	-0.21	835.6	722.89	-9.4	0.6715	1	60.2	53.7	-0.16	722.9	644.58	-6.5	0.7769	1	NE	-	-	K06988	1.5.1.40	1R5ZM@1224,1RRBZ@1236,1X8SE@135614,COG2085@1,COG2085@2	S	-
XHV734_1402	-	Short-chain dehydrogenase, teichoic and lipoteichoic acid D-alanine esterification	6	244.7	239.3	-0.03	2936.4	2871.13	-5.4	0.958	1	239.3	334.8	0.48	2871.1	4017.52	95.5	0.5233	1	NE	-	-	K14189	-	1QSYJ@1224,1RY9Z@1236,1XCBK@135614,COG3967@1,COG3967@2	M	GO:0016491
XHV734_1403	-	TetR family transcriptional regulator	6	62.1	51.6	-0.26	745	619.68	-10.4	0.5924	1	51.6	51.9	0.01	619.7	622.81	0.3	0.9912	1	NE	-	-	-	-	1PXRI@1224,1RYWY@1236,COG1309@1,COG1309@2	K	GO:0003677
XHV734_1404	-	Transcriptional regulator	8	105.1	119.3	0.18	1681.2	1908.45	14.2	0.7703	1	119.3	101.3	-0.23	1908.5	1620.82	-18	0.7141	1	NE	-	-	K21645	-	1R4QT@1224,1RYHY@1236,COG0583@1,COG0583@2	K	GO:0003700;GO:0006355
XHV734_1405	dctA	C4-dicarboxylic acid, orotate and citrate transporter	13	129.3	141.5	0.13	3361.9	3679.62	12.2	0.6897	1	141.5	124.3	-0.19	3679.6	3231.79	-17.2	0.6323	1	NE	-	-	K11103	-	1MU0Q@1224,1RMEN@1236,1X9QA@135614,COG1301@1,COG1301@2	C	GO:0015293;GO:0016021
XHV734_1406	tarD	D(-)-tartrate dehydratase	25	47.7	55.9	0.23	2382.7	2794.2	8.2	0.6882	1	55.9	60.3	0.11	2794.2	3015.24	4.4	0.8795	1	NE	-	-	K22209	4.2.1.81	1MVFW@1224,1RYMG@1236,COG4948@1,COG4948@2	M	GO:0047808
XHV734_1407	-	Beta-galactosidase	45	62.4	67.9	0.12	5617.7	6111.61	5.5	0.652	1	67.9	69.1	0.03	6111.6	6221.77	1.2	0.9324	1	NE	-	-	K01190	3.2.1.23	1MVBN@1224,1RT7U@1236,1X3ES@135614,COG3250@1,COG3250@2	G	GO:0004553;GO:0005975
XHV734_1408	ganB	Arabinogalactan endo-beta-1,4-galactanase	18	71.3	95.9	0.42	2568.3	3451.57	24.5	0.5492	1	95.9	87.5	-0.13	3451.6	3149.85	-8.4	0.8799	1	NE	-	-	K01224	3.2.1.89	1R33X@1224,1RYK6@1236,COG3867@1,COG3867@2	G	GO:0015926
XHV734_1409	-	hypothetical protein	7	101.7	75.8	-0.42	1424.2	1061.32	-25.9	0.4721	1	75.8	120	0.66	1061.3	1679.59	44.2	0.3015	1	NE	-	-	-	-	-	-	-
XHV734_1410	-	TonB-dependent receptor	39	88.3	94.2	0.09	6888	7344.93	5.9	0.7206	1	94.2	101.1	0.1	7344.9	7885.84	6.9	0.7212	1	NE	-	-	K02014	5.3.1.16	1R5NN@1224,1S06T@1236,1XCEG@135614,COG1629@1,COG1629@2,COG4206@1,COG4206@2	HP	-
XHV734_1411	ramB	HTH-type transcriptional regulator RamB	12	189.3	161.4	-0.23	4542.7	3873.4	-27.9	0.5784	1	161.4	145.6	-0.15	3873.4	3494.03	-15.8	0.7585	1	NE	-	-	K21686	-	1MU50@1224,1RZSC@1236,1X4V1@135614,COG1396@1,COG1396@2,COG3800@1,COG3800@2	K	GO:0006355;GO:0003677;GO:0001666;GO:0003674;GO:0003676;GO:0005488;GO:0005575;GO:0005623;GO:0005886;GO:0006950;GO:0008150;GO:0009628;GO:0009889;GO:0010468;GO:0010556;GO:0016020;GO:0019219;GO:0019222;GO:0031323;GO:0031326;GO:0036293;GO:0044464;GO:0050789;GO:0050794;GO:0050896;GO:0051171;GO:0051252;GO:0060255;GO:0065007;GO:0070482;GO:0071944;GO:0080090;GO:0097159;GO:1901363;GO:1903506;GO:2000112;GO:…
XHV734_1412	mmsA	Methylmalonate-semialdehyde dehydrogenase, acylating	8	117.3	108.1	-0.12	1877.2	1730.13	-9.2	0.8681	1	108.1	181.2	0.74	1730.1	2898.41	73	0.3426	1	NE	-	-	K00140	1.2.1.18,1.2.1.27	1MUHV@1224,1RNFN@1236,1X3XX@135614,COG1012@1,COG1012@2	C	GO:0016491;GO:0016620;GO:0055114;GO:0004491
XHV734_1413	acdA	Acyl-CoA dehydrogenase	15	163	134.5	-0.28	4891.1	4036.2	-28.5	0.4481	1	134.5	133	-0.02	4036.2	3990.06	-1.5	0.9725	1	NE	-	-	-	1.3.8.1,1.3.8.7	1MUDR@1224,1RMMJ@1236,1X56A@135614,COG1960@1,COG1960@2	I	GO:0016627;GO:0055114;GO:0003995;GO:0050660
XHV734_1414	-	Enoyl-CoA hydratase (valine degradation)	6	29.1	18.2	-0.65	349.3	217.82	-11	0.5313	1	18.2	18.1	0	217.8	217.21	-0.1	0.9932	1	NE	-	-	-	1.1.1.35,4.2.1.17,5.1.2.3	1MWZC@1224,1RR3Z@1236,1X4HN@135614,COG1024@1,COG1024@2	I	GO:0003824
XHV734_1415	-	3-hydroxyisobutyryl-CoA hydrolase	12	82	62.3	-0.39	1968.9	1494.37	-19.8	0.3748	1	62.3	68.6	0.14	1494.4	1647.53	6.4	0.8	1	NE	-	-	-	4.2.1.17	1MU0B@1224,1RN07@1236,1X5E3@135614,COG1024@1,COG1024@2	I	GO:0003860
XHV734_1416	-	NAD-dependent L-serine dehydrogenase	7	63.7	55	-0.21	891.2	769.99	-8.7	0.7605	1	55	58.7	0.09	770	821.95	3.7	0.9139	1	NE	-	-	K00020	1.1.1.31	1RA7F@1224,1RMMY@1236,1X5AQ@135614,COG2084@1,COG2084@2	I	GO:0016491;GO:0055114;GO:0050661;GO:0008442;GO:0051287;GO:0003674;GO:0003824;GO:0005575;GO:0005622;GO:0005623;GO:0005737;GO:0005739;GO:0005759;GO:0006082;GO:0006520;GO:0006573;GO:0006574;GO:0006807;GO:0008150;GO:0008152;GO:0009056;GO:0009063;GO:0009081;GO:0009083;GO:0009987;GO:0016054;GO:0016614;GO:0016616;GO:0019752;GO:0031974;GO:0043226;GO:0043227;GO:0043229;GO:0043231;GO:0043233;GO:0043436;GO:…
XHV734_1417	-	hypothetical protein	5	63.3	59.9	-0.08	633.4	599.15	-3.4	0.9204	1	59.9	71.5	0.25	599.1	714.55	11.5	0.7811	1	NE	-	-	-	-	-	-	-
XHV734_1418	-	hypothetical protein	5	80.4	83.8	0.06	804.2	838.43	3.4	0.8949	1	83.8	83.7	0	838.4	837.03	-0.1	0.9985	1	NE	-	-	-	-	-	-	-
XHV734_1421	-	hypothetical protein	8	0	0	0	0	0	0	1	1	0	0	0	0	0	0	1	1	N/A	-	-	-	-	1R9X8@1224,COG3293@1,COG3293@2	L	GO:0003677;GO:0004803;GO:0006313
XHV734_1422	-	transposase	4	0	0	0	0	0	0	1	1	0	0	0	0	0	0	1	1	N/A	-	-	-	-	1N3I7@1224,1SPWK@1236,COG3293@1,COG3293@2	L	-
XHV734_1423	-	hypothetical protein	5	14.2	9.4	-0.55	141.9	93.96	-4.8	0.8642	1	9.4	18.1	0.88	94	181.09	8.7	0.8761	1	NE	-	-	K07481	-	1MVDK@1224,1RR0T@1236,1X4YK@135614,COG3039@1,COG3039@2	L	-
XHV734_1424	-	hypothetical protein	3	44.2	53.2	0.26	265.2	319.21	9	0.7271	1	53.2	72.6	0.44	319.2	435.55	19.4	0.6463	1	NE	-	-	-	-	-	-	-
XHV734_1425	czcD	Metal cation efflux system protein CzcD	10	155.4	173	0.15	3108.6	3460.4	17.6	0.7632	1	173	129.4	-0.42	3460.4	2588.7	-43.6	0.4701	1	NE	-	-	K16264	-	1MVQB@1224,1RMR8@1236,1X3TE@135614,COG1230@1,COG1230@2	P	GO:0006812;GO:0008324;GO:0016021;GO:0055085
XHV734_1426	-	hypothetical protein	2	117.5	118.3	0.01	469.8	473.12	0.8	1	1	118.3	74.7	-0.66	473.1	298.85	-43.6	0.6587	1	NE	-	-	-	-	-	-	-
XHV734_1427	-	Aspartyl beta-hydroxylase	19	118.4	141.9	0.26	4498.9	5390.74	23.5	0.5715	1	141.9	137.3	-0.05	5390.7	5218.49	-4.5	0.9268	1	NE	-	-	K00476	-	1MXZE@1224,1S1N0@1236,1X5WC@135614,COG0457@1,COG0457@2,COG3555@1,COG3555@2	O	GO:0018193;GO:0005515
XHV734_1428	-	Cytochrome c biogenesis factor	25	42.4	47.4	0.15	2122.2	2368.57	4.9	0.7206	1	47.4	43.1	-0.13	2368.6	2155.57	-4.3	0.8033	1	NE	-	-	-	-	1MVMG@1224,1RY2G@1236,1XCBJ@135614,COG0457@1,COG0457@2	S	GO:0005515;GO:0006478;GO:0008476
XHV734_1429	-	hypothetical protein	3	21.4	23	0.1	128.3	138.14	1.6	0.8507	1	23	11.1	-0.99	138.1	66.63	-11.9	0.5763	1	NE	-	-	-	-	-	-	-
XHV734_1430	-	hypothetical protein	9	157.2	141.5	-0.15	2829.5	2547.4	-15.7	0.8262	1	141.5	97.7	-0.53	2547.4	1757.76	-43.9	0.4729	1	NE	-	-	-	-	1QGBH@1224,1TDQZ@1236,1XB15@135614,2DIAW@1,302K6@2	-	-
XHV734_1431	-	Sulfotransferase	31	90.1	87.7	-0.04	5585	5438.82	-2.4	0.9013	1	87.7	155.7	0.82	5438.8	9653.24	68	0.0463	0.75704	NE	-	-	-	-	1MVMG@1224,1S13F@1236,1X4IK@135614,COG0457@1,COG0457@2	S	GO:0006478;GO:0008476;GO:0005515
XHV734_1432	-	TonB-dependent receptor	73	94.3	98.2	0.06	13763.3	14343.74	4	0.8088	1	98.2	116.7	0.25	14343.7	17043.57	18.5	0.4183	1	NE	-	-	K02014	-	1QU0Y@1224,1T1KC@1236,1X5T6@135614,COG1629@1,COG1629@2,COG4206@1,COG4206@2	P	-
XHV734_1433	-	Enoyl-CoA hydratase	20	98.3	102	0.05	3932.2	4079.45	3.7	0.935	1	102	121.2	0.25	4079.5	4849.81	19.3	0.7257	1	NE	-	-	K01782	1.1.1.35,4.2.1.17,5.1.2.3	1MU9P@1224,1RMZ8@1236,1X486@135614,COG1024@1,COG1024@2,COG1250@1,COG1250@2	I	GO:0003857;GO:0006631;GO:0016491;GO:0055114;GO:0003824
XHV734_1434	rpoE	RNA polymerase, sigma 24 (sigma E) factor	7	289.1	287.4	-0.01	4047.8	4023.88	-1.7	0.9881	1	287.4	208.9	-0.46	4023.9	2923.92	-78.6	0.4551	1	NE	-	-	K03088	-	1MX7T@1224,1RN64@1236,1X4CK@135614,COG1595@1,COG1595@2	K	GO:0003700;GO:0006352;GO:0006355;GO:0003677;GO:0016987;GO:0005575;GO:0005622;GO:0005623;GO:0005737;GO:0006950;GO:0006970;GO:0008150;GO:0009266;GO:0009628;GO:0009889;GO:0010468;GO:0010556;GO:0019219;GO:0019222;GO:0031323;GO:0031326;GO:0044424;GO:0044464;GO:0050789;GO:0050794;GO:0050896;GO:0051171;GO:0051252;GO:0060255;GO:0065007;GO:0080090;GO:1903506;GO:2000112;GO:2001141
XHV734_1435	-	Sigma factor RpoE negative regulatory protein RseA	2	77.3	69.8	-0.15	309.1	279.12	-7.5	1	1	69.8	61	-0.19	279.1	244.01	-8.8	1	1	NE	-	-	-	-	1N9FN@1224,1SGPC@1236,1X75Z@135614,COG3073@1,COG3073@2	T	GO:0016989;GO:0000988;GO:0000989;GO:0003674;GO:0008150;GO:0009889;GO:0010556;GO:0019219;GO:0019222;GO:0031323;GO:0031326;GO:0050789;GO:0050794;GO:0051171;GO:0051252;GO:0060255;GO:0065007;GO:0080090;GO:0140110;GO:1903506;GO:2001141
XHV734_1436	mucD	putative periplasmic serine endoprotease DegP-like	9	229.7	202.6	-0.18	4134.7	3646.31	-27.1	0.7591	1	202.6	198.6	-0.03	3646.3	3574.35	-4	0.9679	1	NE	-	-	K04771	3.4.21.107	1MU63@1224,1RN9T@1236,1X4A0@135614,COG0265@1,COG0265@2	M	GO:0005515;GO:0004252;GO:0006508;GO:0003674;GO:0003824;GO:0004175;GO:0005575;GO:0005623;GO:0006807;GO:0008150;GO:0008152;GO:0008233;GO:0008236;GO:0016787;GO:0017171;GO:0019538;GO:0030288;GO:0030313;GO:0031975;GO:0042597;GO:0043170;GO:0044238;GO:0044464;GO:0070011;GO:0071704;GO:0140096;GO:1901564
XHV734_1437	lepA	GTP-binding membrane protein	17	1.9	0.4	-1.04	64.5	13.85	-1.5	0.0083	0.50974	0.4	0.5	0.08	13.9	16.53	0.1	0.9736	1	GD	-	-	K03596	-	1MVZA@1224,1RPFB@1236,1X3UI@135614,COG0481@1,COG0481@2	M	GO:0005525;GO:0003924;GO:0000166;GO:0001882;GO:0001883;GO:0003674;GO:0003676;GO:0003723;GO:0003746;GO:0003824;GO:0005488;GO:0005515;GO:0005575;GO:0005622;GO:0005623;GO:0005737;GO:0005829;GO:0005886;GO:0006412;GO:0006414;GO:0006518;GO:0006807;GO:0006950;GO:0006970;GO:0008135;GO:0008150;GO:0008152;GO:0009058;GO:0009059;GO:0009266;GO:0009268;GO:0009409;GO:0009628;GO:0009651;GO:0009987;GO:0010467;GO:…
XHV734_1438	lepB	Signal peptidase I	10	0	0	0	0	0	0	1	1	0	0	0	0	0	0	1	1	ES	-	-	K03100	3.4.21.89	1MXUF@1224,1RMHI@1236,1X3NH@135614,COG0681@1,COG0681@2	U	GO:0006508;GO:0008236;GO:0016020;GO:0016021;GO:0005575;GO:0005623;GO:0005886;GO:0044464;GO:0071944
XHV734_1439	-	hypothetical protein	8	24.7	36.2	0.53	395.1	578.55	11.5	0.7324	1	36.2	20.4	-0.8	578.6	325.86	-15.8	0.6846	1	ES	-	-	-	-	1N71K@1224,1SCYD@1236,1X76E@135614,COG4969@1,COG4969@2	NU	-
XHV734_1440	rnc	RNase III	4	0	0	0	0	0	0	1	1	0	0	0	0	0	0	1	1	ES	-	-	K03685	3.1.26.3	1MUQ6@1224,1RN0C@1236,1X3C3@135614,COG0571@1,COG0571@2	J	GO:0004525;GO:0006396;GO:0003723;GO:0016075;GO:0000287;GO:0003674;GO:0003676;GO:0003725;GO:0003824;GO:0004518;GO:0004519;GO:0004521;GO:0004540;GO:0005488;GO:0005515;GO:0005575;GO:0005622;GO:0005623;GO:0005737;GO:0005829;GO:0006139;GO:0006364;GO:0006397;GO:0006725;GO:0006807;GO:0008150;GO:0008152;GO:0009987;GO:0010467;GO:0016070;GO:0016071;GO:0016072;GO:0016787;GO:0016788;GO:0016891;GO:0016893;GO:…
XHV734_1441	era	membrane-associated, 16S rRNA-binding GTPase	4	0	0	0	0	0	0	1	1	0	0	0	0	0	0	1	1	ES	-	-	K03595	-	1MUKT@1224,1RN3A@1236,1X34P@135614,COG1159@1,COG1159@2	S	GO:0003723;GO:0005525;GO:0000166;GO:0001882;GO:0001883;GO:0003674;GO:0003676;GO:0003824;GO:0003924;GO:0005488;GO:0005575;GO:0005622;GO:0005623;GO:0005737;GO:0005829;GO:0005886;GO:0006464;GO:0006468;GO:0006793;GO:0006796;GO:0006807;GO:0008150;GO:0008152;GO:0009898;GO:0009987;GO:0016020;GO:0016310;GO:0016462;GO:0016787;GO:0016817;GO:0016818;GO:0017076;GO:0017111;GO:0019001;GO:0019538;GO:0019843;GO:…
XHV734_1442	recO	DNA repair protein RecO	6	179.2	183.8	0.04	2150.4	2205.67	4.6	0.9458	1	183.8	213.4	0.21	2205.7	2560.5	29.6	0.7273	1	NE	-	-	K03584	2.6.99.2	1RHIC@1224,1RN8Y@1236,1X30R@135614,COG1381@1,COG1381@2	L	GO:0006281;GO:0006310;GO:0008150;GO:0009314;GO:0009628;GO:0050896
XHV734_1443	-	Response regulator	3	119.5	125.5	0.07	717.3	753.27	6	0.7881	1	125.5	120.8	-0.05	753.3	724.97	-4.7	0.8705	1	NE	-	-	-	-	1RHTT@1224,1T1MZ@1236,1X6CU@135614,COG0745@1,COG0745@2	T	GO:0000160
XHV734_1444	rlmD	23S rRNA (uracil(1939)-C(5))-methyltransferase RlmD	6	204.4	207.2	0.02	2452.6	2486.35	2.8	0.98	1	207.2	315.4	0.6	2486.4	3784.46	108.2	0.4315	1	NE	-	-	K03215	2.1.1.190	1MV3A@1224,1RN1D@1236,1X4IP@135614,COG2265@1,COG2265@2	J	GO:0006396;GO:0008173;GO:0003723;GO:0000154;GO:0001510;GO:0003674;GO:0003824;GO:0005488;GO:0006139;GO:0006364;GO:0006725;GO:0006807;GO:0008150;GO:0008152;GO:0008168;GO:0008169;GO:0008649;GO:0008757;GO:0009451;GO:0009987;GO:0010467;GO:0016070;GO:0016072;GO:0016436;GO:0016740;GO:0016741;GO:0022613;GO:0031167;GO:0032259;GO:0034470;GO:0034641;GO:0034660;GO:0042254;GO:0043170;GO:0043412;GO:0043414;GO:…
XHV734_1445	-	hypothetical protein	6	75.3	71.7	-0.07	903.4	860.46	-3.6	0.9158	1	71.7	111	0.62	860.5	1331.47	39.3	0.3524	1	NE	-	-	-	-	-	-	-
XHV734_1446	-	conserved exported hypothetical protein	3	22.6	22.4	-0.01	135.4	134.42	-0.2	1	1	22.4	10.6	-1.01	134.4	63.73	-11.8	0.4485	1	NE	-	-	-	-	1P61J@1224,1TAHK@1236,1X8UQ@135614,29202@1,2ZPJC@2	-	-
XHV734_1447	-	Inorganic triphosphatase	9	180	172.8	-0.06	3240.5	3109.54	-7.3	0.9017	1	172.8	257.4	0.57	3109.5	4633.08	84.6	0.3974	1	NE	-	-	K01768	4.6.1.1	1RI38@1224,1S77V@1236,1X64C@135614,COG2954@1,COG2954@2	S	GO:0003674;GO:0003824;GO:0016462;GO:0016787;GO:0016817;GO:0016818;GO:0016887;GO:0017111;GO:0050355
XHV734_1448	-	Polyketide synthase	1	208.1	235.8	0.18	416.3	471.65	27.7	0.3325	1	235.8	355.2	0.59	471.7	710.43	119.4	0.3358	1	NE	-	-	-	-	1NXUB@1224,1SBBM@1236,1XC16@135614,COG2761@1,COG2761@2	Q	GO:0015035
XHV734_1449	-	Renalase	8	142.2	137.9	-0.04	2274.5	2205.85	-4.3	0.9245	1	137.9	126	-0.13	2205.8	2015.92	-11.9	0.7978	1	NE	-	-	K18208	-	1R5C0@1224,1S3X1@1236,1XAN8@135614,COG3380@1,COG3380@2	S	GO:0016491;GO:0055114;GO:0000166;GO:0003674;GO:0003824;GO:0005488;GO:0008150;GO:0008152;GO:0016651;GO:0036094;GO:0043167;GO:0043168;GO:0048037;GO:0050660;GO:0050661;GO:0050662;GO:0050664;GO:0051287;GO:0071949;GO:0097159;GO:1901265;GO:1901363
XHV734_1450	phrB	(6-4) photolyase	28	156.5	157	0	8766.6	8792.72	0.5	0.9912	1	157	163	0.05	8792.7	9128.29	6	0.88	1	NE	-	-	K06876	-	1MUHX@1224,1RNUM@1236,1X2YB@135614,COG3046@1,COG3046@2	S	GO:0000166;GO:0000719;GO:0003674;GO:0003824;GO:0003913;GO:0003914;GO:0005488;GO:0006139;GO:0006259;GO:0006281;GO:0006290;GO:0006725;GO:0006807;GO:0006950;GO:0006974;GO:0008150;GO:0008152;GO:0009987;GO:0016829;GO:0016830;GO:0033554;GO:0034641;GO:0036094;GO:0043167;GO:0043168;GO:0043170;GO:0044237;GO:0044238;GO:0044260;GO:0046483;GO:0048037;GO:0050660;GO:0050662;GO:0050896;GO:0051536;GO:0051539;GO:…
XHV734_1451	nagZ	Beta-hexosaminidase	8	173.9	133.5	-0.38	2781.9	2135.95	-40.4	0.4283	1	133.5	68.8	-0.95	2135.9	1100.27	-64.7	0.0834	1	NE	-	-	K01207	2.7.8.7,3.2.1.21,3.2.1.52	1MVAJ@1224,1RMQF@1236,1X389@135614,COG1472@1,COG1472@2	G	GO:0004563;GO:0004553;GO:0005975;GO:0000270;GO:0003674;GO:0003824;GO:0005575;GO:0005622;GO:0005623;GO:0005737;GO:0005829;GO:0006022;GO:0006807;GO:0008150;GO:0008152;GO:0009254;GO:0009273;GO:0009987;GO:0015929;GO:0016787;GO:0016798;GO:0030203;GO:0042546;GO:0043170;GO:0044085;GO:0044424;GO:0044444;GO:0044464;GO:0071554;GO:0071704;GO:0071840;GO:1901135;GO:1901564
XHV734_1452	-	Hypoxanthine-guanine phosphoribosyltransferase	9	225.2	153.3	-0.55	4053.2	2758.84	-71.9	0.2934	1	153.3	54.1	-1.49	2758.8	973.14	-99.2	0.0298	0.52843	NE	-	-	K00760	2.4.2.8,6.3.4.19	1NRT8@1224,1RNPQ@1236,1X3NG@135614,COG0634@1,COG0634@2	F	GO:0009116;GO:0005575;GO:0005622;GO:0005623;GO:0005737;GO:0044424;GO:0044464
XHV734_1453	-	putative S-methyl-5'-thioinosine phosphorylase	8	134.9	127.1	-0.08	2157.7	2033.63	-7.8	0.8632	1	127.1	49.5	-1.34	2033.6	791.7	-77.6	0.1357	1	NE	-	-	K19696	2.4.2.28,2.4.2.44	1MUWW@1224,1RS0S@1236,1X3-@135614,COG0005@1,COG0005@2	F	GO:0016763;GO:0003824;GO:0009116;GO:0017061
XHV734_1454	cspD	Cold shock protein CspD	2	309.8	316.2	0.03	1239.2	1264.63	6.3	1	1	316.2	349.3	0.14	1264.6	1397.04	33.1	0.8277	1	NE	-	-	K03704	-	1N6Q5@1224,1SCA7@1236,1X7F2@135614,COG1278@1,COG1278@2	K	GO:0003676
XHV734_1455	-	Oxidoreductase	15	136.6	148.7	0.12	4097.6	4461.86	12.1	0.7833	1	148.7	129.1	-0.2	4461.9	3874.34	-19.6	0.6911	1	NE	-	-	-	-	1MUZP@1224,1S37X@1236,1X2Z7@135614,COG0654@1,COG0654@2	CH	GO:0071949
XHV734_1456	-	Phosphoesterase	4	0.4	0	-0.52	3.5	0	-0.4	0.4674	1	0	0	0	0	0	0	1	1	NE	-	-	K06953	-	1RC5G@1224,1SCIW@1236,1X5YY@135614,COG1407@1,COG1407@2	S	GO:0016787
XHV734_1457	-	Helicase domain protein	29	111.6	118.9	0.09	6473.9	6893.37	7.2	0.7788	1	118.9	164.1	0.46	6893.4	9517.23	45.2	0.2144	1	NE	-	-	K03724	-	1MUSW@1224,1RWZA@1236,1X2ZY@135614,COG1201@1,COG1201@2	L	GO:0003676;GO:0005524;GO:0016818
XHV734_1458	-	ATP-dependent DNA ligase	15	117.3	120	0.03	3518.9	3598.54	2.7	0.9227	1	120	110.8	-0.11	3598.5	3322.57	-9.2	0.7484	1	NE	-	-	K10747	6.5.1.1,6.5.1.6,6.5.1.7	1MV3S@1224,1RY5I@1236,1X3ZC@135614,COG1793@1,COG1793@2	L	GO:0003910;GO:0006281;GO:0006310;GO:0005524;GO:0003677;GO:0000287;GO:0003674;GO:0003824;GO:0003909;GO:0005488;GO:0005575;GO:0005618;GO:0005622;GO:0005623;GO:0005737;GO:0006139;GO:0006259;GO:0006260;GO:0006261;GO:0006266;GO:0006271;GO:0006273;GO:0006725;GO:0006807;GO:0006950;GO:0006974;GO:0008150;GO:0008152;GO:0009058;GO:0009059;GO:0009987;GO:0016070;GO:0016874;GO:0016886;GO:0022616;GO:0030312;GO:…
XHV734_1459	-	DNA ligase-associated DEXH box helicase	11	196.4	190	-0.05	4321.8	4180.98	-6.4	0.8627	1	190	223	0.23	4181	4906.58	33	0.4377	1	NE	-	-	K07577	-	1MV7U@1224,1RYA5@1236,1X4G0@135614,COG1236@1,COG1236@2	J	-
XHV734_1460	-	hypothetical protein	4	77.9	59.1	-0.39	623.3	472.56	-18.8	0.5427	1	59.1	36.5	-0.68	472.6	291.89	-22.6	0.3327	1	NE	-	-	-	-	-	-	-
XHV734_1461	-	hypothetical protein	3	115.9	111.7	-0.05	695.2	670.12	-4.2	0.9659	1	111.7	115.7	0.05	670.1	693.98	4	0.9659	1	NE	-	-	-	-	1QB6K@1224,1T6QF@1236,1X7EX@135614,2BH75@1,32B8F@2	-	-
XHV734_1462	-	Cell shape determination protein CcmA	3	205.2	222.9	0.12	1231.3	1337.57	17.7	0.7615	1	222.9	214.9	-0.05	1337.6	1289.31	-8	0.8946	1	NE	-	-	-	-	1MZG6@1224,1S826@1236,1X74A@135614,COG1664@1,COG1664@2	M	-
XHV734_1463	-	Sensor histidine kinase	21	87.2	80.9	-0.11	3660.9	3397.68	-6.3	0.7401	1	80.9	75.6	-0.1	3397.7	3173.71	-5.3	0.7888	1	NE	-	-	-	2.7.13.1	1NECV@1224,1S1ZR@1236,1X71E@135614,COG2199@1,COG2203@1,COG2203@2,COG3706@2,COG5278@1,COG5278@2	T	GO:0005515
XHV734_1464	-	conserved exported hypothetical protein	0	0	0	0	0	0	0	1	1	0	0	0	0	0	0	1	1	NE	-	-	-	-	-	-	-
XHV734_1465	-	hypothetical protein	2	365.8	405.8	0.15	1463.3	1623.28	40	0.6074	1	405.8	456.7	0.17	1623.3	1826.85	50.9	1	1	NE	-	-	-	-	-	-	-
XHV734_1466	-	Outer membrane protein	2	9.5	5.3	-0.75	38	21	-4.2	0.7137	1	5.3	0	-2.64	21	0	-5.3	0.4265	1	NE	-	-	-	-	-	-	-
XHV734_1467	thlA	Acetyl-CoA acetyltransferase	5	93.5	86.8	-0.11	934.9	867.54	-6.7	0.8608	1	86.8	51.8	-0.73	867.5	518.47	-34.9	0.3967	1	NE	-	-	K00626	2.3.1.9	1MU5G@1224,1RM93@1236,1X3A8@135614,COG0183@1,COG0183@2	I	GO:0016747;GO:0003824
XHV734_1468	-	Serine protease	38	170.4	186.8	0.13	12949.2	14196.63	16.4	0.7199	1	186.8	224.2	0.26	14196.6	17041.26	37.4	0.475	1	NE	-	-	-	-	1R79S@1224,1RY8R@1236,1X5P4@135614,COG1404@1,COG1404@2,COG4625@1,COG4625@2	O	GO:0004252;GO:0006508
XHV734_1469	ldh	Leucine dehydrogenase	18	189.3	197.8	0.06	6815.4	7119.65	8.5	0.8434	1	197.8	220.6	0.16	7119.6	7943.05	22.9	0.6967	1	NE	-	-	K00263	1.4.1.9	1MUXS@1224,1RQ0T@1236,1X3BT@135614,COG0334@1,COG0334@2	E	GO:0016639;GO:0055114;GO:0006520;GO:0016491
XHV734_1470	-	hypothetical protein	2	61.2	75.7	0.3	244.8	302.79	14.5	0.3004	1	75.7	29.7	-1.32	302.8	118.68	-46	0.0319	0.55975	NE	-	-	-	-	-	-	-
XHV734_1473	ygjP	putative metal dependent hydrolase	10	184.8	164.7	-0.17	3696.1	3293.61	-20.1	0.7691	1	164.7	215.1	0.38	3293.6	4302.16	50.4	0.505	1	NE	-	-	K07043	-	1RDJ9@1224,1S45M@1236,1X6EV@135614,COG1451@1,COG1451@2	S	-
XHV734_1474	-	hypothetical protein	2	14.9	8.7	-0.72	59.8	34.61	-6.3	0.6555	1	8.7	0	-3.27	34.6	0	-8.7	0.4292	1	NE	-	-	-	-	1PRB3@1224,1T9BK@1236,1X84R@135614,COG5487@1,COG5487@2	S	GO:0005886
XHV734_1475	-	hypothetical protein	2	109.5	136.4	0.31	438.1	545.58	26.9	0.2589	1	136.4	72.6	-0.9	545.6	290.39	-63.8	0.0598	0.90166	NE	-	-	-	-	1N7A3@1224,1SCA1@1236,1X8UY@135614,COG2040@1,COG2040@2	E	-
XHV734_1476	-	hypothetical protein	4	158.3	181.9	0.2	1266.7	1455.42	23.6	0.6157	1	181.9	149.4	-0.28	1455.4	1195.36	-32.5	0.6036	1	NE	-	-	-	-	-	-	-
XHV734_1477	-	hypothetical protein	1	603.7	456.9	-0.4	1207.4	913.81	-146.8	0.3365	1	456.9	249	-0.87	913.8	497.97	-207.9	0.3325	1	NE	-	-	-	-	1MZIB@1224,1S8SP@1236,1X7H8@135614,COG1734@1,COG1734@2	T	GO:0008270
XHV734_1478	-	Small-conductance mechanosensitive channel	8	170	191.2	0.17	2719.4	3058.69	21.2	0.7215	1	191.2	195.2	0.03	3058.7	3123.91	4.1	0.95	1	NE	-	-	-	-	1RCM8@1224,1SCM2@1236,1X63J@135614,COG0668@1,COG0668@2	M	GO:0016020;GO:0055085
XHV734_1479	-	hypothetical protein	1	16.8	8.1	-0.97	33.5	16.17	-8.7	0.332	1	8.1	0	-3.18	16.2	0	-8.1	0.3381	1	NE	-	-	-	-	-	-	-
XHV734_1480	-	hypothetical protein	4	25.3	30.6	0.26	202.6	244.56	5.2	0.7274	1	30.6	82.6	1.4	244.6	660.61	52	0.4687	1	NE	-	-	-	-	-	-	-
XHV734_1481	-	RNA polymerase subunit sigma-24	6	94.6	82.5	-0.19	1134.7	989.84	-12.1	0.7599	1	82.5	132.4	0.68	989.8	1589.21	49.9	0.3057	1	NE	-	-	-	-	1R7KF@1224,1S2IU@1236,1XC71@135614,COG1595@1,COG1595@2	K	GO:0003700;GO:0006352;GO:0006355;GO:0003677;GO:0016987
XHV734_1482	-	hypothetical protein	5	185.7	190	0.03	1857	1899.81	4.3	0.9515	1	190	184.2	-0.04	1899.8	1841.91	-5.8	0.9443	1	NE	-	-	-	-	1N1BJ@1224,1TA87@1236,1X8KW@135614,2CKCT@1,32SC5@2	-	-
XHV734_1483	-	conserved exported hypothetical protein	5	243.3	253.9	0.06	2432.8	2539.27	10.6	0.8661	1	253.9	299.4	0.24	2539.3	2994.04	45.5	0.6116	1	NE	-	-	-	-	1P19T@1224,1RRSR@1236,1X62K@135614,COG3595@1,COG3595@2	S	-
XHV734_1485	-	hypothetical protein	0	0	0	0	0	0	0	1	1	0	0	0	0	0	0	1	1	NE	-	-	-	-	-	-	-
XHV734_1486	-	Putative heat shock protein YegD	18	164.4	198.1	0.27	5918.4	7130.25	33.7	0.5509	1	198.1	222	0.16	7130.2	7990.75	23.9	0.7209	1	NE	-	-	K04046	-	1MXBT@1224,1RN4U@1236,1X5C7@135614,COG0443@1,COG0443@2	O	-
XHV734_1487	-	Peptidyl-prolyl cis-trans isomerase	4	120.8	153.1	0.34	966.3	1224.8	32.3	0.6461	1	153.1	145.7	-0.07	1224.8	1165.52	-7.4	0.9311	1	NE	-	-	K03775	5.2.1.8	1RD35@1224,1S3QR@1236,1X6KG@135614,COG1047@1,COG1047@2	G	GO:0003755;GO:0000413;GO:0003674;GO:0003824;GO:0006457;GO:0006464;GO:0006807;GO:0008150;GO:0008152;GO:0009987;GO:0016853;GO:0016859;GO:0018193;GO:0018208;GO:0019538;GO:0036211;GO:0042026;GO:0043170;GO:0043412;GO:0044237;GO:0044238;GO:0044260;GO:0044267;GO:0071704;GO:0140096;GO:1901564
XHV734_1488	-	Cation transporter	11	135.3	130	-0.06	2977.1	2859.79	-5.3	0.8673	1	130	137	0.07	2859.8	3013.38	7	0.875	1	NE	-	-	-	-	1MVH8@1224,1RQ3E@1236,1X42A@135614,COG0053@1,COG0053@2	P	GO:0006812;GO:0008324;GO:0016021;GO:0055085
XHV734_1489	yjdM	Protein YjdM	3	232.1	250.7	0.11	1392.8	1504.16	18.6	0.8155	1	250.7	178.9	-0.48	1504.2	1073.42	-71.8	0.6327	1	NE	-	-	K06193	-	1RGUU@1224,1S60W@1236,1X71K@135614,COG2824@1,COG2824@2	P	GO:0005575;GO:0005622;GO:0005623;GO:0005737;GO:0005829;GO:0044424;GO:0044444;GO:0044464
XHV734_1490	-	conserved exported hypothetical protein	5	166.3	161.5	-0.04	1662.8	1615.16	-4.8	0.9395	1	161.5	143.2	-0.17	1615.2	1431.86	-18.3	0.8118	1	NE	-	-	-	-	1QR68@1224,1RU0T@1236,1X7Q5@135614,29I0I@1,304XM@2	-	-
XHV734_1491	-	conserved exported hypothetical protein	8	84.8	101.6	0.26	1356.5	1625.43	16.8	0.76	1	101.6	140.6	0.46	1625.4	2249.24	39	0.6324	1	NE	-	-	-	-	1Q823@1224,1S58V@1236,1X56V@135614,COG1376@1,COG1376@2	S	GO:0016740
XHV734_1492	-	hypothetical protein	3	71.3	62.9	-0.18	427.5	377.63	-8.3	0.8288	1	62.9	46.7	-0.42	377.6	280.26	-16.2	0.8206	1	NE	-	-	-	-	-	-	-
XHV734_1493	nemA	N-ethylmaleimide reductase	14	124.7	133.3	0.1	3491.8	3731.44	8.6	0.8421	1	133.3	152	0.19	3731.4	4256.35	18.7	0.74	1	NE	-	-	K10680	-	1MVIX@1224,1RMFI@1236,1X3K9@135614,COG1902@1,COG1902@2	C	GO:0010181;GO:0016491;GO:0055114;GO:0003824;GO:0000003;GO:0000302;GO:0001101;GO:0003006;GO:0003674;GO:0005575;GO:0005622;GO:0005623;GO:0005737;GO:0005777;GO:0006082;GO:0006950;GO:0006979;GO:0007275;GO:0008150;GO:0008152;GO:0009058;GO:0009605;GO:0009607;GO:0009620;GO:0009694;GO:0009695;GO:0009791;GO:0009908;GO:0009987;GO:0010035;GO:0010193;GO:0010817;GO:0016053;GO:0016627;GO:0016628;GO:0016629;GO:…
XHV734_1494	-	MFS transporter	10	142.8	137.3	-0.06	2855.9	2745.09	-5.5	0.9045	1	137.3	169.8	0.31	2745.1	3396.88	32.6	0.6129	1	NE	-	-	K19577	-	1MU9G@1224,1RM9G@1236,1X4AS@135614,COG0477@1,COG2814@2	EGP	GO:0005887;GO:0055085;GO:0005575;GO:0005623;GO:0005886;GO:0016020;GO:0044464;GO:0071944
XHV734_1495	-	hypothetical protein	3	118.7	115.3	-0.04	712.4	692.03	-3.4	0.9441	1	115.3	264.6	1.19	692	1587.75	149.3	0.5161	1	NE	-	-	-	-	1P4KB@1224,1SVNX@1236,1X8ZM@135614,2DGPP@1,2ZWUG@2	-	-
XHV734_1496	-	hypothetical protein	7	320.8	363.9	0.18	4491.9	5094.55	43	0.7161	1	363.9	409.5	0.17	5094.5	5733.26	45.6	0.7333	1	NE	-	-	-	-	1QWT8@1224,1T2XP@1236,1XD77@135614,2DSIT@1,33GC3@2	S	-
XHV734_1497	-	RNA 2',3'-cyclic phosphodiesterase	7	240.1	184.9	-0.37	3361.2	2588.8	-55.2	0.4674	1	184.9	194.5	0.07	2588.8	2723.13	9.6	0.8829	1	NE	-	-	K01975	3.1.4.58,3.5.1.42	1RI9Z@1224,1TAWT@1236,1X8ID@135614,COG1514@1,COG1514@2	J	GO:0004113;GO:0008664;GO:0003674;GO:0003824;GO:0004112;GO:0005488;GO:0005515;GO:0005575;GO:0005622;GO:0005623;GO:0005737;GO:0005829;GO:0008081;GO:0008104;GO:0008150;GO:0008452;GO:0009966;GO:0010646;GO:0010738;GO:0016787;GO:0016788;GO:0016874;GO:0016886;GO:0023051;GO:0033036;GO:0034237;GO:0042578;GO:0044424;GO:0044444;GO:0044464;GO:0048583;GO:0050789;GO:0050794;GO:0051018;GO:0051179;GO:0065007;GO:…
XHV734_1498	-	hypothetical protein	7	148.8	136.3	-0.13	2083.4	1907.84	-12.5	0.7151	1	136.3	137.6	0.01	1907.8	1926.95	1.4	0.9705	1	NE	-	-	-	-	1MZ9X@1224,1S59I@1236,1X7ZK@135614,COG4339@1,COG4339@2	S	-
XHV734_1499	-	Oxidoreductase-like protein	3	511.5	516.3	0.01	3069	3097.8	4.8	0.964	1	516.3	415.2	-0.31	3097.8	2491.39	-101.1	0.8244	1	NE	-	-	-	-	1NJGU@1224,1TD3I@1236,1X8U7@135614,2DR41@1,33A2I@2	S	-
XHV734_1500	-	Virulence protein	17	185.2	169.6	-0.13	6295.9	5767.19	-15.6	0.7331	1	169.6	146.3	-0.21	5767.2	4975.73	-23.3	0.6157	1	NE	-	-	-	-	1R7R5@1224,1S73H@1236,1X4YR@135614,COG3946@1,COG3946@2	U	-
XHV734_1501	-	putative membrane protein	27	234.7	226.2	-0.05	12671.3	12214.24	-8.5	0.8871	1	226.2	226.9	0	12214.2	12254.77	0.8	0.9926	1	NE	-	-	K14205	2.3.2.3	1MXH9@1224,1RPQ6@1236,1X52G@135614,COG0392@1,COG0392@2,COG2898@1,COG2898@2	S	GO:0005575;GO:0005623;GO:0005886;GO:0016020;GO:0044464;GO:0071944
XHV734_1502	-	conserved membrane hypothetical protein	11	182.2	165.2	-0.14	4008.3	3633.88	-17	0.8109	1	165.2	238.9	0.53	3633.9	5255.37	73.7	0.5741	1	NE	-	-	-	-	1NVNV@1224,1T6V8@1236,1X884@135614,2F54Q@1,33XRS@2	S	-
XHV734_1503	-	RidA family protein	2	186.5	203.7	0.13	745.8	814.66	17.2	0.7655	1	203.7	239.9	0.24	814.7	959.51	36.2	0.7572	1	NE	-	-	-	-	1MZ5K@1224,1S5WM@1236,1X6UX@135614,COG0251@1,COG0251@2	J	GO:0005575;GO:0005622;GO:0005623;GO:0005737;GO:0005829;GO:0044424;GO:0044444;GO:0044464
XHV734_1506	-	conserved membrane hypothetical protein	7	59.8	54	-0.14	836.6	755.73	-5.8	0.8381	1	54	48.9	-0.14	755.7	684.21	-5.1	0.8894	1	NE	-	-	-	-	1MXCP@1224,1RYRE@1236,1X4DI@135614,COG3752@1,COG3752@2	S	GO:0006629;GO:0016627
XHV734_1507	-	conserved membrane hypothetical protein	6	220.8	190.2	-0.21	2650.1	2281.83	-30.7	0.6853	1	190.2	237.9	0.32	2281.8	2854.52	47.7	0.5816	1	NE	-	-	-	-	1NK4V@1224,1TB5P@1236,1X7M4@135614,2ENQY@1,33GC5@2	S	-
XHV734_1508	-	Cyclopropane-fatty-acyl-phospholipid synthase	8	184.5	191.6	0.05	2951.9	3066.36	7.2	0.8978	1	191.6	211.1	0.14	3066.4	3377.19	19.4	0.7537	1	NE	-	-	K00574	2.1.1.317,2.1.1.79	1MX3U@1224,1RNID@1236,1X2ZB@135614,COG2230@1,COG2230@2	M	-
XHV734_1509	-	hypothetical protein	8	91.1	87.9	-0.05	1457.7	1406.75	-3.2	0.9275	1	87.9	104.9	0.25	1406.7	1677.97	17	0.7929	1	NE	-	-	K00574	2.1.1.317,2.1.1.79	1MX3U@1224,1RNID@1236,1X2ZB@135614,COG2230@1,COG2230@2	M	-
XHV734_1510	-	hypothetical protein	8	204	208.9	0.03	3264	3342.31	4.9	0.9442	1	208.9	166	-0.33	3342.3	2655.48	-42.9	0.5153	1	NE	-	-	K09701	2.1.1.79	1RC56@1224,1RRT8@1236,1X449@135614,COG3496@1,COG3496@2	S	-
XHV734_1511	-	Amine oxidase, flavin-containing	13	155.2	171.2	0.14	4034.8	4451.78	16	0.6767	1	171.2	189.1	0.14	4451.8	4915.53	17.8	0.7956	1	NE	-	-	K06954	-	1MV4Z@1224,1RP4P@1236,1X4I0@135614,COG2907@1,COG2907@2	S	-
XHV734_1512	-	hypothetical protein	2	68.3	45.4	-0.58	273.3	181.78	-22.9	0.5078	1	45.4	51	0.16	181.8	204.19	5.6	0.8208	1	NE	-	-	-	1.14.19.1	1N2MA@1224,1RM88@1236,1X4PF@135614,COG1398@1,COG1398@2	I	GO:0006629;GO:0016717;GO:0055114
XHV734_1513	-	hypothetical protein	5	189.8	208.7	0.14	1898	2086.97	18.9	0.7919	1	208.7	256.4	0.3	2087	2563.67	47.7	0.5149	1	NE	-	-	-	-	1N821@1224,1SF0R@1236,1X7U7@135614,COG5343@1,COG5343@2	S	GO:0005886;GO:0016021
XHV734_1514	-	RNA polymerase subunit sigma	2	373.6	426.2	0.19	1494.3	1704.91	52.6	0.6441	1	426.2	397.1	-0.1	1704.9	1588.32	-29.1	0.8458	1	NE	-	-	-	-	1N00E@1224,1S90I@1236,1X77X@135614,COG1595@1,COG1595@2	K	GO:0003677;GO:0003700;GO:0006352;GO:0006355;GO:0016987;GO:0005575;GO:0005618;GO:0005623;GO:0005886;GO:0008150;GO:0010468;GO:0010565;GO:0016020;GO:0019216;GO:0019217;GO:0019222;GO:0030312;GO:0031323;GO:0044464;GO:0050789;GO:0050794;GO:0060255;GO:0062012;GO:0065007;GO:0071944;GO:0080090
XHV734_1517	-	conserved exported hypothetical protein	9	95.6	94.2	-0.02	1720.9	1694.94	-1.4	0.9743	1	94.2	130.6	0.47	1694.9	2350.22	36.4	0.5503	1	NE	-	-	-	-	1NB2M@1224,1SCUK@1236,1X791@135614,2E5SG@1,330GY@2	-	-
XHV734_1518	-	Ferredoxin II	6	153.1	146.2	-0.07	1836.8	1754.71	-6.8	0.9304	1	146.2	109.4	-0.42	1754.7	1312.69	-36.8	0.6169	1	NE	-	-	K03616	-	1MUWU@1224,1RNSJ@1236,1X6DN@135614,COG2878@1,COG2878@2	C	GO:0005886;GO:0022900;GO:0051536;GO:0044237;GO:0009055;GO:0003674;GO:0003824;GO:0008150;GO:0008152;GO:0016491;GO:0016651;GO:0055114
XHV734_1519	-	Phosphoserine phosphatase	7	272	220.6	-0.3	3808.7	3088.24	-51.5	0.5878	1	220.6	221.8	0.01	3088.2	3104.57	1.2	0.9902	1	NE	-	-	K18697	2.3.1.51,3.1.3.27,3.1.3.3	1RKIX@1224,1T0J3@1236,1X630@135614,COG0560@1,COG0560@2	E	-
XHV734_1520	metG	methionyl-tRNA synthetase	24	2.2	4.7	0.8	107.3	223.21	2.4	0.8083	1	4.7	0	-2.5	223.2	0	-4.7	0.2484	1	ES	-	-	K01874	6.1.1.10,6.1.1.20	1MUBY@1224,1RMYM@1236,1X4XX@135614,COG0073@1,COG0073@2,COG0143@1,COG0143@2	J	GO:0000166;GO:0004812;GO:0005524;GO:0006418;GO:0004825;GO:0006431;GO:0000049;GO:0003674;GO:0003824;GO:0005488;GO:0005575;GO:0005622;GO:0005623;GO:0005737;GO:0005829;GO:0006082;GO:0006139;GO:0006399;GO:0006412;GO:0006518;GO:0006520;GO:0006725;GO:0006807;GO:0008150;GO:0008152;GO:0008270;GO:0009058;GO:0009059;GO:0009987;GO:0010467;GO:0016070;GO:0016874;GO:0016875;GO:0019538;GO:0019752;GO:0034641;GO:…
XHV734_1521	-	hypothetical protein	2	153.7	176.2	0.2	614.9	704.73	22.4	0.8273	1	176.2	159	-0.15	704.7	635.9	-17.2	0.8331	1	NE	-	-	-	6.3.2.1	1NJT7@1224,1S8UV@1236,1YJXR@136841,COG5639@1,COG5639@2	S	-
XHV734_1522	-	hypothetical protein	11	236.7	261.8	0.15	5207.4	5760.44	25.1	0.8021	1	261.8	308.7	0.24	5760.4	6791.42	46.9	0.7048	1	NE	-	-	K20533	-	1MU7U@1224,2VJA2@28216,COG2948@1,COG2948@2	U	-
XHV734_1523	-	P-type conjugative transfer protein TrbG	13	400.8	422.3	0.08	10419.6	10980.56	21.6	0.8445	1	422.3	592.1	0.49	10980.6	15393.32	169.7	0.287	1	NE	-	-	K20532	-	1MVEF@1224,1RPUB@1236,1X5JV@135614,COG3504@1,COG3504@2	U	-
XHV734_1524	-	Conjugal transfer protein TrbF	10	189.9	196.9	0.05	3798.6	3938.97	7	0.8581	1	196.9	266.3	0.43	3939	5326.05	69.4	0.2895	1	NE	-	-	K20531	-	1MVUC@1224,2VJNK@28216,COG3701@1,COG3701@2	U	GO:0016020
XHV734_1525	-	Conjugative transfer protein TrbL	6	355.5	374.2	0.07	4266	4490.46	18.7	0.8792	1	374.2	366.8	-0.03	4490.5	4401.37	-7.4	0.9567	1	NE	-	-	K07344	-	1MVFD@1224,1RVM2@1236,COG3846@1,COG3846@2	U	GO:0030255
XHV734_1526	-	conserved exported hypothetical protein	1	111.4	169.7	0.6	222.8	339.49	58.3	0.3341	1	169.7	195.1	0.2	339.5	390.19	25.4	1	1	NE	-	-	-	-	1RDR6@1224,1T05E@1236,COG5314@1,COG5314@2	U	-
XHV734_1527	-	Conjugative transfer protein TrbJ	6	105.5	100.2	-0.07	1265.8	1202.93	-5.2	0.8468	1	100.2	130.8	0.38	1202.9	1569.53	30.6	0.831	1	NE	-	-	K20266	-	1K23Y@119060,1MW5A@1224,2VI8K@28216,COG5314@1,COG5314@2	U	-
XHV734_1528	trbE	Conjugal transfer protein TrbE	26	215.5	241.9	0.17	11204.1	12578.46	26.4	0.5791	1	241.9	269.4	0.15	12578.5	14010.05	27.5	0.6613	1	NE	-	-	K20530	-	1MXH0@1224,1RQW2@1236,1Z26F@136846,COG3451@1,COG3451@2	U	GO:0005524
XHV734_1529	-	Type IV secretion system protein VirB3	0	0	0	0	0	0	0	1	1	0	0	0	0	0	0	1	1	NE	-	-	K20529	-	1MZ8D@1224,1S8EU@1236,1Z3F9@136846,COG5268@1,COG5268@2	NU	-
XHV734_1530	-	Conjugative transfer protein TrbC	0	0	0	0	0	0	0	1	1	0	0	0	0	0	0	1	1	NE	-	-	K20528	-	1RH2I@1224,1S67E@1236,1Z3CY@136846,COG3838@1,COG3838@2	U	-
XHV734_1531	trbB	putative conjugal transfer protein TrbB	3	81.1	84.5	0.06	486.4	506.92	3.4	0.8437	1	84.5	166	0.97	506.9	996.08	81.5	0.4022	1	NE	-	-	K20527	-	1R7EN@1224,1RP9G@1236,1Z180@136846,COG4962@1,COG4962@2	U	GO:0000746;GO:0005737
XHV734_1532	-	CopG domain protein DNA-binding domain protein	2	100.6	97.4	-0.05	402.4	389.6	-3.2	0.7919	1	97.4	99	0.02	389.6	395.89	1.6	0.9209	1	NE	-	-	-	-	1QTTS@1224,1RQI5@1236,1X568@135614,COG4962@1,COG4962@2	U	GO:0006355
XHV734_1533	traG	Conjugal transfer protein TraG	21	120.5	137.2	0.19	5060.5	5764.23	16.8	0.6019	1	137.2	195.1	0.5	5764.2	8195.46	57.9	0.2032	1	NE	-	-	K03205	-	1MV1G@1224,1RNF5@1236,1YGZG@136841,COG3505@1,COG3505@2	U	GO:0009291;GO:0016020
XHV734_1534	-	hypothetical protein	2	365.5	352.7	-0.05	1462.1	1410.64	-12.9	0.7936	1	352.7	440.9	0.32	1410.6	1763.7	88.3	0.5648	1	NE	-	-	-	-	1N04G@1224,2AX5G@1,2KZIE@206389,2VSPY@28216,31P3X@2	-	-
XHV734_1535	-	DNA-binding transcriptional regulator, LysR family	11	107.7	117.6	0.12	2370.3	2586.49	9.8	0.7915	1	117.6	154.1	0.39	2586.5	3389.32	36.5	0.484	1	NE	-	-	-	-	1MW3D@1224,1SYC0@1236,1X533@135614,COG0583@1,COG0583@2	K	GO:0003700;GO:0006355
XHV734_1536	-	LLM class oxidoreductase	20	63.9	74.1	0.21	2554.1	2964.3	10.3	0.5962	1	74.1	106.7	0.52	2964.3	4268.97	32.6	0.2393	1	NE	-	-	-	-	1JXWF@119045,1MWDV@1224,2TV51@28211,COG2141@1,COG2141@2	C	GO:0016705;GO:0055114
XHV734_1537	ytbD	putative MFS-type transporter YtbD	30	94.4	103.8	0.13	5665.2	6225.84	9.3	0.7757	1	103.8	108.6	0.06	6225.8	6515.15	4.8	0.8771	1	NE	-	-	K19577	-	1MU9G@1224,2TSPI@28211,4B9U6@82115,COG0477@1,COG2814@2	EGP	GO:0005887;GO:0055085;GO:0005575;GO:0005623;GO:0005886;GO:0016020;GO:0044464;GO:0071944
XHV734_1538	-	LysR family transcriptional regulator	17	171	172	0.01	5815.2	5848.82	1	0.9838	1	172	242.7	0.49	5848.8	8252.2	70.7	0.2714	1	NE	-	-	-	-	1MU7H@1224,1RPF8@1236,COG0583@1,COG0583@2	K	GO:0003700;GO:0006355
XHV734_1539	yvaG	putative oxidoreductase YvaG	14	52.5	58	0.14	1468.9	1623.72	5.5	0.802	1	58	86.1	0.56	1623.7	2411.63	28.1	0.5463	1	NE	-	-	-	-	2GKT2@201174,COG1028@1,COG1028@2	IQ	-
XHV734_1540	-	hypothetical protein	29	52.5	65.1	0.3	3047.6	3774.27	12.5	0.368	1	65.1	109.1	0.74	3774.3	6326.49	44	0.1127	1	NE	-	-	-	-	2BZUR@1,2IA7A@201174,2Z7ZG@2	-	-
XHV734_1541	-	Glutathione S-transferase	22	62.4	68.3	0.13	2744.9	3005.37	5.9	0.7094	1	68.3	103.7	0.6	3005.4	4562.47	35.4	0.1833	1	NE	-	-	K00799	2.5.1.18	1JSP3@119045,1MWUG@1224,2TTZ6@28211,COG0625@1,COG0625@2	O	GO:0005515
XHV734_1542	-	hypothetical protein	15	131.9	149.1	0.18	3956.6	4472.69	17.2	0.7103	1	149.1	170.8	0.19	4472.7	5123.28	21.7	0.7009	1	NE	-	-	-	-	28MF9@1,2I9CS@201174,2ZASR@2	-	-
XHV734_1543	epsC	putative UDP-N-acetylglucosamine 2-epimerase	27	78.2	78	0	4222.8	4210.28	-0.2	0.9872	1	78	72.3	-0.11	4210.3	3903.15	-5.7	0.7077	1	NE	-	-	K01791	5.1.3.14	2GJWS@201174,COG0381@1,COG0381@2	M	GO:0008761
XHV734_1544	-	Quinol monooxygenase YgiN	9	68.1	68.3	0	1226	1228.69	0.1	0.9948	1	68.3	122.8	0.84	1228.7	2210.83	54.6	0.3184	1	NE	-	-	-	-	1NGPW@1224,2JUVP@204441,2UHW5@28211,COG1359@1,COG1359@2	S	-
XHV734_1545	-	hypothetical protein	4	39.4	35.5	-0.15	315.4	283.96	-3.9	0.8155	1	35.5	31	-0.19	284	248.38	-4.4	0.7857	1	NE	-	-	-	-	-	-	-
XHV734_1546	-	Type VI secretion protein	17	161.6	170.8	0.08	5494.8	5806.2	9.2	0.8046	1	170.8	207.8	0.28	5806.2	7065.51	37	0.524	1	NE	-	-	-	-	1MU0S@1224,1RYES@1236,3W24X@53335,COG3843@1,COG3843@2	U	-
XHV734_1547	-	Peptidase	8	186.7	230.6	0.3	2987.5	3690.27	43.9	0.6263	1	230.6	268.7	0.22	3690.3	4299.69	38.1	0.7332	1	NE	-	-	-	-	1MV1E@1224,1S1BQ@1236,COG4959@1,COG4959@2	OU	-
XHV734_1548	-	transposase	8	179.7	183.6	0.03	2875.2	2936.91	3.9	0.9188	1	183.6	256	0.48	2936.9	4096.09	72.4	0.2378	1	NE	-	-	-	-	1P8PK@1224,2BYDP@1,2VMXE@28216,2Z7UG@2,4AJCI@80864	S	-
XHV734_1549	-	ParB partition protein	2	120	102.2	-0.23	479.9	408.98	-17.7	0.8332	1	102.2	77.4	-0.4	409	309.45	-24.9	0.8245	1	NE	-	-	-	-	1N99M@1224,2E43J@1,2VW2Q@28216,32YZW@2,4AJGM@80864	-	GO:0006355
[truncated: 3,541 more rows]
