# Supplementary material for: A Comprehensive Overview of the Genes and Functions Required for Lettuce Infection by the Hemibiotrophic Phytopathogen Xanthomonas hortorum pv. vitians
Source: mSystems. 2022 Mar 21;7(2):e01290-21. doi: 10.1128/msystems.01290-21 (PMC9040725; doi:10.1128/msystems.01290-21)
Supplement: TABLE S2 [file msystems.01290-21-st002.xlsx]

## Sheet: Table S2
Locus	Gene	Product	TA sites count	Mean RC in 1/10th TSB	Mean RC in lettuce	Log2FC	Sum RC in 1/10th TSB	Sum RC in lettuce	Δ Mean RC	Permutation test p-value	FDR test q-value	Gene state in library	Fitness in 1/10th TSB	Critical homolog in Pseudomonas syringae	Critical homolog in Ralstonia solanacearum	Critical homolog in Agrobacterium fabrum	Critical homolog in Dickeya dadantii	KO identifier	EC number	eggNOG identifiers	COG class	GO term
XHV734_0038	gltD	glutamate synthase, 4Fe-4S protein, small subunit	15	133.5	12.4	-3.33	4006.4	372.28	-121.1	0	0	NE	-			ATU_RS17595		K00266	1.4.1.13,1.4.1.14	1MU2H@1224,1RMY7@1236,1X468@135614,COG0493@1,COG0493@2	E	GO:0051536;GO:0016491;GO:0055114;GO:0006537;GO:0016639;GO:0003674;GO:0003824;GO:0004355;GO:0005575;GO:0005622;GO:0005623;GO:0005737;GO:0005829;GO:0006082;GO:0006520;GO:0006536;GO:0006807;GO:0008150;GO:0008152;GO:0008652;GO:0009058;GO:0009064;GO:0009084;GO:0009987;GO:0015930;GO:0016053;GO:0016638;GO:0019752;GO:0043436;GO:0043648;GO:0043650;GO:0044237;GO:0044238;GO:0044249;GO:0044281;GO:0044283;GO:…
XHV734_0039	gltB	glutamate synthase, large subunit	49	404.5	37.6	-3.39	39643.6	3680.71	-367	0	0	NE	-	Psyr_0411		ATU_RS17605		K00265	1.4.1.13,1.4.1.14,1.4.7.1	1MU7B@1224,1RN2W@1236,1X465@135614,COG0067@1,COG0067@2,COG0069@1,COG0069@2,COG0070@1,COG0070@2	E	GO:0006537;GO:0015930;GO:0016638;GO:0055114;GO:0016491;GO:0006807;GO:0003824;GO:0003674;GO:0004355;GO:0005575;GO:0005622;GO:0005623;GO:0005737;GO:0005829;GO:0006082;GO:0006520;GO:0006536;GO:0006541;GO:0008150;GO:0008152;GO:0008652;GO:0009058;GO:0009064;GO:0009084;GO:0009987;GO:0016053;GO:0016639;GO:0019676;GO:0019740;GO:0019752;GO:0043436;GO:0043648;GO:0043650;GO:0044237;GO:0044238;GO:0044249;GO:…
XHV734_0066	cirA	TonB-dependent receptor	26	268.7	41.9	-2.65	13973	2176.38	-226.9	0	0	NE	-					-	-	1MUWN@1224,1RN1E@1236,1X417@135614,COG1629@1,COG1629@2,COG4771@2	P	-
XHV734_0130	tyrB	tyrosine aminotransferase, tyrosine-repressible, PLP-dependent	12	85.6	0.1	-6.35	2054.1	1.42	-85.5	0	0	NE	-		RS_RS05000			K00832	2.6.1.1,2.6.1.57	1MUT0@1224,1RN02@1236,1X52U@135614,COG1448@1,COG1448@2	E	GO:0003824;GO:0009058;GO:0030170;GO:0006520;GO:0008483
XHV734_0250	-	cardiolipin synthase	24	109.4	55.7	-0.96	5250.3	2671.23	-53.7	0.001	0.03016	NE	down					K06132	-	1MUDJ@1224,1RQM3@1236,1X4AK@135614,COG1502@1,COG1502@2	I	GO:0003824
XHV734_0259	glnA	glutamine synthetase	18	116.8	10.8	-3.33	4205.6	387.16	-106.1	0	0	NE	-			ATU_RS02965		K01915	5.4.4.3,6.3.1.2	1MUGQ@1224,1RMD1@1236,1X3GI@135614,COG0174@1,COG0174@2	E	GO:0003824;GO:0004356;GO:0006542;GO:0006807;GO:0003674;GO:0005488;GO:0005515;GO:0005575;GO:0005622;GO:0005623;GO:0005737;GO:0005829;GO:0006082;GO:0006520;GO:0006536;GO:0006541;GO:0006725;GO:0008150;GO:0008152;GO:0008652;GO:0009058;GO:0009064;GO:0009084;GO:0009314;GO:0009628;GO:0009987;GO:0016053;GO:0016211;GO:0016853;GO:0016866;GO:0016874;GO:0016879;GO:0016880;GO:0019676;GO:0019740;GO:0019752;GO:…
XHV734_0262	-	Two-component system sensor protein	6	86.1	10.5	-2.92	1033	126.04	-75.6	0.0006	0.019	NE	-			ATU_RS07120	Dda3937_01117	K07708	2.7.13.3	1MVN6@1224,1RN15@1236,1X3AZ@135614,COG3852@1,COG3852@2	T	GO:0000155;GO:0007165;GO:0016310;GO:0016772;GO:0000160;GO:0003674;GO:0003824;GO:0004672;GO:0004673;GO:0004721;GO:0005488;GO:0005515;GO:0005575;GO:0005622;GO:0005623;GO:0006464;GO:0006468;GO:0006470;GO:0006793;GO:0006796;GO:0006807;GO:0007154;GO:0008150;GO:0008152;GO:0009987;GO:0016301;GO:0016311;GO:0016740;GO:0016773;GO:0016775;GO:0016787;GO:0016788;GO:0016791;GO:0018106;GO:0018193;GO:0018202;GO:…
XHV734_0263	glnG	fused DNA-binding response regulator, sigma54 interaction protein	5	63	3.1	-3.96	630	31.13	-59.9	0.0001	0.0039	NE	-			ATU_RS07125	Dda3937_01116	K07712	-	1MU0N@1224,1RMCK@1236,1X3NB@135614,COG2204@1,COG2204@2	T	GO:0000156;GO:0000160;GO:0003677;GO:0005524;GO:0006808;GO:0043565;GO:0006355;GO:0008134;GO:0003674;GO:0003676;GO:0005488;GO:0005575;GO:0005622;GO:0005623;GO:0005737;GO:0005829;GO:0008150;GO:0009889;GO:0009890;GO:0009891;GO:0009892;GO:0009893;GO:0010468;GO:0010556;GO:0010557;GO:0010558;GO:0010604;GO:0010605;GO:0010628;GO:0010629;GO:0019219;GO:0019222;GO:0031323;GO:0031324;GO:0031325;GO:0031326;GO:…
XHV734_0278	secB	protein export chaperone	5	17.4	0	-4.2	174.4	0	-17.4	0.0001	0.0039	NE	-		RS_RS01755			K03071	-	1RI75@1224,1S62H@1236,1X65X@135614,COG1952@1,COG1952@2	U	GO:0015031;GO:0051082;GO:0051262;GO:0002790;GO:0003674;GO:0005488;GO:0005515;GO:0005575;GO:0005622;GO:0005623;GO:0005737;GO:0005829;GO:0006605;GO:0006810;GO:0006886;GO:0008104;GO:0008150;GO:0009306;GO:0009987;GO:0015833;GO:0032940;GO:0033036;GO:0034613;GO:0042886;GO:0043952;GO:0044424;GO:0044444;GO:0044464;GO:0045184;GO:0046903;GO:0046907;GO:0051179;GO:0051234;GO:0051641;GO:0051649;GO:0055085;GO:…
XHV734_0296	oleC	Olefin beta-lactone synthetase	16	4.4	0.3	-2.04	139.7	9.75	-4.1	0	0	NE	down					K22319	6.1.3.1	1R5I6@1224,1RNFC@1236,1X52P@135614,COG0318@1,COG0318@2	IQ	GO:0003824
XHV734_0384	-	DNA (Cytosine-5-)-methyltransferase	40	7.2	1.2	-1.88	578.3	98.23	-6	0	0	GD	-					K00558	2.1.1.37	1KFKN@119060,1MV9H@1224,2VMYX@28216,COG0270@1,COG0270@2	L	GO:0008168
XHV734_0458	ilvD	dihydroxyacid dehydratase	24	76.1	0.8	-5.4	3653.7	39.8	-75.3	0	0	NE	-	Psyr_0469		ATU_RS09365 ATU_RS18520 ATU_RS14860		K01687	4.2.1.9	1MUTQ@1224,1RMP2@1236,1X4TP@135614,COG0129@1,COG0129@2	E	GO:0003824;GO:0004160;GO:0009082
XHV734_0506	bioB	biotin synthase	10	77.5	2.1	-4.64	1549.3	42.78	-75.3	0	0	NE	-	Psyr_4687				K01012	2.8.1.6	1MVFF@1224,1RMEQ@1236,1X3XQ@135614,COG0502@1,COG0502@2	H	GO:0003824;GO:0051536;GO:0004076;GO:0009102;GO:0003674;GO:0005488;GO:0005575;GO:0005618;GO:0005623;GO:0005886;GO:0006082;GO:0006732;GO:0006766;GO:0006767;GO:0006768;GO:0006790;GO:0006807;GO:0008150;GO:0008152;GO:0009058;GO:0009108;GO:0009110;GO:0009987;GO:0016020;GO:0016053;GO:0016740;GO:0016782;GO:0016783;GO:0017144;GO:0018130;GO:0019752;GO:0030312;GO:0032787;GO:0034641;GO:0042364;GO:0043436;GO:…
XHV734_0589	purC	Phosphoribosylaminoimidazole-succinocarboxamide synthase	13	12.8	0.3	-3.45	332.8	6.72	-12.5	0	0	NE	-					K01923	6.3.2.6,6.3.4.13	1MUR9@1224,1RNNY@1236,1X3PE@135614,COG0152@1,COG0152@2	F	GO:0004639;GO:0006164;GO:0003674;GO:0003824;GO:0005575;GO:0005622;GO:0005623;GO:0005737;GO:0006139;GO:0006163;GO:0006188;GO:0006189;GO:0006725;GO:0006753;GO:0006793;GO:0006796;GO:0006807;GO:0008150;GO:0008152;GO:0009058;GO:0009117;GO:0009123;GO:0009124;GO:0009126;GO:0009127;GO:0009150;GO:0009152;GO:0009156;GO:0009161;GO:0009165;GO:0009167;GO:0009168;GO:0009259;GO:0009260;GO:0009987;GO:0016874;GO:…
XHV734_0595	trpE	Anthranilate synthase component 1	22	233.8	2	-6.28	10287.7	88.82	-231.8	0	0	NE	-	Psyr_4609	RS_RS14430	ATU_RS11170		K01657	4.1.3.27	1MVBJ@1224,1RMSE@1236,1X3D1@135614,COG0147@1,COG0147@2	E	GO:0000162;GO:0004049;GO:0009058
XHV734_0597	hrpF	HrpF protein	23	119.3	41.1	-1.52	5488.6	1888.65	-78.3	0.0012	0.03534	NE	-					K18376	-	1PXWP@1224,1SPZS@1236,28J5V@1,2Z91M@2	S	GO:0009877
XHV734_0639	-	Nitrilotriacetate monooxygenase component B	7	221	43	-2.33	3093.4	602.3	-177.9	0.0005	0.01625	NE	-					-	-	1MUPP@1224,1RR4T@1236,1X3VQ@135614,COG1853@1,COG1853@2	S	GO:0048037;GO:0010181
XHV734_0640	trpD	Anthranilate phosphoribosyltransferase	5	197.5	1.6	-6.28	1975.4	15.51	-196	0.0007	0.0219	NE	-	Psyr_4580		ATU_RS08260		K00766	2.4.2.18,4.1.3.27	1MUPV@1224,1RNXV@1236,1X46V@135614,COG0547@1,COG0547@2	E	GO:0000162;GO:0004048;GO:0016757;GO:0003674;GO:0003824;GO:0006082;GO:0006520;GO:0006568;GO:0006576;GO:0006586;GO:0006725;GO:0006807;GO:0008150;GO:0008152;GO:0008652;GO:0009058;GO:0009072;GO:0009073;GO:0009308;GO:0009309;GO:0009987;GO:0016053;GO:0016740;GO:0016763;GO:0018130;GO:0019438;GO:0019752;GO:0034641;GO:0042401;GO:0042430;GO:0042435;GO:0043436;GO:0044106;GO:0044237;GO:0044238;GO:0044249;GO:…
XHV734_0642	trpC	Indole-3-glycerol phosphate synthase	8	79.4	0.6	-5.68	1270.6	9.08	-78.8	0.0003	0.01042	NE	-			ATU_RS08265		K01609	4.1.1.48,5.3.1.24	1MW5K@1224,1RNYH@1236,1X42P@135614,COG0134@1,COG0134@2	E	GO:0004425;GO:0003824;GO:0006568;GO:0003674;GO:0016829;GO:0016830;GO:0016831
XHV734_0670	purD	phosphoribosylglycinamide synthetase phosphoribosylamine-glycine ligase	10	29.3	0.2	-4.62	585.2	4.65	-29	0	0	NE	-			ATU_RS03175		K01945	6.3.4.13	1MUAH@1224,1RNS4@1236,1X46W@135614,COG0151@1,COG0151@2	F	GO:0004637;GO:0009113;GO:0005524;GO:0046872;GO:0000166;GO:0003674;GO:0003824;GO:0005488;GO:0006139;GO:0006163;GO:0006164;GO:0006725;GO:0006753;GO:0006793;GO:0006796;GO:0006807;GO:0006950;GO:0006974;GO:0008144;GO:0008150;GO:0008152;GO:0009058;GO:0009117;GO:0009150;GO:0009152;GO:0009165;GO:0009259;GO:0009260;GO:0009987;GO:0016462;GO:0016787;GO:0016817;GO:0016818;GO:0016874;GO:0016879;GO:0016887;GO:…
XHV734_0671	purH	fused IMP cyclohydrolase; phosphoribosylaminoimidazolecarboxamide formyltransferase	17	10	0.3	-3.07	339.7	10.52	-9.7	0	0	NE	-			ATU_RS13745	Dda3937_00244	K00602	2.1.2.3,3.5.4.10	1MUDQ@1224,1RMWS@1236,1X3IH@135614,COG0138@1,COG0138@2	F	GO:0003937;GO:0004643;GO:0006164;GO:0003824;GO:0003674;GO:0005575;GO:0005622;GO:0005623;GO:0005737;GO:0005829;GO:0006139;GO:0006163;GO:0006725;GO:0006753;GO:0006793;GO:0006796;GO:0006807;GO:0008150;GO:0008152;GO:0009058;GO:0009117;GO:0009150;GO:0009152;GO:0009165;GO:0009259;GO:0009260;GO:0009987;GO:0016740;GO:0016741;GO:0016742;GO:0018130;GO:0019438;GO:0019637;GO:0019693;GO:0034641;GO:0034654;GO:…
XHV734_0691	-	Cytochrome c-type biogenesis protein DsbD, protein-disulfide reductase	17	41.7	11.1	-1.82	1416.8	377.22	-30.6	0.0006	0.019	NE	-					-	1.8.1.8	1MU8W@1224,1RPF7@1236,1X43V@135614,COG4232@1,COG4232@2	CO	GO:0045454;GO:0016020;GO:0017004;GO:0055114
XHV734_0747	aceE	pyruvate dehydrogenase, decarboxylase component E1, thiamin-binding	37	6.9	0.2	-2.7	510.3	15.78	-6.7	0	0	NE	down					K00163	1.2.4.1	1MV21@1224,1RN6K@1236,1X3YZ@135614,COG2609@1,COG2609@2	C	GO:0016491;GO:0055114;GO:0003824;GO:0000287;GO:0003674;GO:0004738;GO:0005488;GO:0005515;GO:0008150;GO:0008152;GO:0016903;GO:0019842;GO:0030976;GO:0036094;GO:0042802;GO:0042803;GO:0043167;GO:0043168;GO:0043169;GO:0046872;GO:0046983;GO:0048037;GO:0050662;GO:0097159;GO:1901363;GO:1901681
XHV734_0831	opgH	Glucans biosynthesis glucosyltransferase H	21	233.4	57.4	-2.01	9802.3	2410.51	-176	0	0	NE	-	Psyr_0378	RS_RS14570		Dda3937_03563	K03669	-	1MVXZ@1224,1RMGX@1236,1X328@135614,COG2943@1,COG2943@2	M	GO:0016758;GO:0003674;GO:0003824;GO:0005575;GO:0005975;GO:0008150;GO:0008152;GO:0009058;GO:0009311;GO:0009312;GO:0016020;GO:0016051;GO:0016740;GO:0016757;GO:0044238;GO:0071704;GO:1901576
XHV734_0943	-	Transcriptional regulator of N-acetylglucosamine utilization, LacI family	15	45.3	0.7	-4.78	1358.6	20.64	-44.6	0	0	NE	-			ATU_RS21970		K02529	-	1MVUR@1224,1RN2K@1236,1X2Z0@135614,COG1609@1,COG1609@2	K	GO:0003677;GO:0006355
XHV734_0998	aspC	putative aspartate aminotransferase	20	66.7	1	-5.1	2666.1	39.09	-65.7	0	0	NE	-			ATU_RS10725		K14260	2.6.1.2,2.6.1.66	1MW0Z@1224,1RN5B@1236,1X32P@135614,COG0436@1,COG0436@2	E	GO:0003824;GO:0009058;GO:0030170;GO:0003674;GO:0004021;GO:0005488;GO:0005575;GO:0005623;GO:0005886;GO:0006082;GO:0006090;GO:0006520;GO:0006522;GO:0006523;GO:0006807;GO:0006950;GO:0006974;GO:0008144;GO:0008150;GO:0008152;GO:0008483;GO:0008652;GO:0009078;GO:0009079;GO:0009987;GO:0016020;GO:0016053;GO:0016740;GO:0016769;GO:0019272;GO:0019752;GO:0019842;GO:0030632;GO:0032787;GO:0033554;GO:0036094;GO:…
XHV734_1015	suxB	amylosucrase or alpha amylase	33	58.3	12.1	-2.18	3849.2	800.95	-46.2	0	0	NE	-					K05341	2.4.1.4,3.2.1.1,5.4.99.16	1MVKX@1224,1RMXP@1236,1X49R@135614,COG0366@1,COG0366@2	G	GO:0003824;GO:0005975
XHV734_1016	suxA	putative sucrose-specific TonB-dependent receptor	40	82.6	35.7	-1.19	6606.7	2858.6	-46.9	0.0005	0.01625	NE	-					-	-	1MXVP@1224,1RS4C@1236,1XA4J@135614,COG1629@1,COG1629@2,COG4206@1,COG4206@2	M	-
XHV734_1017	suxC	Sugar transporter	21	82.6	28.2	-1.52	3469.8	1184.45	-54.4	0	0	NE	-					K16211	-	1MX4Z@1224,1RRNW@1236,1X5WT@135614,COG2211@1,COG2211@2	G	GO:0005887;GO:0055085
XHV734_1041	-	Type I secretion outer membrane protein, TolC precursor	28	91	28.1	-1.66	5097.4	1571.12	-63	0.0004	0.01343	NE	-				Dda3937_00726	K12340	-	1MWCJ@1224,1RQQV@1236,1X306@135614,COG1538@1,COG1538@2	MU	GO:0015562;GO:0019867;GO:0055085
XHV734_1046	leuC	3-isopropylmalate isomerase subunit, dehydratase component	8	232	0.7	-7.12	3711.4	10.72	-231.3	0	0	NE	-	Psyr_1983		ATU_RS13195	Dda3937_01352	K01703	4.2.1.33,4.2.1.35	1MVYR@1224,1RMF6@1236,1X3KZ@135614,COG0065@1,COG0065@2	E	GO:0003861;GO:0009098;GO:0051539
XHV734_1047	leuD	3-isopropylmalate isomerase subunit	9	70.4	0.2	-5.89	1266.7	3.61	-70.2	0	0	NE	-			ATU_RS13585		K01704	4.2.1.33,4.2.1.35	1MVXB@1224,1RNMK@1236,1X3N1@135614,COG0066@1,COG0066@2	E	GO:0003861;GO:0009098;GO:0009316
XHV734_1049	leuB	3-isopropylmalate dehydrogenase	15	68.7	0.1	-5.98	2062	3.18	-68.6	0	0	NE	-	Psyr_1985		ATU_RS13590	Dda3937_04404	K00052	1.1.1.85	1MUH4@1224,1RMZQ@1236,1X4UN@135614,COG0473@1,COG0473@2	CE	GO:0016616;GO:0055114;GO:0003862;GO:0009098;GO:0000287;GO:0051287;GO:0003674;GO:0003824;GO:0005488;GO:0005575;GO:0005622;GO:0005623;GO:0005737;GO:0005829;GO:0006082;GO:0006520;GO:0006551;GO:0006807;GO:0006950;GO:0007154;GO:0008150;GO:0008152;GO:0008652;GO:0009058;GO:0009081;GO:0009082;GO:0009267;GO:0009605;GO:0009987;GO:0009991;GO:0016053;GO:0016491;GO:0016614;GO:0019752;GO:0030145;GO:0031667;GO:…
XHV734_1050	leuA	2-isopropylmalate synthase	12	47.6	2.7	-3.71	1142	65.04	-44.9	0.0004	0.01343	NE	-	Psyr_1257		ATU_RS11045	Dda3937_04301	K01649	2.3.3.13	1MUNQ@1224,1RMWE@1236,1X3PI@135614,COG0119@1,COG0119@2	E	GO:0003852;GO:0009098;GO:0003824;GO:0019752;GO:0046912
XHV734_1051	tdcB	L-threonine dehydratase catabolic TdcB	13	95.5	3.7	-4.37	2482.3	95.16	-91.8	0	0	NE	-			ATU_RS05955		K01754	4.3.1.15,4.3.1.19	1MVWJ@1224,1RPGU@1236,1X4UF@135614,COG1171@1,COG1171@2	E	GO:0003674;GO:0003824;GO:0005488;GO:0006082;GO:0006520;GO:0006807;GO:0008144;GO:0008150;GO:0008152;GO:0008838;GO:0009056;GO:0009063;GO:0009987;GO:0016054;GO:0016829;GO:0016840;GO:0016841;GO:0019752;GO:0019842;GO:0030170;GO:0036094;GO:0043167;GO:0043168;GO:0043436;GO:0044237;GO:0044238;GO:0044248;GO:0044281;GO:0044282;GO:0046395;GO:0048037;GO:0050662;GO:0070279;GO:0071704;GO:0097159;GO:1901363;GO:…
XHV734_1053	ilvG	Acetolactate synthase isozyme 2 large subunit	11	170.7	1.4	-6.15	3755.5	31.12	-169.3	0	0	NE	-	Psyr_0846		ATU_RS09945		K01652	2.2.1.6	1MU6U@1224,1RMQQ@1236,1X45G@135614,COG0028@1,COG0028@2	E	GO:0003824;GO:0030976;GO:0000287;GO:0003984;GO:0009082;GO:0050660
XHV734_1054	ilvC	Ketol-acid reductoisomerase (NADP(+))	15	180.9	1.8	-6.02	5427.3	54.34	-179.1	0	0	NE	-	Psyr_0848		ATU_RS09860		K00053	1.1.1.86	1MV7M@1224,1R-8@1236,1X35R@135614,COG0059@1,COG0059@2	EH	GO:0009082;GO:0016491;GO:0055114;GO:0004455;GO:0050661
XHV734_1096	hemL	glutamate-1-semialdehyde aminotransferase (aminomutase)	13	4.7	0	-2.45	122.8	1.22	-4.7	0	0	NE	down			ATU_RS22545		K01845	5.4.3.8	1MUY5@1224,1RM7N@1236,1X3C9@135614,COG0001@1,COG0001@2	H	GO:0033014;GO:0042286;GO:0003824;GO:0008483;GO:0030170;GO:0003674;GO:0005488;GO:0005515;GO:0005575;GO:0005623;GO:0005886;GO:0006725;GO:0006778;GO:0006779;GO:0006782;GO:0006783;GO:0006807;GO:0008150;GO:0008152;GO:0009058;GO:0009987;GO:0016020;GO:0016853;GO:0016866;GO:0016869;GO:0018130;GO:0019438;GO:0033013;GO:0034641;GO:0040007;GO:0042168;GO:0042440;GO:0042802;GO:0044237;GO:0044249;GO:0044271;GO:…
XHV734_1124	yjgF	ketoacid-binding protein	4	117.8	6.9	-3.91	942.1	55.15	-110.9	0.0003	0.01042	NE	-					-	3.5.99.10	1MZ3J@1224,1S5XS@1236,1X6CE@135614,COG0251@1,COG0251@2	J	-
XHV734_1145	tktA	transketolase 1, thiamin-binding	21	18.2	0	-4.2	762.4	1.88	-18.1	0	0	NE	-			ATU_RS17355		K00615	2.2.1.1	1MUEY@1224,1RMWP@1236,1X498@135614,COG0021@1,COG0021@2	G	GO:0003824;GO:0004802;GO:0000302;GO:0003674;GO:0005488;GO:0005575;GO:0005622;GO:0005623;GO:0005737;GO:0005829;GO:0006081;GO:0006098;GO:0006139;GO:0006355;GO:0006725;GO:0006732;GO:0006733;GO:0006739;GO:0006753;GO:0006793;GO:0006796;GO:0006807;GO:0006950;GO:0006979;GO:0008150;GO:0008152;GO:0009052;GO:0009117;GO:0009635;GO:0009636;GO:0009719;GO:0009889;GO:0009891;GO:0009893;GO:0009987;GO:0010033;GO:…
XHV734_1167	gapA	glyceraldehyde-3-phosphate dehydrogenase A	8	21.6	4.2	-2.12	345.9	67.48	-17.4	0.0002	0.00741	NE	-			ATU_RS17360		K00134	1.2.1.12	1MU93@1224,1RMBM@1236,1X34S@135614,COG0057@1,COG0057@2	G	GO:0016620;GO:0055114;GO:0006006;GO:0050661;GO:0051287;GO:0000166;GO:0003674;GO:0003824;GO:0004365;GO:0005488;GO:0005575;GO:0005622;GO:0005623;GO:0005737;GO:0005829;GO:0005975;GO:0006082;GO:0006090;GO:0006091;GO:0006096;GO:0006139;GO:0006163;GO:0006164;GO:0006165;GO:0006725;GO:0006732;GO:0006733;GO:0006753;GO:0006754;GO:0006757;GO:0006793;GO:0006796;GO:0006807;GO:0008150;GO:0008152;GO:0009056;GO:…
XHV734_1174	-	putative fructose-bisphosphate aldolase class 1	9	3.5	0	-2.17	62.7	0	-3.5	0	0	NE	down			ATU_RS17375		K01623	4.1.2.13	1MVFK@1224,1RQ57@1236,1X34A@135614,COG3588@1,COG3588@2	G	GO:0004332;GO:0006096;GO:0003824
XHV734_1210	-	sulfur deprivation response regulator	9	3	0.1	-1.9	54	1.3	-2.9	0.0001	0.0039	NE	down					-	-	1MU0K@1224,1RMI1@1236,1X4FF@135614,COG0471@1,COG0471@2	P	GO:0006813;GO:0008324;GO:0016021;GO:0055085
XHV734_1213	thiG	thiamine biosynthesis ThiGH complex subunit	11	167.8	31.2	-2.39	3691.3	687.49	-136.5	0	0	NE	-	Psyr_4740				K03149	2.8.1.10	1N0N5@1224,1RMPD@1236,1X4FP@135614,COG2022@1,COG2022@2	H	GO:0009228;GO:0003824;GO:0003674;GO:0006725;GO:0006766;GO:0006767;GO:0006772;GO:0006790;GO:0006807;GO:0008150;GO:0008152;GO:0009058;GO:0009110;GO:0009987;GO:0017144;GO:0018130;GO:0019438;GO:0034641;GO:0042364;GO:0042723;GO:0042724;GO:0044237;GO:0044249;GO:0044271;GO:0044272;GO:0044281;GO:0044283;GO:0046483;GO:0071704;GO:0072527;GO:0072528;GO:1901360;GO:1901362;GO:1901564;GO:1901566;GO:1901576
XHV734_1242	-	two-component system sensor protein	14	27.1	0	-4.81	757.6	0	-27.1	0	0	NE	-					-	2.7.13.3	1R514@1224,1T1KV@1236,1X3D5@135614,COG0642@1,COG0642@2	T	GO:0000155;GO:0007165;GO:0016021
XHV734_1251	ecpC	Fimbrial protein EcpC	17	58.8	17.3	-1.71	1998.7	588.64	-41.5	0.0002	0.00741	NE	-					K02650	-	1N7EQ@1224,1SCES@1236,COG4969@1,COG4969@2	NU	GO:0007155;GO:0009289
XHV734_1262	nadE	Glutamine-dependent NAD(+) synthetase	23	7.2	0	-3.03	330.9	0	-7.2	0	0	NE	down		RS_RS11780			K01950	6.3.1.5,6.3.5.1	1MU9U@1224,1RNKA@1236,1X3Q1@135614,COG0171@1,COG0171@2,COG0388@1,COG0388@2	H	GO:0003952;GO:0004359;GO:0005737;GO:0009435;GO:0006807;GO:0016810;GO:0005524;GO:0003674;GO:0003824;GO:0005575;GO:0005622;GO:0005623;GO:0006139;GO:0006725;GO:0006732;GO:0006733;GO:0006753;GO:0006793;GO:0006796;GO:0008150;GO:0008152;GO:0008795;GO:0009058;GO:0009108;GO:0009117;GO:0009165;GO:0009987;GO:0016874;GO:0016879;GO:0016880;GO:0018130;GO:0019359;GO:0019362;GO:0019363;GO:0019438;GO:0019637;GO:…
XHV734_1310	-	Ferric enterobactin receptor	38	163.2	84.7	-0.94	12405.3	6437.05	-78.5	0.0013	0.03763	NE	-					K02014	-	1MUNK@1224,1RN9S@1236,1X4FQ@135614,COG1629@1,COG4771@2	P	-
XHV734_1330	-	hypothetical protein	4	22.2	3.3	-2.42	177.8	26.77	-18.9	0.0005	0.01625	NE	-			ATU_RS17310		-	-	1MW3X@1224,1RP5N@1236,1X40G@135614,COG0217@1,COG0217@2	K	GO:0005575;GO:0005622;GO:0005623;GO:0005737;GO:0005829;GO:0008150;GO:0009314;GO:0009628;GO:0010212;GO:0044424;GO:0044444;GO:0044464;GO:0050896
XHV734_1332	ruvA	component of RuvABC resolvasome, regulatory subunit	6	75.2	15.1	-2.25	902.6	180.79	-60.2	0.0009	0.02747	NE	-			ATU_RS17290		K03550	3.6.4.12	1MWJR@1224,1RMET@1236,1X373@135614,COG0632@1,COG0632@2	L	GO:0003678;GO:0006281;GO:0006310;GO:0005524;GO:0009378;GO:0009379;GO:0003677;GO:0000217;GO:0000400;GO:0000724;GO:0000725;GO:0003674;GO:0003676;GO:0003824;GO:0004386;GO:0005488;GO:0005515;GO:0005575;GO:0005622;GO:0005623;GO:0005886;GO:0006139;GO:0006259;GO:0006302;GO:0006725;GO:0006807;GO:0006950;GO:0006974;GO:0006996;GO:0007154;GO:0008150;GO:0008152;GO:0009314;GO:0009432;GO:0009605;GO:0009628;GO:…
XHV734_1333	kup	putative potassium transport system protein kup	20	15.9	1.7	-2.65	636.5	67.85	-14.2	0	0	NE	down					K03549	-	1MUVH@1224,1RPM6@1236,1X3P7@135614,COG3158@1,COG3158@2	P	GO:0015079;GO:0016020;GO:0071805;GO:0003674;GO:0005215;GO:0005575;GO:0006810;GO:0006811;GO:0006812;GO:0006813;GO:0008150;GO:0008324;GO:0009987;GO:0015075;GO:0015077;GO:0015318;GO:0015672;GO:0022857;GO:0022890;GO:0030001;GO:0034220;GO:0046873;GO:0051179;GO:0051234;GO:0055085;GO:0071804;GO:0098655;GO:0098660;GO:0098662
XHV734_1625	asnB	asparagine synthetase B	24	110.1	16.7	-2.65	5283	799.86	-93.4	0	0	NE	-					K01953	6.3.5.4	1MW4E@1224,1RQ7D@1236,1X4DN@135614,COG0367@1,COG0367@2	E	GO:0004066;GO:0006529;GO:0000166;GO:0003674;GO:0003824;GO:0004071;GO:0005488;GO:0005515;GO:0005524;GO:0005575;GO:0005622;GO:0005623;GO:0005737;GO:0005829;GO:0006082;GO:0006520;GO:0006528;GO:0006541;GO:0006807;GO:0008144;GO:0008150;GO:0008152;GO:0008652;GO:0009056;GO:0009058;GO:0009063;GO:0009064;GO:0009066;GO:0009067;GO:0009987;GO:0016053;GO:0016054;GO:0016211;GO:0016597;GO:0016874;GO:0016879;GO:…
XHV734_1688	-	Nicotinate-nucleotide adenylyltransferase	7	40.4	0.3	-4.97	564.9	4.45	-40	0	0	NE	-		RS_RS11005			K00969	2.7.7.18,3.5.4.4,3.6.1.55	1RD0J@1224,1RP00@1236,1X5Y1@135614,COG1057@1,COG1057@2	H	GO:0009435;GO:0016779;GO:0003824;GO:0009058;GO:0000309;GO:0003674;GO:0004515;GO:0006082;GO:0006139;GO:0006520;GO:0006531;GO:0006725;GO:0006732;GO:0006733;GO:0006753;GO:0006793;GO:0006796;GO:0006807;GO:0008150;GO:0008152;GO:0009066;GO:0009108;GO:0009117;GO:0009165;GO:0009987;GO:0016740;GO:0016772;GO:0018130;GO:0019355;GO:0019359;GO:0019362;GO:0019363;GO:0019365;GO:0019438;GO:0019637;GO:0019674;GO:…
XHV734_1731	dcd	dCTP deaminase	7	6.1	0.1	-2.72	85.6	1.14	-6	0	0	NE	-					K01494	3.5.4.13	1MV2J@1224,1RMCD@1236,1X34N@135614,COG0717@1,COG0717@2	F	GO:0006229;GO:0008829;GO:0003674;GO:0003824;GO:0006139;GO:0006220;GO:0006244;GO:0006253;GO:0006725;GO:0006753;GO:0006793;GO:0006796;GO:0006807;GO:0008150;GO:0008152;GO:0009056;GO:0009058;GO:0009117;GO:0009141;GO:0009143;GO:0009147;GO:0009149;GO:0009166;GO:0009200;GO:0009204;GO:0009211;GO:0009213;GO:0009219;GO:0009223;GO:0009262;GO:0009264;GO:0009394;GO:0009987;GO:0016787;GO:0016810;GO:0016814;GO:…
XHV734_1753	prmB	N5-glutamine methyltransferase	12	3.9	0	-2.28	92.5	0	-3.9	0.0003	0.01042	NE	down					K07320	2.1.1.297,2.1.1.298	1MX8Q@1224,1RPHQ@1236,1X4WV@135614,COG2890@1,COG2890@2	J	GO:0009007;GO:0032775;GO:0003676;GO:0008168;GO:0032259;GO:0006479;GO:0008276;GO:0003674;GO:0003824;GO:0005575;GO:0005622;GO:0005623;GO:0005737;GO:0005829;GO:0006139;GO:0006259;GO:0006304;GO:0006305;GO:0006306;GO:0006464;GO:0006725;GO:0006807;GO:0008150;GO:0008152;GO:0008170;GO:0008213;GO:0008757;GO:0009008;GO:0009987;GO:0016740;GO:0016741;GO:0018364;GO:0019538;GO:0034641;GO:0036009;GO:0036211;GO:…
XHV734_1754	-	conserved membrane hypothetical protein	5	64.8	1.2	-4.9	647.8	12.05	-63.6	0	0	NE	-					-	-	-	-	-
XHV734_1756	gyaR	Glyoxylate reductase	12	27.4	0.6	-4.17	658.5	13.81	-26.9	0.0012	0.03534	NE	-					K00090	1.1.1.215,1.1.1.26,1.1.1.79,1.1.1.81	1MU2D@1224,1RMGZ@1236,1X3VT@135614,COG1052@1,COG1052@2	CH	GO:0016616;GO:0051287;GO:0055114
XHV734_1761	trpF	N-(5'-phosphoribosyl)anthranilate isomerase	6	83	0.1	-6.26	996.1	1.15	-82.9	0	0	NE	-	Psyr_1663	RS_RS09970	ATU_RS00085		K01817	4.1.1.48,4.2.1.160,4.2.1.20,5.3.1.24	1RA87@1224,1S41P@1236,1X459@135614,COG0135@1,COG0135@2	E	GO:0004640;GO:0006568;GO:0003824;GO:0000162;GO:0003674;GO:0004425;GO:0006082;GO:0006520;GO:0006576;GO:0006586;GO:0006725;GO:0006807;GO:0008150;GO:0008152;GO:0008652;GO:0009058;GO:0009072;GO:0009073;GO:0009308;GO:0009309;GO:0009987;GO:0016053;GO:0016829;GO:0016830;GO:0016831;GO:0016853;GO:0016860;GO:0016861;GO:0018130;GO:0019438;GO:0019752;GO:0034641;GO:0042401;GO:0042430;GO:0042435;GO:0043436;GO:…
XHV734_1763	trpB	tryptophan synthase, beta subunit	14	315.2	2.4	-6.53	8826	67.63	-312.8	0	0	NE	-	Psyr_0034	RS_RS09965	ATU_RS00090		K01696	4.2.1.20	1MUS8@1224,1RP4D@1236,1X3X4@135614,COG0133@1,COG0133@2	E	GO:0004834;GO:0006568;GO:0000162;GO:0003674;GO:0005488;GO:0005515;GO:0005575;GO:0005622;GO:0005623;GO:0005737;GO:0006082;GO:0006520;GO:0006576;GO:0006586;GO:0006725;GO:0006807;GO:0008150;GO:0008152;GO:0008652;GO:0009058;GO:0009072;GO:0009073;GO:0009308;GO:0009309;GO:0009987;GO:0016053;GO:0018130;GO:0019438;GO:0019752;GO:0034641;GO:0042401;GO:0042430;GO:0042435;GO:0042802;GO:0043436;GO:0044106;GO:…
XHV734_1765	trpA	Tryptophan synthase alpha chain	8	491.9	3.7	-6.7	7870.4	59.88	-488.2	0	0	NE	-	Psyr_0033	RS_RS09955	ATU_RS00095		K01695	4.2.1.20	1MXJV@1224,1RMGN@1236,1X40W@135614,COG0159@1,COG0159@2	E	GO:0004834;GO:0003824;GO:0006568
XHV734_1808	purK	N5-carboxyaminoimidazole ribonucleotide synthase	8	114.9	1.8	-5.38	1837.6	28.42	-113.1	0.0003	0.01042	NE	-			ATU_RS17455	Dda3937_01683	K01589	6.3.4.18	1MU70@1224,1RQEI@1236,1X31G@135614,COG0026@1,COG0026@2	F	GO:0004638;GO:0006189;GO:0005524;GO:0046872;GO:0000166;GO:0003674;GO:0003824;GO:0005488;GO:0005575;GO:0005622;GO:0005623;GO:0005737;GO:0005829;GO:0005886;GO:0006139;GO:0006163;GO:0006164;GO:0006725;GO:0006753;GO:0006793;GO:0006796;GO:0006807;GO:0008144;GO:0008150;GO:0008152;GO:0009058;GO:0009117;GO:0009150;GO:0009152;GO:0009165;GO:0009259;GO:0009260;GO:0009987;GO:0016020;GO:0016829;GO:0016830;GO:…
XHV734_1853	gumB	Polysaccharide biosynthesis protein GumB	9	84.5	19	-2.09	1521.3	342.83	-65.5	0	0	NE	-					K01991	-	1N7GP@1224,1RQSM@1236,1X69D@135614,COG1596@1,COG1596@2	M	GO:0015159;GO:0015774;GO:0016020
XHV734_1854	gumC	Xanthan biosynthesis chain length determinant protein GumC	18	69.6	13.2	-2.32	2506.8	474.41	-56.5	0.0001	0.0039	NE	-					K16554	2.7.10.1	1RK0N@1224,1S5G8@1236,1X53D@135614,COG3206@1,COG3206@2	M	GO:0009103;GO:0016020
XHV734_1945	tgt	tRNA-guanine transglycosylase	17	8.5	0.5	-2.65	289.9	17.65	-8	0	0	NE	-		RS_RS13575			K00773	2.4.2.29	1MUCA@1224,1RMY3@1236,1X46Q@135614,COG0343@1,COG0343@2	F	GO:0006400;GO:0016763;GO:0008479;GO:0101030;GO:0002097;GO:0002099;GO:0003674;GO:0003824;GO:0005488;GO:0005575;GO:0005622;GO:0005623;GO:0005737;GO:0005829;GO:0006139;GO:0006396;GO:0006399;GO:0006725;GO:0006807;GO:0008033;GO:0008150;GO:0008152;GO:0008270;GO:0008616;GO:0009058;GO:0009116;GO:0009119;GO:0009163;GO:0009451;GO:0009987;GO:0010467;GO:0016070;GO:0016740;GO:0016757;GO:0018130;GO:0019438;GO:…
XHV734_1977	gdh	NAD-specific glutamate dehydrogenase	58	2.1	0.5	-1.01	243.1	62.18	-1.6	0	0	GD	down			ATU_RS13460		K15371	1.4.1.2	1MXNV@1224,1RQVZ@1236,1X46R@135614,COG2902@1,COG2902@2	E	GO:0004352;GO:0019551;GO:0003674;GO:0003824;GO:0004353;GO:0005575;GO:0005618;GO:0005622;GO:0005623;GO:0005737;GO:0005829;GO:0005886;GO:0008150;GO:0008152;GO:0016020;GO:0016491;GO:0016638;GO:0016639;GO:0030312;GO:0044424;GO:0044444;GO:0044464;GO:0055114;GO:0071944
XHV734_2093	pdxH	Pyridoxine/pyridoxamine 5'-phosphate oxidase	4	38.8	0.4	-4.78	310.6	3.57	-38.4	0.0007	0.0219	NE	-					K00275	1.4.3.5	1NZUU@1224,1RMQ2@1236,1X4S4@135614,COG0259@1,COG0259@2	H	GO:0016638;GO:0055114;GO:0004733;GO:0008615;GO:0010181;GO:0048037;GO:0003674;GO:0003824;GO:0006081;GO:0006725;GO:0006732;GO:0006766;GO:0006767;GO:0006793;GO:0006796;GO:0006807;GO:0008150;GO:0008152;GO:0009058;GO:0009108;GO:0009110;GO:0009987;GO:0016491;GO:0016641;GO:0017144;GO:0018130;GO:0019438;GO:0019637;GO:0034641;GO:0042364;GO:0042816;GO:0042819;GO:0042822;GO:0042823;GO:0044237;GO:0044249;GO:…
XHV734_2132	hprK	HPr kinase/phosphorylase	9	25.9	2.3	-3.03	466.2	41.25	-23.6	0.0001	0.0039	NE	-					K06023	-	1NNN5@1224,1S2K0@1236,1X321@135614,COG1493@1,COG1493@2	F	GO:0000155;GO:0000160;GO:0005524;GO:0006109;GO:0004672;GO:0005575;GO:0005622;GO:0005623;GO:0005737;GO:0005829;GO:0044424;GO:0044444;GO:0044464
XHV734_2148	purM	phosphoribosylaminoimidazole synthetase	9	84.7	1.3	-5.23	1524.7	23.21	-83.4	0	0	NE	-			ATU_RS05630	Dda3937_02515	K01933	6.3.3.1,6.3.4.13	1MURG@1224,1RNZZ@1236,1X33C@135614,COG0150@1,COG0150@2	F	GO:0004641;GO:0006189;GO:0003674;GO:0003824;GO:0005575;GO:0005622;GO:0005623;GO:0005737;GO:0005829;GO:0006139;GO:0006163;GO:0006164;GO:0006725;GO:0006753;GO:0006793;GO:0006796;GO:0006807;GO:0008150;GO:0008152;GO:0009058;GO:0009117;GO:0009150;GO:0009152;GO:0009165;GO:0009259;GO:0009260;GO:0009987;GO:0016874;GO:0016879;GO:0016882;GO:0018130;GO:0019438;GO:0019637;GO:0019693;GO:0034641;GO:0034654;GO:…
XHV734_2154	sodA	superoxide dismutase, Mn	8	6.2	0	-2.85	99.6	0	-6.2	0	0	NE	-			ATU_RS04315		K04564	1.15.1.1	1MV24@1224,1SZW5@1236,1X5VQ@135614,COG0605@1,COG0605@2	C	GO:0004784;GO:0006801;GO:0046872;GO:0055114
XHV734_2163	mtaD	5-methylthioadenosine/S-adenosylhomocysteine deaminase	13	32.8	7.6	-1.97	853.4	198.18	-25.2	0.0001	0.0039	NE	-					K12960	3.5.4.28,3.5.4.31	1MVPA@1224,1RN13@1236,1X44W@135614,COG0402@1,COG0402@2	F	GO:0016787;GO:0016810
XHV734_2180	-	Dihydroorotase	12	16.9	0	-4.16	405.4	0	-16.9	0	0	NE	down			ATU_RS06435		K01465	3.5.2.3	1MW10@1224,1RMQC@1236,1X34T@135614,COG0044@1,COG0044@2	F	GO:0016810;GO:0016812;GO:0016787
XHV734_2181	-	C4-type zinc finger protein, DksA/TraR family	14	2.5	0	-1.81	69.9	0	-2.5	0.0004	0.01343	NE	down					K06204	-	1RD08@1224,1T0DS@1236,1XD07@135614,COG1734@1,COG1734@2	T	GO:0008270
XHV734_2188	argF	N-acetylornithine carbamoyltransferase	12	171.6	14.5	-3.47	4117.7	348.98	-157	0	0	NE	-					K09065	2.1.3.11,2.1.3.3,2.1.3.9	1MUFM@1224,1S7AW@1236,1X35E@135614,COG0078@1,COG0078@2	E	GO:0006520;GO:0016597;GO:0016743;GO:0000050;GO:0003674;GO:0003824;GO:0004585;GO:0005575;GO:0005622;GO:0005623;GO:0005737;GO:0006082;GO:0006525;GO:0006526;GO:0006591;GO:0006807;GO:0008150;GO:0008152;GO:0008652;GO:0009058;GO:0009064;GO:0009084;GO:0009987;GO:0016053;GO:0016740;GO:0016741;GO:0019627;GO:0019752;GO:0034641;GO:0042450;GO:0043436;GO:0043603;GO:0043604;GO:0043857;GO:0044237;GO:0044238;GO:…
XHV734_2189	argG	Argininosuccinate synthase	18	176.7	18.7	-3.17	6363	674.88	-158	0	0	NE	-					K01940	6.3.4.5	1MV0Y@1224,1RMEC@1236,1X4MV@135614,COG0137@1,COG0137@2	E	GO:0004055;GO:0005524;GO:0006526;GO:0000050;GO:0000053;GO:0003674;GO:0003824;GO:0005575;GO:0005622;GO:0005623;GO:0005737;GO:0006082;GO:0006520;GO:0006525;GO:0006575;GO:0006807;GO:0008150;GO:0008152;GO:0008652;GO:0009058;GO:0009064;GO:0009084;GO:0009987;GO:0016053;GO:0016874;GO:0016879;GO:0019627;GO:0019752;GO:0034641;GO:0043436;GO:0043603;GO:0043604;GO:0044237;GO:0044238;GO:0044249;GO:0044271;GO:…
XHV734_2190	-	Acetylornithine deacetylase	8	133.3	11.8	-3.39	2132.6	188.62	-121.5	0.0002	0.00741	NE	-					K01438	3.5.1.16	1MVBR@1224,1RNDG@1236,1X48W@135614,COG0624@1,COG0624@2	E	GO:0016787;GO:0006526;GO:0008777
XHV734_2191	argB	Acetylglutamate kinase	9	311.1	25.6	-3.55	5600.2	461.57	-285.5	0	0	NE	-					K22478	1.2.1.38,2.3.1.1,2.7.2.8	1MU17@1224,1RNKK@1236,1X32I@135614,COG0548@1,COG0548@2	E	GO:0005737;GO:0003991;GO:0006526;GO:0003674;GO:0003824;GO:0004042;GO:0005488;GO:0006082;GO:0006520;GO:0006525;GO:0006793;GO:0006796;GO:0006807;GO:0008080;GO:0008150;GO:0008152;GO:0008652;GO:0009058;GO:0009064;GO:0009084;GO:0009987;GO:0016053;GO:0016301;GO:0016310;GO:0016407;GO:0016410;GO:0016597;GO:0016740;GO:0016746;GO:0016747;GO:0016772;GO:0016774;GO:0019752;GO:0031406;GO:0034618;GO:0036094;GO:…
XHV734_2193	argC	N-acetyl-gamma-glutamyl-phosphate reductase	13	97.4	12.9	-2.82	2531.4	336.11	-84.4	0	0	NE	-					K00145	1.2.1.38,2.7.2.8	1MVJ6@1224,1RNMX@1236,1X32E@135614,COG0002@1,COG0002@2	E	GO:0003942;GO:0055114;GO:0016620;GO:0051287;GO:0006526
XHV734_2194	argH	Argininosuccinate lyase	15	185.5	7.5	-4.45	5564	225.09	-178	0	0	NE	-					K01755	4.3.2.1	1MUTU@1224,1RMA3@1236,1X33M@135614,COG0165@1,COG0165@2	E	GO:0004056;GO:0042450;GO:0003824;GO:0003674;GO:0005575;GO:0005622;GO:0005623;GO:0005737;GO:0006082;GO:0006520;GO:0006525;GO:0006526;GO:0006591;GO:0006807;GO:0008150;GO:0008152;GO:0008652;GO:0009058;GO:0009064;GO:0009084;GO:0009987;GO:0016053;GO:0016829;GO:0016840;GO:0016842;GO:0019752;GO:0043436;GO:0044237;GO:0044238;GO:0044249;GO:0044281;GO:0044283;GO:0044424;GO:0044464;GO:0046394;GO:0071704;GO:…
XHV734_2195	-	Cupin	3	97.3	10.5	-3.1	583.6	62.75	-86.8	0.0011	0.03278	NE	-					-	-	1N3N8@1224,1SCAS@1236,1X7PP@135614,COG0662@1,COG0662@2	G	-
XHV734_2249	lapB	Lipopolysaccharide assembly protein B	17	103.9	4	-4.38	3531.5	137.33	-99.8	0	0	NE	-					K19804	-	1MVDP@1224,1RP29@1236,1X361@135614,COG2956@1,COG2956@2	G	GO:0005515;GO:0008653;GO:0003674;GO:0005488;GO:0005575;GO:0005622;GO:0005623;GO:0005737;GO:0005829;GO:0005886;GO:0005887;GO:0005975;GO:0005976;GO:0006629;GO:0008150;GO:0008152;GO:0009987;GO:0016020;GO:0016021;GO:0031224;GO:0031226;GO:0043167;GO:0043169;GO:0043170;GO:0044237;GO:0044238;GO:0044255;GO:0044260;GO:0044262;GO:0044264;GO:0044424;GO:0044425;GO:0044444;GO:0044459;GO:0044464;GO:0046872;GO:…
XHV734_2250	-	UDP-N-acetylmuramyl pentapeptide phosphotransferase/UDP-N-acetylglucosamine-1-phosphate transferase	11	61.2	5.5	-3.25	1345.4	121.29	-55.6	0	0	NE	-			ATU_RS22585		K13007	2.7.8.33,2.7.8.35	1MWYW@1224,1R-P@1236,1X4RV@135614,COG0472@1,COG0472@2	M	GO:0008963;GO:0016021
XHV734_2251	-	Epimerase/dehydratase protein	25	50.8	10.6	-2.15	2539.3	531.92	-40.1	0	0	NE	down					-	4.2.1.115	1MWKY@1224,1RNQ2@1236,1X4MS@135614,COG1086@1,COG1086@2	GM	-
XHV734_2252	galU	UTP--glucose-1-phosphate uridylyltransferase	9	95	0.1	-6.48	1709.4	1.31	-94.9	0	0	NE	-	Psyr_2980		ATU_RS17570		K00963	2.7.7.9	1MV5F@1224,1RNDX@1236,1X33Q@135614,COG1210@1,COG1210@2	M	GO:0003983;GO:0006011;GO:0009058;GO:0016779;GO:0000271;GO:0000287;GO:0003674;GO:0003824;GO:0005488;GO:0005515;GO:0005575;GO:0005622;GO:0005623;GO:0005737;GO:0005829;GO:0005975;GO:0005976;GO:0005996;GO:0006012;GO:0006073;GO:0006139;GO:0006629;GO:0006725;GO:0006793;GO:0006807;GO:0008150;GO:0008152;GO:0008610;GO:0008653;GO:0009056;GO:0009059;GO:0009103;GO:0009225;GO:0009242;GO:0009244;GO:0009250;GO:…
XHV734_2257	guaA	GMP synthetase (glutamine aminotransferase)	16	5.1	0.1	-2.53	162.6	1.67	-5	0	0	NE	down					K01951	6.3.5.2	1MU2A@1224,1RP81@1236,1X2YI@135614,COG0518@1,COG0518@2,COG0519@1,COG0519@2	F	GO:0003922;GO:0006177;GO:0005524;GO:0016462;GO:0006164;GO:0003674;GO:0003824;GO:0003921;GO:0005488;GO:0005515;GO:0005575;GO:0005618;GO:0005622;GO:0005623;GO:0005737;GO:0005829;GO:0006139;GO:0006163;GO:0006725;GO:0006753;GO:0006793;GO:0006796;GO:0006807;GO:0008150;GO:0008152;GO:0009058;GO:0009116;GO:0009117;GO:0009119;GO:0009123;GO:0009124;GO:0009126;GO:0009127;GO:0009150;GO:0009152;GO:0009156;GO:…
XHV734_2285	phaC	Poly(3-hydroxyalkanoate) polymerase subunit PhaC	18	277.3	64.7	-2.08	9984.3	2327.91	-212.7	0	0	GA	-		RS_RS08220			K03821	-	1MU68@1224,1RN38@1236,1X3MA@135614,COG3243@1,COG3243@2	I	GO:0016746;GO:0042619;GO:0005575;GO:0005622;GO:0005623;GO:0005737;GO:0008150;GO:0008152;GO:0009058;GO:0016234;GO:0042618;GO:0043226;GO:0043227;GO:0043229;GO:0043231;GO:0044424;GO:0044444;GO:0044464;GO:0070088;GO:0071704;GO:1901440;GO:1901441;GO:1901576
XHV734_2313	edd	6-phosphogluconate dehydratase	15	121.1	31.6	-1.91	3633.8	947	-89.6	0	0	NE	-					K01690	4.2.1.12	1MU3T@1224,1RM-@1236,1X32C@135614,COG0129@1,COG0129@2	EG	GO:0003824;GO:0004456;GO:0009255;GO:0003674;GO:0005975;GO:0006082;GO:0008150;GO:0008152;GO:0009056;GO:0009987;GO:0016052;GO:0016054;GO:0016829;GO:0016835;GO:0016836;GO:0019520;GO:0019521;GO:0019752;GO:0032787;GO:0043436;GO:0044237;GO:0044238;GO:0044248;GO:0044262;GO:0044275;GO:0044281;GO:0044282;GO:0046176;GO:0046177;GO:0046395;GO:0071704;GO:0072329;GO:1901575
XHV734_2316	zwf	glucose-6-phosphate dehydrogenase	18	190.9	83.8	-1.18	6870.6	3017.33	-107	0.0008	0.02472	NE	-			ATU_RS02955		K00036	1.1.1.363,1.1.1.49	1MUN0@1224,1RN76@1236,1X49Y@135614,COG0364@1,COG0364@2	G	GO:0006006;GO:0055114;GO:0016614;GO:0050661;GO:0004345
XHV734_2318	-	Folate-dependent protein for Fe/S cluster synthesis/repair in oxidative stress	11	12.8	0.2	-3.5	282.3	4.84	-12.6	0	0	NE	-					K06980	-	1N852@1224,1RPWB@1236,1X64E@135614,COG0354@1,COG0354@2	S	-
XHV734_2707	carB	carbamoyl-phosphate synthase large subunit	38	7.9	0	-3.15	600.2	0	-7.9	0	0	NE	down				Dda3937_01389	K01955	6.3.5.5	1MUDZ@1224,1RPIU@1236,1X3MZ@135614,COG0458@1,COG0458@2	F	GO:0005524;GO:0046872;GO:0006807;GO:0000050;GO:0003674;GO:0003824;GO:0004087;GO:0004088;GO:0005575;GO:0005622;GO:0005623;GO:0005737;GO:0005886;GO:0006082;GO:0006520;GO:0006525;GO:0006526;GO:0008150;GO:0008152;GO:0008652;GO:0009058;GO:0009064;GO:0009084;GO:0009987;GO:0016020;GO:0016053;GO:0016874;GO:0016879;GO:0016884;GO:0019627;GO:0019752;GO:0034641;GO:0043436;GO:0043603;GO:0043604;GO:0044237;GO:…
XHV734_2708	-	conserved membrane hypothetical protein	4	57.8	0	-5.88	462.1	0	-57.8	0.0001	0.0039	NE	-					-	-	1P8V1@1224,28XJW@1,2V6BW@28211,2ZJH0@2,4BGNN@82115	-	-
XHV734_2709	carA	carbamoyl phosphate synthetase small subunit, glutamine amidotransferase	12	9.9	0	-3.44	236.6	0	-9.9	0	0	NE	down				Dda3937_01390	K01956	6.3.5.5	1MUB9@1224,1RMAW@1236,1X3X9@135614,COG0505@1,COG0505@2	F	GO:0004088;GO:0006207;GO:0006541;GO:0000050;GO:0003674;GO:0003824;GO:0005575;GO:0005622;GO:0005623;GO:0005737;GO:0005829;GO:0005951;GO:0006082;GO:0006139;GO:0006206;GO:0006220;GO:0006221;GO:0006520;GO:0006525;GO:0006526;GO:0006725;GO:0006753;GO:0006793;GO:0006796;GO:0006807;GO:0008150;GO:0008152;GO:0008652;GO:0009058;GO:0009064;GO:0009084;GO:0009112;GO:0009117;GO:0009165;GO:0009218;GO:0009220;GO:…
XHV734_2726	serA	D-3-phosphoglycerate dehydrogenase	11	42.8	1.2	-4.29	942.5	27.34	-41.6	0.0003	0.01042	NE	-	Psyr_4852		ATU_RS17200		K00058	1.1.1.399,1.1.1.95	1MU5Z@1224,1RPEY@1236,1X4WZ@135614,COG0111@1,COG0111@2	EH	GO:0016616;GO:0051287;GO:0055114;GO:0003674;GO:0003824;GO:0004617;GO:0005488;GO:0005515;GO:0005575;GO:0005622;GO:0005623;GO:0005737;GO:0005829;GO:0006082;GO:0006520;GO:0006563;GO:0006564;GO:0006807;GO:0008150;GO:0008152;GO:0008219;GO:0008652;GO:0009058;GO:0009069;GO:0009070;GO:0009987;GO:0012501;GO:0016053;GO:0016491;GO:0016597;GO:0016614;GO:0019752;GO:0031406;GO:0036094;GO:0042802;GO:0043167;GO:…
XHV734_2735	mtnB	Methylthioribulose-1-phosphate dehydratase	6	228.3	133.2	-0.77	2740.1	1598.22	-95.2	0.0004	0.01343	NE	-					K08964	3.1.3.87,4.1.2.17,4.2.1.109	1RE8T@1224,1S3UF@1236,1X4MF@135614,COG0235@1,COG0235@2	E	GO:0005737;GO:0019509;GO:0046872
XHV734_2737	mtnC	Enolase-phosphatase E1	12	6.7	0	-2.95	160.9	0	-6.7	0	0	NE	-					K09880	3.1.3.77	1R3V9@1224,1RP5Y@1236,1X4M6@135614,COG4229@1,COG4229@2	E	GO:0000287;GO:0019509;GO:0043874;GO:0016787;GO:0000096;GO:0000097;GO:0003674;GO:0003824;GO:0006082;GO:0006520;GO:0006555;GO:0006790;GO:0006793;GO:0006796;GO:0006807;GO:0008150;GO:0008152;GO:0008652;GO:0009058;GO:0009066;GO:0009067;GO:0009086;GO:0009987;GO:0016053;GO:0016311;GO:0016788;GO:0016791;GO:0017144;GO:0019752;GO:0042578;GO:0043094;GO:0043102;GO:0043436;GO:0044237;GO:0044238;GO:0044249;GO:…
XHV734_2742	hisF	imidazole glycerol phosphate synthase, catalytic subunit with HisH	9	104.6	4.3	-4.31	1882	77.5	-100.3	0.0006	0.019	NE	-	Psyr_4894		ATU_RS00190		K02500	3.5.4.19,3.6.1.31	1MUS0@1224,1RPJQ@1236,1X39D@135614,COG0107@1,COG0107@2	E	GO:0000105;GO:0000107;GO:0003824;GO:0003674;GO:0005575;GO:0005622;GO:0005623;GO:0005737;GO:0005829;GO:0006082;GO:0006520;GO:0006547;GO:0006725;GO:0006807;GO:0008150;GO:0008152;GO:0008652;GO:0009058;GO:0009382;GO:0009987;GO:0016053;GO:0016740;GO:0016757;GO:0016763;GO:0018130;GO:0019438;GO:0019752;GO:0032991;GO:0034641;GO:0043436;GO:0044237;GO:0044238;GO:0044249;GO:0044281;GO:0044283;GO:0044424;GO:…
XHV734_2743	hisA	N-(5'-phospho-L-ribosyl-formimino)-5-amino-1-(5'- phosphoribosyl)-4-imidazolecarboxamide isomerase	8	164.7	9.8	-3.94	2635.7	157.08	-154.9	0.0002	0.00741	NE	-	Psyr_4894		ATU_RS00195		K01814	5.3.1.16	1MW6S@1224,1RN3M@1236,1X3ZJ@135614,COG0106@1,COG0106@2	E	GO:0000105;GO:0003949;GO:0003824;GO:0000162;GO:0003674;GO:0005575;GO:0005622;GO:0005623;GO:0005737;GO:0005829;GO:0006082;GO:0006520;GO:0006547;GO:0006568;GO:0006576;GO:0006586;GO:0006725;GO:0006807;GO:0006950;GO:0006974;GO:0008150;GO:0008152;GO:0008652;GO:0009058;GO:0009072;GO:0009073;GO:0009308;GO:0009309;GO:0009987;GO:0016053;GO:0016853;GO:0016860;GO:0016861;GO:0018130;GO:0019438;GO:0019752;GO:…
XHV734_2744	hisH	imidazole glycerol phosphate synthase, glutamine amidotransferase subunit with HisF	8	141.5	3	-5.14	2264.4	48.61	-138.5	0	0	NE	-	Psyr_4896		ATU_RS00200		K02501	-	1MU4X@1224,1RRP3@1236,1X5IB@135614,COG0118@1,COG0118@2	E	GO:0000105;GO:0016763;GO:0000107;GO:0003674;GO:0003824;GO:0005575;GO:0005622;GO:0005623;GO:0005737;GO:0006082;GO:0006520;GO:0006547;GO:0006725;GO:0006807;GO:0008150;GO:0008152;GO:0008652;GO:0009058;GO:0009382;GO:0009987;GO:0016053;GO:0016740;GO:0016757;GO:0018130;GO:0019438;GO:0019752;GO:0032991;GO:0034641;GO:0043436;GO:0044237;GO:0044238;GO:0044249;GO:0044281;GO:0044283;GO:0044424;GO:0044444;GO:…
XHV734_2745	hisB	fused histidinol-phosphatase; imidazoleglycerol-phosphate dehydratase	13	42.5	0.9	-4.55	1105.2	22.25	-41.7	0	0	NE	-	Psyr_4897		ATU_RS00210		K01089	1.1.1.23,2.6.1.9,3.1.3.15,3.1.3.82,3.1.3.83,4.2.1.19	1MWBS@1224,1RPA9@1236,1X38F@135614,COG0131@1,COG0131@2,COG0241@1,COG0241@2	E	GO:0000105;GO:0004424;GO:0004401;GO:0005737;GO:0016791;GO:0000287;GO:0003674;GO:0003824;GO:0005488;GO:0005515;GO:0006082;GO:0006520;GO:0006547;GO:0006725;GO:0006793;GO:0006796;GO:0006807;GO:0008150;GO:0008152;GO:0008270;GO:0008652;GO:0009058;GO:0009987;GO:0016053;GO:0016311;GO:0016787;GO:0016788;GO:0016829;GO:0016835;GO:0016836;GO:0018130;GO:0019438;GO:0019752;GO:0034200;GO:0034641;GO:0040007;GO:…
XHV734_2747	hisD	bifunctional histidinal dehydrogenase and histidinol dehydrogenase	13	194	9.5	-4.21	5043.8	247.36	-184.5	0	0	NE	-	Psyr_4133		ATU_RS02645		K00013	1.1.1.23,1.1.1.308	1MUUF@1224,1RMZD@1236,1X4GX@135614,COG0141@1,COG0141@2	E	GO:0000105;GO:0004399;GO:0008270;GO:0051287;GO:0055114;GO:0016491;GO:0003674;GO:0003824;GO:0005488;GO:0005575;GO:0005622;GO:0005623;GO:0005737;GO:0005829;GO:0006082;GO:0006520;GO:0006547;GO:0006725;GO:0006807;GO:0008150;GO:0008152;GO:0008652;GO:0009058;GO:0009987;GO:0016053;GO:0016614;GO:0016616;GO:0018130;GO:0019438;GO:0019752;GO:0030145;GO:0034641;GO:0043167;GO:0043169;GO:0043436;GO:0044237;GO:…
XHV734_2748	hisG	ATP phosphoribosyltransferase	7	136.4	5.4	-4.41	1909	76.21	-130.9	0	0	NE	-	Psyr_4134		ATU_RS03340		K00765	2.4.2.17	1MUCY@1224,1R-X@1236,1X4SF@135614,COG0040@1,COG0040@2	F	GO:0000105;GO:0003879;GO:0000287;GO:0005737;GO:0003674;GO:0003824;GO:0005575;GO:0005622;GO:0005623;GO:0005829;GO:0006082;GO:0006520;GO:0006547;GO:0006725;GO:0006807;GO:0008150;GO:0008152;GO:0008652;GO:0009058;GO:0009987;GO:0016053;GO:0016740;GO:0016757;GO:0016763;GO:0018130;GO:0019438;GO:0019752;GO:0034641;GO:0043436;GO:0044237;GO:0044238;GO:0044249;GO:0044281;GO:0044283;GO:0044424;GO:0044444;GO:…
XHV734_2755	thrC	Threonine synthase	14	132.4	0.4	-6.6	3706.8	10.39	-132	0	0	NE	-					K01733	4.2.3.1	1MUWQ@1224,1RQ0H@1236,1X541@135614,COG0498@1,COG0498@2	E	GO:0006520;GO:0030170
XHV734_2757	-	EthD family reductase	7	256.3	2.3	-6.28	3588.1	32.47	-254	0	0	NE	-					-	-	1N0B9@1224,1S97T@1236,1X803@135614,2CJ4Q@1,32S97@2	S	-
XHV734_2758	thrB	Homoserine kinase	10	78.9	1.3	-5.1	1577.7	26.71	-77.6	0	0	NE	-					K00872	2.7.1.39	1MW8I@1224,1RMYR@1236,1X3BS@135614,COG0083@1,COG0083@2	E	GO:0004413;GO:0005524;GO:0006566;GO:0000096;GO:0000097;GO:0003674;GO:0003824;GO:0005575;GO:0005622;GO:0005623;GO:0005737;GO:0005829;GO:0006082;GO:0006520;GO:0006555;GO:0006790;GO:0006793;GO:0006796;GO:0006807;GO:0008150;GO:0008152;GO:0008652;GO:0009058;GO:0009066;GO:0009067;GO:0009069;GO:0009086;GO:0009088;GO:0009092;GO:0009987;GO:0016053;GO:0016301;GO:0016310;GO:0016740;GO:0016772;GO:0016773;GO:…
XHV734_2759	thrA	fused aspartokinase I; homoserine dehydrogenase I	26	116.4	1.4	-5.59	6051.4	74.85	-114.9	0	0	NE	-					K12524	1.1.1.3,2.7.2.4,4.1.1.20	1MW3H@1224,1RN1G@1236,1X4R3@135614,COG0460@1,COG0460@2,COG0527@1,COG0527@2	E	GO:0016491;GO:0050661;GO:0055114;GO:0006520;GO:0004072;GO:0008652;GO:0004412;GO:0009067;GO:0003674;GO:0003824;GO:0005575;GO:0005622;GO:0005623;GO:0005737;GO:0006082;GO:0006553;GO:0006793;GO:0006796;GO:0006807;GO:0008150;GO:0008152;GO:0009058;GO:0009066;GO:0009069;GO:0009070;GO:0009085;GO:0009089;GO:0009090;GO:0009092;GO:0009987;GO:0016053;GO:0016301;GO:0016310;GO:0016614;GO:0016616;GO:0016740;GO:…
XHV734_2829	pgi	Glucose-6-phosphate isomerase	14	25.6	0.4	-4.24	715.6	11.28	-25.2	0	0	NE	down	Psyr_0826		ATU_RS01945		K01810	5.3.1.9	1MUFP@1224,1RNIT@1236,1X3XZ@135614,COG0166@1,COG0166@2	G	GO:0004347;GO:0006094;GO:0006096;GO:0001701;GO:0001704;GO:0001707;GO:0002262;GO:0002376;GO:0002637;GO:0002639;GO:0002682;GO:0002684;GO:0002697;GO:0002699;GO:0002700;GO:0002702;GO:0002791;GO:0002793;GO:0003674;GO:0003824;GO:0005488;GO:0005515;GO:0005575;GO:0005576;GO:0005622;GO:0005623;GO:0005634;GO:0005654;GO:0005737;GO:0005829;GO:0005886;GO:0005929;GO:0005975;GO:0005996;GO:0006006;GO:0006007;GO:…
XHV734_2832	panB	3-methyl-2-oxobutanoate hydroxymethyltransferase	8	2.8	0	-1.92	44.7	0	-2.8	0	0	NE	down					K00606	2.1.2.11	1MU3B@1224,1RM8D@1236,1X3R8@135614,COG0413@1,COG0413@2	H	GO:0003864;GO:0015940;GO:0003824;GO:0000287;GO:0003674;GO:0005488;GO:0005515;GO:0005575;GO:0005622;GO:0005623;GO:0005737;GO:0005829;GO:0006082;GO:0006520;GO:0006573;GO:0006575;GO:0006732;GO:0006766;GO:0006767;GO:0006807;GO:0008150;GO:0008152;GO:0009058;GO:0009081;GO:0009108;GO:0009110;GO:0009987;GO:0015939;GO:0016053;GO:0016740;GO:0016741;GO:0016742;GO:0019752;GO:0032787;GO:0033317;GO:0034641;GO:…
XHV734_2852	dgoA	2-oxo-3-deoxygalactonate 6-phosphate aldolase	6	273.6	25.2	-3.39	3282.6	302.1	-248.4	0.0005	0.01625	NE	-					K01631	4.1.2.14,4.1.2.21,4.1.3.42	1RD0T@1224,1RQMK@1236,1X6N3@135614,COG0800@1,COG0800@2	G	GO:0016829;GO:0003824;GO:0003674;GO:0005975;GO:0006082;GO:0008150;GO:0008152;GO:0008674;GO:0009056;GO:0009987;GO:0016052;GO:0016054;GO:0016830;GO:0016832;GO:0019520;GO:0019583;GO:0019584;GO:0019752;GO:0032787;GO:0034192;GO:0034194;GO:0043436;GO:0044237;GO:0044238;GO:0044248;GO:0044262;GO:0044275;GO:0044281;GO:0044282;GO:0046176;GO:0046395;GO:0071704;GO:0072329;GO:1901575
XHV734_2853	dgoD	galactonate dehydratase	15	194.1	13.3	-3.77	5823.4	398.85	-180.8	0	0	NE	-					K01684	4.2.1.6	1MURK@1224,1RPIT@1236,1X4XS@135614,COG4948@1,COG4948@2	M	GO:0009063;GO:0008869;GO:0034194;GO:0005975;GO:0006082;GO:0008150;GO:0008152;GO:0009056;GO:0009987;GO:0016052;GO:0016054;GO:0019520;GO:0019583;GO:0019584;GO:0019752;GO:0032787;GO:0034192;GO:0043436;GO:0044237;GO:0044238;GO:0044248;GO:0044262;GO:0044275;GO:0044281;GO:0044282;GO:0046176;GO:0046395;GO:0071704;GO:0072329;GO:1901575
XHV734_2887	miaA	delta(2)-isopentenylpyrophosphate tRNA-adenosine transferase	9	34.6	2.8	-3.22	623.2	50.98	-31.8	0	0	NE	-		RS_RS12855	ATU_RS09955		K00791	2.5.1.75	1MUB2@1224,1RMDU@1236,1X3TF@135614,COG0324@1,COG0324@2	J	GO:0008033;GO:0003674;GO:0003824;GO:0006139;GO:0006396;GO:0006399;GO:0006400;GO:0006417;GO:0006725;GO:0006807;GO:0006950;GO:0008150;GO:0008152;GO:0009266;GO:0009408;GO:0009451;GO:0009628;GO:0009889;GO:0009987;GO:0010467;GO:0010468;GO:0010556;GO:0010608;GO:0016070;GO:0016740;GO:0016765;GO:0019222;GO:0031323;GO:0031326;GO:0032268;GO:0033554;GO:0034248;GO:0034470;GO:0034605;GO:0034641;GO:0034660;GO:…
XHV734_2889	ftsH	protease, ATP-dependent zinc-metallo	15	6.2	0	-2.86	187.4	0	-6.2	0	0	NE	-					K03798	-	1MU6J@1224,1RME8@1236,1X3EG@135614,COG0465@1,COG0465@2	O	GO:0005524;GO:0004222;GO:0016020;GO:0008270;GO:0016021;GO:0006508;GO:0000166;GO:0003674;GO:0003824;GO:0004175;GO:0004176;GO:0005488;GO:0005515;GO:0005575;GO:0005622;GO:0005623;GO:0005737;GO:0005829;GO:0005886;GO:0005887;GO:0006807;GO:0006950;GO:0006979;GO:0008144;GO:0008150;GO:0008152;GO:0008233;GO:0008237;GO:0009056;GO:0009057;GO:0010468;GO:0016462;GO:0016787;GO:0016817;GO:0016818;GO:0016887;GO:…
XHV734_2989	pyrB	Aspartate carbamoyltransferase	6	26.2	0	-4.76	314	0	-26.2	0.0003	0.01042	NE	-			ATU_RS06440	Dda3937_01284	K00609	2.1.3.2	1MWAB@1224,1RPSV@1236,1X3TW@135614,COG0540@1,COG0540@2	F	GO:0004070;GO:0006207;GO:0006520;GO:0016743;GO:0016597;GO:0003674;GO:0003824;GO:0005575;GO:0005618;GO:0005622;GO:0005623;GO:0005737;GO:0005829;GO:0005886;GO:0006139;GO:0006220;GO:0006221;GO:0006725;GO:0006753;GO:0006793;GO:0006796;GO:0006807;GO:0008150;GO:0008152;GO:0009058;GO:0009117;GO:0009165;GO:0009218;GO:0009220;GO:0009259;GO:0009260;GO:0009987;GO:0016020;GO:0016740;GO:0016741;GO:0018130;GO:…
XHV734_3043	smc	Chromosome partition protein Smc	22	36	9.7	-1.8	1585.5	425.28	-26.4	0	0	NE	-					K03529	-	1MUAQ@1224,1R-6@1236,1X3YE@135614,COG1196@1,COG1196@2	D	GO:0007062;GO:0030261;GO:0005515;GO:0005524;GO:0005694;GO:0051276
XHV734_3052	can	Carbonic anhydrase 2	8	8.6	0	-3.26	137.5	0	-8.6	0	0	NE	down					K01673	4.2.1.1	1NGFN@1224,1RSY6@1236,1X2YU@135614,COG0288@1,COG0288@2	P	GO:0004089;GO:0008270;GO:0015976;GO:0003674;GO:0003824;GO:0005488;GO:0005575;GO:0005622;GO:0005623;GO:0005737;GO:0005829;GO:0008150;GO:0016829;GO:0016835;GO:0016836;GO:0043167;GO:0043169;GO:0044424;GO:0044444;GO:0044464;GO:0046872;GO:0046914
XHV734_3084	pstS	phosphate transporter subunit	11	193.2	2.8	-5.67	4250.3	61.82	-190.4	0	0	NE	-					K02040	-	1MUAZ@1224,1RN5Q@1236,1X3FS@135614,COG0226@1,COG0226@2	P	GO:0035435;GO:0042301;GO:0043190
XHV734_3085	pstC	phosphate transporter subunit	10	120.7	4.4	-4.48	2414.8	88.9	-116.3	0	0	NE	-					K02037	-	1MVKP@1224,1RQXJ@1236,1X33D@135614,COG0573@1,COG0573@2	P	GO:0016020;GO:0055085;GO:0005315;GO:0006817;GO:0016021;GO:0008150;GO:0040007;GO:0044110;GO:0044116;GO:0044117;GO:0044403;GO:0044419;GO:0051704
XHV734_3086	pstA	phosphate transporter subunit	9	50.8	2.9	-3.74	914.3	51.59	-47.9	0.0001	0.0039	NE	-					K02038	-	1MUWB@1224,1RPV9@1236,1X3SH@135614,COG0581@1,COG0581@2	P	GO:0016020;GO:0055085;GO:0005315;GO:0005887;GO:0035435;GO:0003674;GO:0005215;GO:0005575;GO:0005623;GO:0005886;GO:0006810;GO:0006811;GO:0006817;GO:0006820;GO:0006950;GO:0006974;GO:0008150;GO:0009987;GO:0010921;GO:0015291;GO:0015318;GO:0015698;GO:0016021;GO:0019220;GO:0019222;GO:0022804;GO:0022857;GO:0031224;GO:0031226;GO:0031323;GO:0033554;GO:0034220;GO:0035303;GO:0040007;GO:0044110;GO:0044116;GO:…
XHV734_3087	pstB	phosphate transporter subunit	10	88	3.5	-4.32	1759.5	69.31	-84.5	0	0	NE	-					K02036	3.6.3.27	1MU16@1224,1RNUF@1236,1X3QF@135614,COG1117@1,COG1117@2	P	GO:0005524;GO:0016887;GO:0005315;GO:0016020;GO:0035435;GO:0006817;GO:0015415
XHV734_3096	rnr	exoribonuclease R, RNase R	30	66.3	25.4	-1.35	3979.5	1523.77	-40.9	0.0013	0.03763	NE	-					K12573	-	1MUS6@1224,1RMQE@1236,1X3WG@135614,COG0557@1,COG0557@2	J	GO:0003676;GO:0003723;GO:0004518;GO:0004540;GO:0016070;GO:0000175;GO:0003674;GO:0003724;GO:0003824;GO:0004386;GO:0004527;GO:0004532;GO:0005575;GO:0005622;GO:0005623;GO:0005737;GO:0005829;GO:0006139;GO:0006396;GO:0006401;GO:0006402;GO:0006725;GO:0006807;GO:0006950;GO:0008150;GO:0008152;GO:0008408;GO:0008997;GO:0009056;GO:0009057;GO:0009266;GO:0009409;GO:0009628;GO:0009892;GO:0009987;GO:0010467;GO:…
XHV734_3113	udg	UDP-glucose 6-dehydrogenase	19	78.3	2.7	-4.41	2976.8	104.03	-75.6	0	0	NE	-			ATU_RS12570 ATU_RS19395		K00012	1.1.1.22	1MW5U@1224,1RMVW@1236,1X4NT@135614,COG1004@1,COG1004@2	M	GO:0016616;GO:0055114;GO:0051287;GO:0000271;GO:0003979
XHV734_3118	-	Transcriptional regulator, GntR family	3	17.2	0	-4.18	103	0	-17.2	0.0009	0.02747	NE	-					K07979	-	1MZG9@1224,1S993@1236,1X6MY@135614,COG1725@1,COG1725@2	K	GO:0003700;GO:0006355
XHV734_3365	aroA	3-phosphoshikimate 1-carboxyvinyltransferase	10	12.9	0	-3.8	257.6	0	-12.9	0	0	NE	-		RS_RS04510			K00800	1.3.1.12,1.3.1.43,2.5.1.19	1MWMK@1224,1RQ8U@1236,1X36A@135614,COG0128@1,COG0128@2	E	GO:0016765;GO:0003824;GO:0003866;GO:0009073;GO:0003674;GO:0006082;GO:0008150;GO:0008152;GO:0009058;GO:0009423;GO:0009987;GO:0016053;GO:0016740;GO:0019752;GO:0043436;GO:0043648;GO:0043650;GO:0044237;GO:0044249;GO:0044281;GO:0044283;GO:0046394;GO:0046417;GO:0071704;GO:1901576
XHV734_3366	pheA	Chorismate mutase / Prephenate dehydratase	11	83.4	0.5	-5.86	1835.5	9.99	-83	0	0	NE	-			ATU_RS00480		K14170	1.3.1.12,2.3.1.79,4.2.1.51,4.2.1.91,5.4.99.5	1MU60@1224,1RNRD@1236,1X4R7@135614,COG0077@1,COG0077@2,COG1605@1,COG1605@2	E	GO:0004106;GO:0004664;GO:0009094;GO:0046417;GO:0005737;GO:0003674;GO:0003824;GO:0005575;GO:0005622;GO:0005623;GO:0006082;GO:0006520;GO:0006558;GO:0006570;GO:0006571;GO:0006725;GO:0006807;GO:0008150;GO:0008152;GO:0008652;GO:0009058;GO:0009072;GO:0009073;GO:0009095;GO:0009987;GO:0016053;GO:0016829;GO:0016835;GO:0016836;GO:0016853;GO:0016866;GO:0017144;GO:0019438;GO:0019752;GO:0043436;GO:0044237;GO:…
XHV734_3367	serC	3-phosphoserine/phosphohydroxythreonine aminotransferase	14	124.4	1.5	-5.65	3483.6	41.82	-122.9	0	0	NE	-		RS_RS04490			K00831	2.6.1.52	1MUB5@1224,1RMKU@1236,1X472@135614,COG1932@1,COG1932@2	E	GO:0004648;GO:0006564;GO:0003824;GO:0003674;GO:0005488;GO:0005575;GO:0005622;GO:0005623;GO:0005737;GO:0005829;GO:0006081;GO:0006082;GO:0006520;GO:0006553;GO:0006563;GO:0006725;GO:0006732;GO:0006766;GO:0006767;GO:0006793;GO:0006796;GO:0006807;GO:0008144;GO:0008150;GO:0008152;GO:0008483;GO:0008652;GO:0009058;GO:0009066;GO:0009067;GO:0009069;GO:0009070;GO:0009085;GO:0009089;GO:0009108;GO:0009110;GO:…
XHV734_3398	metXS	Homoserine O-succinyltransferase	13	122.3	37.3	-1.69	3178.9	970.08	-85	0.0004	0.01343	NE	-	Psyr_0474				K00641	2.3.1.31	1MVJV@1224,1RXCB@1236,1X4WJ@135614,COG2021@1,COG2021@2	E	GO:0009058;GO:0016747;GO:0000096;GO:0000097;GO:0003674;GO:0003824;GO:0004414;GO:0006082;GO:0006520;GO:0006555;GO:0006790;GO:0006807;GO:0008150;GO:0008152;GO:0008374;GO:0008652;GO:0009066;GO:0009067;GO:0009069;GO:0009086;GO:0009092;GO:0009987;GO:0016053;GO:0016407;GO:0016413;GO:0016740;GO:0016746;GO:0019752;GO:0043436;GO:0044237;GO:0044238;GO:0044249;GO:0044272;GO:0044281;GO:0044283;GO:0046394;GO:…
XHV734_3482	-	Glycosyltransferase	27	82.8	19	-2.06	4470.7	1027.88	-63.8	0	0	NE	down					K20444	-	1MVIM@1224,1RPB8@1236,1X3GZ@135614,COG0438@1,COG0438@2,COG1216@1,COG1216@2	M	-
XHV734_3578	-	Polyketide cyclase	17	38	4.7	-2.77	1291.1	160.79	-33.2	0.0002	0.00741	NE	-					-	3.5.1.2	1RDGX@1224,1S4FQ@1236,1X4UZ@135614,COG3832@1,COG3832@2	S	-
XHV734_3771	clpX	ATPase and specificity subunit of ClpX-ClpP ATP-dependent serine protease	11	5.6	0.3	-2.32	122.5	6.96	-5.3	0.0001	0.0039	NE	-	Psyr_1748	RS_RS08650			K03544	-	1MVQK@1224,1RN9N@1236,1X4TT@135614,COG1219@1,COG1219@2	O	GO:0005524;GO:0006457;GO:0051082;GO:0008270;GO:0046983;GO:0000166;GO:0000502;GO:0002020;GO:0003674;GO:0003824;GO:0004176;GO:0005488;GO:0005515;GO:0005575;GO:0005618;GO:0005622;GO:0005623;GO:0005737;GO:0005829;GO:0006508;GO:0006807;GO:0008144;GO:0008150;GO:0008152;GO:0008233;GO:0009056;GO:0009057;GO:0009376;GO:0009987;GO:0016462;GO:0016787;GO:0016817;GO:0016818;GO:0016887;GO:0017076;GO:0017111;GO:…
XHV734_3772	clpP	proteolytic subunit of ClpA-ClpP and ClpX-ClpP ATP-dependent serine protease	11	7.8	0	-3.14	172	0	-7.8	0	0	NE	-		RS_RS08645			K01358	3.4.21.92	1MV46@1224,1RNR6@1236,1X3W7@135614,COG0740@1,COG0740@2	OU	GO:0004252;GO:0006508
XHV734_3840	phoB	DNA-binding response regulator in two-component regulatory system with PhoR (or CreC)	6	312.7	2.4	-6.52	3751.9	29.11	-310.2	0.0001	0.0039	NE	-					K07657	-	1MY2Z@1224,1RN41@1236,1X316@135614,COG0745@1,COG0745@2	KT	GO:0000160;GO:0003677;GO:0006355;GO:0000156;GO:0006817
XHV734_3851	purF	amidophosphoribosyltransferase	17	80.7	3.1	-4.32	2742.6	105.27	-77.6	0	0	NE	-	Psyr_1668		ATU_RS05325	Dda3937_02099	K00764	2.4.2.14	1MU0V@1224,1RMYA@1236,1X3ZZ@135614,COG0034@1,COG0034@2	F	GO:0004044;GO:0009113;GO:0003674;GO:0003824;GO:0005488;GO:0005515;GO:0005575;GO:0005622;GO:0005623;GO:0005737;GO:0005829;GO:0006082;GO:0006139;GO:0006163;GO:0006164;GO:0006520;GO:0006541;GO:0006725;GO:0006753;GO:0006793;GO:0006796;GO:0006807;GO:0008150;GO:0008152;GO:0009058;GO:0009064;GO:0009117;GO:0009165;GO:0009987;GO:0016740;GO:0016757;GO:0016763;GO:0018130;GO:0019438;GO:0019637;GO:0019752;GO:…
XHV734_3889	bipA	GTP-binding protein	12	4.3	0.3	-2.04	104.3	7.11	-4.1	0	0	NE	down					K06207	-	1MV5Q@1224,1RMJB@1236,1X53V@135614,COG1217@1,COG1217@2	T	GO:0003924;GO:0005525;GO:0000027;GO:0005575;GO:0005622;GO:0005623;GO:0005737;GO:0005829;GO:0006950;GO:0006996;GO:0008150;GO:0009266;GO:0009408;GO:0009409;GO:0009628;GO:0009987;GO:0016043;GO:0022607;GO:0022613;GO:0022618;GO:0034622;GO:0042254;GO:0042255;GO:0042273;GO:0043933;GO:0044085;GO:0044424;GO:0044444;GO:0044464;GO:0050896;GO:0065003;GO:0070925;GO:0071826;GO:0071840
XHV734_4155	glyA	serine hydroxymethyltransferase	17	0.7	0	-0.77	23.9	0	-0.7	0.0014	0.04029	GD	down	Psyr_4270	RS_RS03670			K00600	2.1.2.1	1MUIS@1224,1RMHQ@1236,1X3XK@135614,COG0112@1,COG0112@2	E	GO:0004372;GO:0019264;GO:0030170;GO:0035999;GO:0003824;GO:0005575;GO:0005622;GO:0005623;GO:0005737;GO:0044424;GO:0044464
XHV734_4180	xpsD	Secretin XpsD	31	148.4	2.6	-5.37	9200.2	161.99	-145.8	0	0	NE	-					K02453	-	1MUUA@1224,1RPJS@1236,1X372@135614,COG1450@1,COG1450@2	NU	GO:0015627;GO:0015628;GO:0019867;GO:0009306
XHV734_4183	xpsL	Type II secretion system protein L	5	171.5	1.9	-5.9	1715	18.87	-169.6	0	0	NE	-					K02461	-	1RJTG@1224,1S6RT@1236,1X4P5@135614,COG3166@1,COG3166@2	NU	-
XHV734_4184	xpsK	Type II secretion system protein K	14	217.2	4.3	-5.38	6082.5	119.17	-213	0	0	NE	-					K02460	-	1RJRE@1224,1S6CB@1236,1X4D4@135614,COG3156@1,COG3156@2	U	GO:0009306;GO:0016021
XHV734_4188	xpsG	Type II secretion system protein G	5	101.8	1.9	-5.15	1018.2	18.87	-99.9	0.001	0.03016	NE	-					K02456	-	1RDX2@1224,1S69B@1236,1X6DG@135614,COG2165@1,COG2165@2	NU	GO:0015627;GO:0015628
XHV734_4189	xpsF	Type II secretion system protein F	6	143.3	2	-5.57	1719.8	24.36	-141.3	0	0	NE	-					K02455	-	1MV4U@1224,1RQ86@1236,1X345@135614,COG1459@1,COG1459@2	U	GO:0009306;GO:0016020;GO:0002790;GO:0005575;GO:0005623;GO:0005886;GO:0006810;GO:0008104;GO:0008150;GO:0009987;GO:0015031;GO:0015628;GO:0015833;GO:0032940;GO:0033036;GO:0042886;GO:0044464;GO:0045184;GO:0046903;GO:0051179;GO:0051234;GO:0055085;GO:0071702;GO:0071705;GO:0071806;GO:0071944;GO:0098776
XHV734_4190	xpsE	Type II secretion system protein E	16	63.1	0.9	-5.09	2019	28.22	-62.2	0	0	NE	-					K02454	-	1MU7V@1224,1RMBS@1236,1X36S@135614,COG2804@1,COG2804@2	NU	GO:0005524;GO:0015627;GO:0015628;GO:0003674;GO:0005488;GO:0005515;GO:0042802
XHV734_4196	purL	phosphoribosylformyl-glycineamide synthetase	24	36.3	0.1	-5.08	1741.5	4.91	-36.2	0	0	NE	-	Psyr_1269			Dda3937_03379	K01952	6.3.5.3	1MYN4@1224,1RMRN@1236,1X32J@135614,COG0046@1,COG0046@2,COG0047@1,COG0047@2	F	GO:0004642;GO:0006189;GO:0000166;GO:0000287;GO:0003674;GO:0003824;GO:0005488;GO:0005524;GO:0005575;GO:0005622;GO:0005623;GO:0005737;GO:0005829;GO:0006082;GO:0006139;GO:0006163;GO:0006164;GO:0006188;GO:0006520;GO:0006541;GO:0006725;GO:0006753;GO:0006793;GO:0006796;GO:0006807;GO:0008144;GO:0008150;GO:0008152;GO:0009058;GO:0009064;GO:0009117;GO:0009123;GO:0009124;GO:0009126;GO:0009127;GO:0009150;GO:…
XHV734_4222	-	hypothetical protein	29	84.2	11.6	-2.75	4881.3	673.93	-72.5	0	0	NE	down					-	-	1QU2J@1224,1RNZJ@1236,1X34F@135614,COG3754@1,COG3754@2	M	-
XHV734_4228	xanA	phosphomannomutase	17	174.6	32.2	-2.4	5935.5	1093.75	-142.4	0	0	NE	-	Psyr_0219				K15778	5.4.2.2,5.4.2.8	1MUA5@1224,1RMU8@1236,1X4M9@135614,COG1109@1,COG1109@2	G	GO:0005975;GO:0016868;GO:0071704;GO:0000287;GO:0000271;GO:0003674;GO:0003824;GO:0004614;GO:0004615;GO:0005488;GO:0005976;GO:0006082;GO:0006629;GO:0008150;GO:0008152;GO:0008610;GO:0008653;GO:0009058;GO:0009059;GO:0009103;GO:0009243;GO:0009244;GO:0009311;GO:0009312;GO:0009405;GO:0009987;GO:0016051;GO:0016053;GO:0016853;GO:0016866;GO:0017144;GO:0019752;GO:0033692;GO:0034637;GO:0034645;GO:0042120;GO:…
XHV734_4229	xanB	mannose-1-phosphate guanyltransferase	16	11.4	0	-3.63	363.7	0	-11.4	0	0	NE	down			ATU_RS15505		K16011	2.7.7.13,5.3.1.8	1MV39@1224,1RNQI@1236,1X3S9@135614,COG0662@1,COG0662@2,COG0836@1,COG0836@2	GM	GO:0005976;GO:0016779;GO:0000271;GO:0009058;GO:0003674;GO:0003824;GO:0004475;GO:0005975;GO:0006950;GO:0006970;GO:0006972;GO:0008150;GO:0008152;GO:0008905;GO:0008928;GO:0009059;GO:0009242;GO:0009628;GO:0009987;GO:0016051;GO:0016740;GO:0016757;GO:0016772;GO:0033692;GO:0034637;GO:0034645;GO:0043170;GO:0044237;GO:0044238;GO:0044249;GO:0044260;GO:0044262;GO:0044264;GO:0046377;GO:0050896;GO:0070568;GO:…
XHV734_4230	rmlD	dTDP-4-dehydrorhamnose reductase subunit, NAD(P)-binding, of dTDP-L-rhamnose synthase	14	34	1	-4.1	952.4	29.34	-33	0	0	NE	-		RS_RS03435	ATU_RS21640		K00067	1.1.1.133	1MUXM@1224,1RSNR@1236,1X3YC@135614,COG1091@1,COG1091@2	M	GO:0000271;GO:0003674;GO:0003824;GO:0005575;GO:0005622;GO:0005623;GO:0005737;GO:0005829;GO:0005975;GO:0005976;GO:0006629;GO:0008150;GO:0008152;GO:0008610;GO:0008653;GO:0008831;GO:0009058;GO:0009059;GO:0009103;GO:0009987;GO:0016051;GO:0016491;GO:0016614;GO:0016616;GO:0033692;GO:0034637;GO:0034645;GO:0043170;GO:0044237;GO:0044238;GO:0044249;GO:0044255;GO:0044260;GO:0044262;GO:0044264;GO:0044424;GO:…
XHV734_4231	rmlC	dTDP-4-deoxyrhamnose-3,5-epimerase	9	29.1	1.4	-3.62	523.3	25.95	-27.6	0.0001	0.0039	NE	-			ATU_RS22530		K01790	5.1.3.13	1R9YD@1224,1S245@1236,1X327@135614,COG1898@1,COG1898@2	M	GO:0008830
XHV734_4232	rmlA	glucose-1-phosphate thymidylyltransferase	18	26.1	4.4	-2.32	938	159.71	-21.6	0	0	NE	-		RS_RS03440	ATU_RS21635		K00973	2.7.7.24	1MU0X@1224,1RMTR@1236,1X399@135614,COG1209@1,COG1209@2	M	GO:0008879;GO:0045226;GO:0009058;GO:0016779;GO:0000271;GO:0000287;GO:0003674;GO:0003824;GO:0005488;GO:0005575;GO:0005618;GO:0005623;GO:0005886;GO:0005975;GO:0005976;GO:0005996;GO:0006006;GO:0006139;GO:0006220;GO:0006725;GO:0006753;GO:0006793;GO:0006796;GO:0006807;GO:0008150;GO:0008152;GO:0009059;GO:0009117;GO:0009141;GO:0009147;GO:0009200;GO:0009211;GO:0009219;GO:0009225;GO:0009226;GO:0009262;GO:…
XHV734_4233	rmlB	dTDP-glucose 4,6-dehydratase	17	105.3	7.8	-3.59	3580.2	265.82	-97.5	0	0	NE	-			ATU_RS21645	Dda3937_03924	K01710	4.2.1.46	1MU5E@1224,1RP7G@1236,1X3KP@135614,COG1088@1,COG1088@2	M	GO:0008460;GO:0009225;GO:0000271;GO:0003674;GO:0003824;GO:0005975;GO:0005976;GO:0006629;GO:0008150;GO:0008152;GO:0008610;GO:0008653;GO:0009058;GO:0009059;GO:0009103;GO:0009987;GO:0016051;GO:0016829;GO:0016835;GO:0016836;GO:0033692;GO:0034637;GO:0034645;GO:0043170;GO:0044237;GO:0044238;GO:0044249;GO:0044255;GO:0044260;GO:0044262;GO:0044264;GO:0045226;GO:0046379;GO:0071704;GO:1901135;GO:1901137;GO:…
XHV734_4242	gmd	GDP-D-mannose dehydratase, NAD(P)-binding	17	44.6	1.8	-4.05	1516.9	59.69	-42.9	0	0	NE	-	Psyr_0915				K01711	4.2.1.47	1MUX0@1224,1RMIY@1236,1X4K4@135614,COG1089@1,COG1089@2	M	GO:0008446;GO:0019673
XHV734_4243	wxcE	Glycosyltransferase	10	26	2.6	-2.91	520.8	52.03	-23.4	0.0002	0.00741	NE	-					-	-	-	-	-
XHV734_4244	wxcD	Glycosyltransferase	33	59.1	21.5	-1.42	3899.8	1421.05	-37.6	0.0003	0.01042	NE	-					-	-	1N77W@1224,COG0438@1,COG0438@2	M	-
XHV734_4245	wxcC	Glycosyl transferase	26	22.7	5.4	-1.88	1178.6	282.22	-17.2	0	0	NE	down					-	-	1MWSZ@1224,1RMQP@1236,1X5NW@135614,COG0438@1,COG0438@2	M	-
XHV734_4246	wxcB	Kinase	41	20.8	0.9	-3.54	1705.3	71.51	-19.9	0	0	NE	down					-	2.1.1.294,2.7.1.181	1Q23S@1224,1RNW0@1236,COG0515@1,COG0515@2,COG2227@1,COG2227@2	HKLT	GO:0004672;GO:0005524;GO:0006468
XHV734_4247	wzt	ATP binding component of ABC-transporter	34	10.4	0	-3.51	706.3	0	-10.4	0	0	NE	down	Psyr_0918				K09691	3.6.3.38	1MWWC@1224,1RN2T@1236,1X76T@135614,COG1134@1,COG1134@2	GM	GO:0005524;GO:0016887
XHV734_4248	wzm	Transport permease protein	15	10.2	0	-3.49	306.8	0	-10.2	0	0	NE	-	Psyr_0917				K09690	-	1N0X3@1224,1S0H9@1236,1X60G@135614,COG1682@1,COG1682@2	U	GO:0016020;GO:0016021;GO:0043190;GO:0055085
XHV734_4249	wxcA	Glycosyl transferase	36	19.5	1.8	-2.86	1400.9	130.31	-17.6	0	0	NE	-					-	-	1RF3D@1224,1S2YK@1236,1X9JH@135614,COG0438@1,COG0438@2	M	-
XHV734_4311	-	Dihydrolipoamide dehydrogenase of pyruvate dehydrogenase complex	9	20	2.7	-2.49	359.7	49.12	-17.3	0.0005	0.01625	NE	-					K00382	1.8.1.4	1MU2U@1224,1RMFF@1236,1X3MV@135614,COG1249@1,COG1249@2	C	GO:0016491;GO:0050660;GO:0055114;GO:0009055;GO:0004148;GO:0045454;GO:0016668;GO:0000166;GO:0001505;GO:0003674;GO:0003824;GO:0005488;GO:0005515;GO:0005575;GO:0005622;GO:0005623;GO:0005634;GO:0005654;GO:0005737;GO:0005739;GO:0005759;GO:0005829;GO:0006082;GO:0006084;GO:0006085;GO:0006086;GO:0006090;GO:0006103;GO:0006139;GO:0006163;GO:0006164;GO:0006464;GO:0006520;GO:0006544;GO:0006546;GO:0006637;GO:…
XHV734_4313	aceF	pyruvate dehydrogenase, dihydrolipoyltransacetylase component E2	12	3.4	0	-2.12	80.4	0	-3.4	0.0001	0.0039	NE	down					K00627	2.3.1.12	1MU7K@1224,1RNPT@1236,1X3PC@135614,COG0508@1,COG0508@2	C	GO:0016746;GO:0004742;GO:0006096;GO:0045254
XHV734_4495	-	Putative CDP-glycerol glycerophosphotransferase	12	70.4	10.8	-2.6	1690.3	258.76	-59.6	0.0011	0.03278	NE	-					-	-	1R4G5@1224,1RNVW@1236,1X5RS@135614,COG1887@1,COG1887@2	M	GO:0016020;GO:0047355
XHV734_4497	-	Lipid A core-O-antigen ligase-like enyme	15	107.9	28.9	-1.86	3238.1	867.74	-79	0.0006	0.019	NE	-		RS_RS11060			K02847	-	1NBNK@1224,1SE18@1236,1X8DF@135614,COG3307@1,COG3307@2	M	-
XHV734_4542	icd	Isocitrate dehydrogenase [NADP]	22	14.6	3.7	-1.72	642.1	164.84	-10.8	0.0003	0.01042	NE	-					K00031	1.1.1.42	1MV6Q@1224,1RPG4@1236,1X3M6@135614,COG2838@1,COG2838@2	C	GO:0004450;GO:0006099;GO:0055114
XHV734_4574	bglX	Periplasmic beta-glucosidase	23	75.4	14.5	-2.3	3467.2	666.13	-60.9	0	0	NE	-					K05349	3.2.1.21	1MVIV@1224,1RMA0@1236,1X4AX@135614,COG1472@1,COG1472@2	G	GO:0004553;GO:0005975
XHV734_4610	pyrE	orotate phosphoribosyltransferase	4	32.3	0.2	-4.78	258.2	1.68	-32.1	0.0013	0.03763	NE	-			ATU_RS01925	Dda3937_03258	K00762	2.4.2.10	1MW6F@1224,1RQYG@1236,1X3TD@135614,COG0461@1,COG0461@2	F	GO:0009116;GO:0004588;GO:0006221;GO:0000287;GO:0003674;GO:0003824;GO:0005488;GO:0005575;GO:0005622;GO:0005623;GO:0005737;GO:0005829;GO:0006139;GO:0006206;GO:0006207;GO:0006220;GO:0006725;GO:0006753;GO:0006793;GO:0006796;GO:0006807;GO:0008150;GO:0008152;GO:0009058;GO:0009112;GO:0009117;GO:0009165;GO:0009218;GO:0009220;GO:0009259;GO:0009260;GO:0009987;GO:0016740;GO:0016757;GO:0016763;GO:0018130;GO:…
XHV734_4644	desA	NADPH-dependent stearoyl-CoA 9-desaturase	16	155.7	23	-2.71	4982.9	736.22	-132.7	0	0	NE	-					K22769	1.14.19.3	1QKDT@1224,1RQCX@1236,1X49C@135614,COG3239@1,COG3239@2	I	GO:0006629;GO:0001676;GO:0003674;GO:0003824;GO:0005575;GO:0005623;GO:0005886;GO:0006082;GO:0006631;GO:0006633;GO:0008150;GO:0008152;GO:0008610;GO:0009058;GO:0009987;GO:0016020;GO:0016053;GO:0016213;GO:0016215;GO:0016491;GO:0016705;GO:0016717;GO:0019752;GO:0032787;GO:0042759;GO:0043436;GO:0044237;GO:0044238;GO:0044249;GO:0044255;GO:0044281;GO:0044283;GO:0044464;GO:0046394;GO:0055114;GO:0071704;GO:…
XHV734_4646	-	Flavodoxin reductases (ferredoxin-NADPH reductases) family 1	7	156.6	17.7	-3.08	2192.4	247.38	-138.9	0	0	NE	-			ATU_RS03585		K22770	-	1MY2Q@1224,1S01V@1236,1X4DC@135614,COG1018@1,COG1018@2	C	GO:0009055;GO:0051536;GO:0016491;GO:0055114
XHV734_4721	aroE	Shikimate dehydrogenase (NADP(+))	7	189.7	2	-6.01	2655.5	27.49	-187.7	0	0	NE	-					K00014	1.1.1.25	1MVH4@1224,1RPB7@1236,1X3RB@135614,COG0169@1,COG0169@2	E	GO:0004764;GO:0055114;GO:0019632;GO:0050661;GO:0000003;GO:0000166;GO:0003006;GO:0003674;GO:0003824;GO:0005488;GO:0005575;GO:0005622;GO:0005623;GO:0005737;GO:0005829;GO:0006082;GO:0007275;GO:0008150;GO:0008152;GO:0009058;GO:0009423;GO:0009507;GO:0009532;GO:0009536;GO:0009570;GO:0009790;GO:0009791;GO:0009793;GO:0009987;GO:0010154;GO:0016053;GO:0016491;GO:0016614;GO:0016616;GO:0019752;GO:0022414;GO:…
XHV734_4897	tatC	TatABCE protein translocation system subunit	10	188.2	52.8	-1.81	3763.2	1055.67	-135.4	0	0	NE	-		RS_RS14730			K03118	-	1MVAY@1224,1RPRN@1236,1X5D1@135614,COG0805@1,COG0805@2	U	GO:0016021;GO:0003674;GO:0005215;GO:0005488;GO:0005515;GO:0005575;GO:0005623;GO:0005886;GO:0005887;GO:0006810;GO:0006886;GO:0008104;GO:0008150;GO:0008320;GO:0008565;GO:0009314;GO:0009628;GO:0009977;GO:0015031;GO:0015291;GO:0015399;GO:0015405;GO:0015450;GO:0015833;GO:0016020;GO:0022804;GO:0022857;GO:0022884;GO:0031224;GO:0031226;GO:0032991;GO:0033036;GO:0033281;GO:0034613;GO:0042802;GO:0042886;GO:…
XHV734_4949	pyrF	Orotidine 5'-phosphate decarboxylase	4	80.7	0	-6.35	645.2	0	-80.7	0.0001	0.0039	NE	-					K01591	4.1.1.23	1MW2C@1224,1RNJR@1236,1X4ID@135614,COG0284@1,COG0284@2	F	GO:0004590;GO:0044205;GO:0006207;GO:0003824;GO:0003674;GO:0005488;GO:0005515;GO:0005575;GO:0005622;GO:0005623;GO:0005737;GO:0005829;GO:0006139;GO:0006206;GO:0006220;GO:0006221;GO:0006725;GO:0006753;GO:0006793;GO:0006796;GO:0006807;GO:0008150;GO:0008152;GO:0009058;GO:0009112;GO:0009117;GO:0009165;GO:0009218;GO:0009220;GO:0009259;GO:0009260;GO:0009987;GO:0015949;GO:0016829;GO:0016830;GO:0016831;GO:…
XHV734_4950	-	Acid phosphatase	9	45.5	0	-5.54	818.7	0	-45.5	0	0	NE	-					-	-	1RB4N@1224,1SB1V@1236,1X3JI@135614,COG2503@1,COG2503@2	S	GO:0009279;GO:0005575;GO:0005623;GO:0016020;GO:0019867;GO:0030312;GO:0030313;GO:0031975;GO:0044462;GO:0044464;GO:0071944
XHV734_5033	recD	RecBCD enzyme subunit RecD	20	10.2	0.9	-2.58	408.2	34.97	-9.3	0	0	NE	-					K03581	3.1.11.5	1MW43@1224,1RPA0@1236,1X3QZ@135614,COG0507@1,COG0507@2	L	GO:0004386;GO:0006302;GO:0006310;GO:0008854;GO:0009338;GO:0005575;GO:0005618;GO:0005622;GO:0005623;GO:0005737;GO:0005829;GO:0005886;GO:0016020;GO:0030312;GO:0044424;GO:0044444;GO:0044464;GO:0071944
XHV734_5034	recB	RecBCD enzyme subunit RecB	39	10.9	0.2	-3.28	846.5	17.37	-10.6	0	0	NE	-					K03582	3.1.11.5,3.6.4.12	1MUTF@1224,1RPC6@1236,1X3M3@135614,COG1074@1,COG1074@2	L	GO:0005524;GO:0016787;GO:0006281;GO:0008854;GO:0003677;GO:0003678
XHV734_5035	recC	RecBCD enzyme subunit RecC	37	5.6	0.2	-2.4	411	17.65	-5.3	0	0	NE	down					K03583	3.1.11.5	1MWTI@1224,1RNT0@1236,1X3D2@135614,COG1330@1,COG1330@2	L	GO:0008854;GO:0009338
