# Supplementary material for: A Comprehensive Overview of the Genes and Functions Required for Lettuce Infection by the Hemibiotrophic Phytopathogen Xanthomonas hortorum pv. vitians
Source: mSystems. 2022 Mar 21;7(2):e01290-21. doi: 10.1128/msystems.01290-21 (PMC9040725; doi:10.1128/msystems.01290-21)
Supplement: TABLE S3 [file msystems.01290-21-st003.xlsx]

## Sheet: Table S3
Locus	Gene	Product	TA sites count	Mean RC in library	Mean RC in 1/10th TSB	Log2FC	Sum RC in library	Sum RC in 1/10th TSB	Δ Mean RC	Permutation test p-value	FDR test q-value	Gene state in library	Fitness in lettuce	KO identifier	EC number	eggNOG identifiers	COG class	GO term
XHV734_0250	-	cardiolipin synthase	24	223.2	109.4	-1.02	10712	5250.26	-113.8	0.0002	0.03473	NE	down	K06132	-	1MUDJ@1224,1RQM3@1236,1X4AK@135614,COG1502@1,COG1502@2	I	GO:0003824
XHV734_0306	ubiB	2-octaprenylphenol hydroxylase	18	6.4	0.7	-2.09	229	26.16	-5.6	0	0	NE	-	K03688	-	1MU1Z@1224,1RNQM@1236,1X3E2@135614,COG0661@1,COG0661@2	S	GO:0006744;GO:0003674;GO:0003824;GO:0005575;GO:0005623;GO:0005886;GO:0006732;GO:0006733;GO:0006743;GO:0008150;GO:0008152;GO:0009058;GO:0009108;GO:0009987;GO:0016020;GO:0042180;GO:0042181;GO:0044237;GO:0044249;GO:0044281;GO:0044283;GO:0044464;GO:0051186;GO:0051188;GO:0071704;GO:0071944;GO:1901576;GO:1901661;GO:1901663
XHV734_0747	aceE	pyruvate dehydrogenase, decarboxylase component E1, thiamin-binding	37	16.9	6.9	-1.18	1248.6	510.27	-10	0.0001	0.0219	NE	down	K00163	1.2.4.1	1MV21@1224,1RN6K@1236,1X3YZ@135614,COG2609@1,COG2609@2	C	GO:0016491;GO:0055114;GO:0003824;GO:0000287;GO:0003674;GO:0004738;GO:0005488;GO:0005515;GO:0008150;GO:0008152;GO:0016903;GO:0019842;GO:0030976;GO:0036094;GO:0042802;GO:0042803;GO:0043167;GO:0043168;GO:0043169;GO:0046872;GO:0046983;GO:0048037;GO:0050662;GO:0097159;GO:1901363;GO:1901681
XHV734_1096	hemL	glutamate-1-semialdehyde aminotransferase (aminomutase)	13	22.7	4.7	-2.05	589.4	122.8	-17.9	0	0	NE	down	K01845	5.4.3.8	1MUY5@1224,1RM7N@1236,1X3C9@135614,COG0001@1,COG0001@2	H	GO:0033014;GO:0042286;GO:0003824;GO:0008483;GO:0030170;GO:0003674;GO:0005488;GO:0005515;GO:0005575;GO:0005623;GO:0005886;GO:0006725;GO:0006778;GO:0006779;GO:0006782;GO:0006783;GO:0006807;GO:0008150;GO:0008152;GO:0009058;GO:0009987;GO:0016020;GO:0016853;GO:0016866;GO:0016869;GO:0018130;GO:0019438;GO:0033013;GO:0034641;GO:0040007;GO:0042168;GO:0042440;GO:0042802;GO:0044237;GO:0044249;GO:0044271;GO:…
XHV734_1262	nadE	Glutamine-dependent NAD(+) synthetase	23	21.3	7.2	-1.44	978.8	330.91	-14.1	0	0	NE	down	K01950	6.3.1.5,6.3.5.1	1MU9U@1224,1RNKA@1236,1X3Q1@135614,COG0171@1,COG0171@2,COG0388@1,COG0388@2	H	GO:0003952;GO:0004359;GO:0005737;GO:0009435;GO:0006807;GO:0016810;GO:0005524;GO:0003674;GO:0003824;GO:0005575;GO:0005622;GO:0005623;GO:0006139;GO:0006725;GO:0006732;GO:0006733;GO:0006753;GO:0006793;GO:0006796;GO:0008150;GO:0008152;GO:0008795;GO:0009058;GO:0009108;GO:0009117;GO:0009165;GO:0009987;GO:0016874;GO:0016879;GO:0016880;GO:0018130;GO:0019359;GO:0019362;GO:0019363;GO:0019438;GO:0019637;GO:…
XHV734_1333	kup	putative potassium transport system protein kup	20	38.8	15.9	-1.23	1551	636.54	-22.9	0.0003	0.04197	NE	down	K03549	-	1MUVH@1224,1RPM6@1236,1X3P7@135614,COG3158@1,COG3158@2	P	GO:0015079;GO:0016020;GO:0071805;GO:0003674;GO:0005215;GO:0005575;GO:0006810;GO:0006811;GO:0006812;GO:0006813;GO:0008150;GO:0008324;GO:0009987;GO:0015075;GO:0015077;GO:0015318;GO:0015672;GO:0022857;GO:0022890;GO:0030001;GO:0034220;GO:0046873;GO:0051179;GO:0051234;GO:0055085;GO:0071804;GO:0098655;GO:0098660;GO:0098662
XHV734_1592	-	conserved membrane hypothetical protein	7	23.2	2.8	-2.65	324.5	39.8	-20.3	0.0002	0.03473	NE	-	K08973	-	1RHGS@1224,1S5XY@1236,1X6CA@135614,COG1981@1,COG1981@2	S	-
XHV734_1721	-	Metallopeptidase	24	134.7	59.4	-1.17	6466.5	2851.88	-75.3	0.0002	0.03473	NE	-	K07386	-	1MVNQ@1224,1RN-@1236,1X4EQ@135614,COG3590@1,COG3590@2	O	GO:0004222;GO:0006508;GO:0008237
XHV734_1977	gdh	NAD-specific glutamate dehydrogenase	58	7.8	2.1	-1.51	907.6	243.07	-5.7	0	0	GD	down	K15371	1.4.1.2	1MXNV@1224,1RQVZ@1236,1X46R@135614,COG2902@1,COG2902@2	E	GO:0004352;GO:0019551;GO:0003674;GO:0003824;GO:0004353;GO:0005575;GO:0005618;GO:0005622;GO:0005623;GO:0005737;GO:0005829;GO:0005886;GO:0008150;GO:0008152;GO:0016020;GO:0016491;GO:0016638;GO:0016639;GO:0030312;GO:0044424;GO:0044444;GO:0044464;GO:0055114;GO:0071944
XHV734_2180	-	Dihydroorotase	12	95	16.9	-2.42	2280.8	405.4	-78.1	0.0001	0.0219	NE	down	K01465	3.5.2.3	1MW10@1224,1RMQC@1236,1X34T@135614,COG0044@1,COG0044@2	F	GO:0016810;GO:0016812;GO:0016787
XHV734_2209	-	Transport ATP-binding protein CydD	12	16.7	0	-4.14	400.6	0	-16.7	0	0	NE	-	K16013	-	1QU1N@1224,1RNPI@1236,1X3G0@135614,COG4988@1,COG4988@2	V	GO:0005524;GO:0016021;GO:0042626;GO:0055085;GO:0016020;GO:0042883;GO:0016887
XHV734_2210	-	Transport ATP-binding protein CydC	12	8.2	0	-3.19	195.7	0	-8.2	0.0003	0.04197	NE	-	K16012	-	1QU1P@1224,1RQD7@1236,1X4Y1@135614,COG4987@1,COG4987@2	V	GO:0005524;GO:0016021;GO:0042626;GO:0055085;GO:0016887;GO:0034775;GO:0045454
XHV734_2216	ccmF	heme lyase, CcmF subunit	21	95.4	36.3	-1.37	4005.3	1523.37	-59.1	0.0003	0.04197	NE	-	K02198	-	1MUQS@1224,1RMY5@1236,1X4P1@135614,COG1138@1,COG1138@2	O	GO:0015232;GO:0015886;GO:0016020;GO:0017004;GO:0020037;GO:0003674;GO:0005488;GO:0005575;GO:0005623;GO:0005886;GO:0005887;GO:0006464;GO:0006807;GO:0008150;GO:0008152;GO:0009987;GO:0016021;GO:0016043;GO:0017003;GO:0017006;GO:0018063;GO:0018193;GO:0018198;GO:0018378;GO:0019538;GO:0022607;GO:0031224;GO:0031226;GO:0034622;GO:0036211;GO:0043170;GO:0043412;GO:0043933;GO:0044085;GO:0044237;GO:0044238;GO:…
XHV734_2251	-	Epimerase/dehydratase protein	25	152	50.8	-1.56	7599.5	2539.25	-101.2	0	0	NE	down	-	4.2.1.115	1MWKY@1224,1RNQ2@1236,1X4MS@135614,COG1086@1,COG1086@2	GM	-
XHV734_2257	guaA	GMP synthetase (glutamine aminotransferase)	16	26.6	5.1	-2.18	851.8	162.64	-21.5	0	0	NE	down	K01951	6.3.5.2	1MU2A@1224,1RP81@1236,1X2YI@135614,COG0518@1,COG0518@2,COG0519@1,COG0519@2	F	GO:0003922;GO:0006177;GO:0005524;GO:0016462;GO:0006164;GO:0003674;GO:0003824;GO:0003921;GO:0005488;GO:0005515;GO:0005575;GO:0005618;GO:0005622;GO:0005623;GO:0005737;GO:0005829;GO:0006139;GO:0006163;GO:0006725;GO:0006753;GO:0006793;GO:0006796;GO:0006807;GO:0008150;GO:0008152;GO:0009058;GO:0009116;GO:0009117;GO:0009119;GO:0009123;GO:0009124;GO:0009126;GO:0009127;GO:0009150;GO:0009152;GO:0009156;GO:…
XHV734_2271	mntH	Divalent metal cation transporter MntH	14	57.7	12.4	-2.13	1615.2	347.49	-45.3	0.0003	0.04197	NE	-	K03322	-	1MW6X@1224,1R-2@1236,1X49J@135614,COG1914@1,COG1914@2	P	GO:0016020;GO:0030001;GO:0046873;GO:0008150;GO:0009987;GO:0010035;GO:0010038;GO:0010039;GO:0042221;GO:0050896;GO:0051716;GO:0070887;GO:0071241;GO:0071248;GO:0071281
XHV734_2430	-	AAA ATPase central domain protein	21	53.4	13.7	-1.89	2241.1	575.13	-39.7	0	0	NE	-	-	-	1MVVP@1224,1RY8X@1236,1YGYW@136841,COG0464@1,COG0464@2	O	GO:0005524
XHV734_2555	ndk	multifunctional nucleoside diphosphate kinase and apyrimidinic endonuclease and 3'-phosphodiesterase	4	17.3	3.7	-1.96	138.7	29.84	-13.6	0.0003	0.04197	NE	-	K00940	2.7.4.6	1R9ZA@1224,1S1Z3@1236,1X62I@135614,COG0105@1,COG0105@2	F	GO:0004550;GO:0006165;GO:0006183;GO:0006228;GO:0006241;GO:0003674;GO:0003824;GO:0005575;GO:0005622;GO:0005623;GO:0005737;GO:0005829;GO:0006139;GO:0006163;GO:0006220;GO:0006725;GO:0006753;GO:0006793;GO:0006796;GO:0006807;GO:0008150;GO:0008152;GO:0009117;GO:0009132;GO:0009987;GO:0015949;GO:0016301;GO:0016310;GO:0016740;GO:0016772;GO:0016776;GO:0019205;GO:0019637;GO:0034641;GO:0044237;GO:0044238;GO:…
XHV734_2707	carB	carbamoyl-phosphate synthase large subunit	38	53.7	7.9	-2.62	4078.3	600.19	-45.8	0	0	NE	down	K01955	6.3.5.5	1MUDZ@1224,1RPIU@1236,1X3MZ@135614,COG0458@1,COG0458@2	F	GO:0005524;GO:0046872;GO:0006807;GO:0000050;GO:0003674;GO:0003824;GO:0004087;GO:0004088;GO:0005575;GO:0005622;GO:0005623;GO:0005737;GO:0005886;GO:0006082;GO:0006520;GO:0006525;GO:0006526;GO:0008150;GO:0008152;GO:0008652;GO:0009058;GO:0009064;GO:0009084;GO:0009987;GO:0016020;GO:0016053;GO:0016874;GO:0016879;GO:0016884;GO:0019627;GO:0019752;GO:0034641;GO:0043436;GO:0043603;GO:0043604;GO:0044237;GO:…
XHV734_2709	carA	carbamoyl phosphate synthetase small subunit, glutamine amidotransferase	12	70.4	9.9	-2.72	1689.8	236.58	-60.6	0.0003	0.04197	NE	down	K01956	6.3.5.5	1MUB9@1224,1RMAW@1236,1X3X9@135614,COG0505@1,COG0505@2	F	GO:0004088;GO:0006207;GO:0006541;GO:0000050;GO:0003674;GO:0003824;GO:0005575;GO:0005622;GO:0005623;GO:0005737;GO:0005829;GO:0005951;GO:0006082;GO:0006139;GO:0006206;GO:0006220;GO:0006221;GO:0006520;GO:0006525;GO:0006526;GO:0006725;GO:0006753;GO:0006793;GO:0006796;GO:0006807;GO:0008150;GO:0008152;GO:0008652;GO:0009058;GO:0009064;GO:0009084;GO:0009112;GO:0009117;GO:0009165;GO:0009218;GO:0009220;GO:…
XHV734_2829	pgi	Glucose-6-phosphate isomerase	14	202.8	25.6	-2.94	5678.4	715.56	-177.2	0	0	NE	down	K01810	5.3.1.9	1MUFP@1224,1RNIT@1236,1X3XZ@135614,COG0166@1,COG0166@2	G	GO:0004347;GO:0006094;GO:0006096;GO:0001701;GO:0001704;GO:0001707;GO:0002262;GO:0002376;GO:0002637;GO:0002639;GO:0002682;GO:0002684;GO:0002697;GO:0002699;GO:0002700;GO:0002702;GO:0002791;GO:0002793;GO:0003674;GO:0003824;GO:0005488;GO:0005515;GO:0005575;GO:0005576;GO:0005622;GO:0005623;GO:0005634;GO:0005654;GO:0005737;GO:0005829;GO:0005886;GO:0005929;GO:0005975;GO:0005996;GO:0006006;GO:0006007;GO:…
XHV734_2831	panC	pantothenate synthetase	8	18.5	2.2	-2.59	295.9	35.92	-16.2	0.0001	0.0219	NE	-	K01918	6.3.2.1	1MV1S@1224,1RMEG@1236,1X3FN@135614,COG0414@1,COG0414@2	H	GO:0004592;GO:0015940;GO:0003674;GO:0003824;GO:0005488;GO:0005515;GO:0005575;GO:0005622;GO:0005623;GO:0005737;GO:0005829;GO:0006082;GO:0006520;GO:0006573;GO:0006575;GO:0006732;GO:0006766;GO:0006767;GO:0006807;GO:0008150;GO:0008152;GO:0009058;GO:0009081;GO:0009108;GO:0009110;GO:0009987;GO:0015939;GO:0016053;GO:0016874;GO:0016879;GO:0016881;GO:0019752;GO:0032787;GO:0033317;GO:0034641;GO:0042364;GO:…
XHV734_2832	panB	3-methyl-2-oxobutanoate hydroxymethyltransferase	8	24.9	2.8	-2.77	398.8	44.68	-22.1	0	0	NE	down	K00606	2.1.2.11	1MU3B@1224,1RM8D@1236,1X3R8@135614,COG0413@1,COG0413@2	H	GO:0003864;GO:0015940;GO:0003824;GO:0000287;GO:0003674;GO:0005488;GO:0005515;GO:0005575;GO:0005622;GO:0005623;GO:0005737;GO:0005829;GO:0006082;GO:0006520;GO:0006573;GO:0006575;GO:0006732;GO:0006766;GO:0006767;GO:0006807;GO:0008150;GO:0008152;GO:0009058;GO:0009081;GO:0009108;GO:0009110;GO:0009987;GO:0015939;GO:0016053;GO:0016740;GO:0016741;GO:0016742;GO:0019752;GO:0032787;GO:0033317;GO:0034641;GO:…
XHV734_2876	csrA	Translational regulator CsrA	4	13.9	0.9	-3	110.9	6.86	-13	0.0003	0.04197	GD	-	K03563	-	1N6PG@1224,1SCB4@1236,1X83M@135614,COG1551@1,COG1551@2	J	GO:0003723;GO:0006109;GO:0006402;GO:0003674;GO:0003676;GO:0003729;GO:0005488;GO:0005575;GO:0005622;GO:0005623;GO:0005737;GO:0005829;GO:0005979;GO:0006417;GO:0006446;GO:0008150;GO:0009889;GO:0009890;GO:0009892;GO:0010468;GO:0010556;GO:0010558;GO:0010605;GO:0010608;GO:0010629;GO:0010675;GO:0010677;GO:0010906;GO:0010962;GO:0017148;GO:0019222;GO:0031323;GO:0031324;GO:0031326;GO:0031327;GO:0032268;GO:…
XHV734_3039	epmA	Elongation factor P--(R)-beta-lysine ligase	12	2.4	0.1	-1.7	57.9	1.21	-2.4	0	0	GD	-	K04568	-	1MU97@1224,1RMR9@1236,1X456@135614,COG2269@1,COG2269@2	J	GO:0004824;GO:0005524;GO:0005737;GO:0006430;GO:0000166;GO:0004812;GO:0006418;GO:0003674;GO:0003824;GO:0005575;GO:0005622;GO:0005623;GO:0005829;GO:0006082;GO:0006139;GO:0006399;GO:0006412;GO:0006464;GO:0006518;GO:0006520;GO:0006725;GO:0006807;GO:0008150;GO:0008152;GO:0009058;GO:0009059;GO:0009987;GO:0010467;GO:0016070;GO:0016740;GO:0016746;GO:0016755;GO:0018193;GO:0018205;GO:0019538;GO:0019752;GO:…
XHV734_3052	can	Carbonic anhydrase 2	8	37.8	8.6	-2.02	605.1	137.51	-29.2	0.0002	0.03473	NE	down	K01673	4.2.1.1	1NGFN@1224,1RSY6@1236,1X2YU@135614,COG0288@1,COG0288@2	P	GO:0004089;GO:0008270;GO:0015976;GO:0003674;GO:0003824;GO:0005488;GO:0005575;GO:0005622;GO:0005623;GO:0005737;GO:0005829;GO:0008150;GO:0016829;GO:0016835;GO:0016836;GO:0043167;GO:0043169;GO:0044424;GO:0044444;GO:0044464;GO:0046872;GO:0046914
XHV734_3072	-	Peptidyl-prolyl cis-trans isomerase	10	56.7	4.2	-3.46	1134	84.7	-52.5	0	0	NE	-	-	5.2.1.8	1RDA1@1224,1RPMP@1236,1X5YQ@135614,COG0545@1,COG0545@2	M	GO:0003755;GO:0006457
XHV734_3482	-	Glycosyltransferase	27	204.3	82.8	-1.29	11034.8	4470.68	-121.6	0.0002	0.03473	NE	down	K20444	-	1MVIM@1224,1RPB8@1236,1X3GZ@135614,COG0438@1,COG0438@2,COG1216@1,COG1216@2	M	-
XHV734_3702	fabF	3-oxoacyl-[acyl-carrier-protein] synthase II	11	2.4	0.1	-1.68	53.3	1.52	-2.4	0	0	GD	-	K09458	2.3.1.179	1MU1X@1224,1RMDE@1236,1X3AN@135614,COG0304@1,COG0304@2	I	GO:0003824;GO:0006633;GO:0016747;GO:0003674;GO:0004312;GO:0004315;GO:0006082;GO:0006629;GO:0006631;GO:0008150;GO:0008152;GO:0008610;GO:0009058;GO:0009987;GO:0016053;GO:0016740;GO:0016746;GO:0019752;GO:0032787;GO:0033817;GO:0043436;GO:0044237;GO:0044238;GO:0044249;GO:0044255;GO:0044281;GO:0044283;GO:0046394;GO:0071704;GO:0072330;GO:1901576
XHV734_3779	-	hypothetical protein	20	5.7	0	-2.69	227.6	1.51	-5.7	0	0	GD	-	-	-	1N8GT@1224,1T7YF@1236,1X9XE@135614,2E5IK@1,3309Z@2	S	-
XHV734_4222	-	hypothetical protein	29	173.8	84.2	-1.04	10078.1	4881.32	-89.6	0.0001	0.0219	NE	down	-	-	1QU2J@1224,1RNZJ@1236,1X34F@135614,COG3754@1,COG3754@2	M	-
XHV734_4229	cpsB	mannose-1-phosphate guanyltransferase	16	83.5	11.4	-2.77	2672.4	363.68	-72.1	0	0	NE	down	K16011	2.7.7.13,5.3.1.8	1MV39@1224,1RNQI@1236,1X3S9@135614,COG0662@1,COG0662@2,COG0836@1,COG0836@2	GM	GO:0005976;GO:0016779;GO:0000271;GO:0009058;GO:0003674;GO:0003824;GO:0004475;GO:0005975;GO:0006950;GO:0006970;GO:0006972;GO:0008150;GO:0008152;GO:0008905;GO:0008928;GO:0009059;GO:0009242;GO:0009628;GO:0009987;GO:0016051;GO:0016740;GO:0016757;GO:0016772;GO:0033692;GO:0034637;GO:0034645;GO:0043170;GO:0044237;GO:0044238;GO:0044249;GO:0044260;GO:0044262;GO:0044264;GO:0046377;GO:0050896;GO:0070568;GO:…
XHV734_4245	-	Glycosyl transferase	26	50.5	22.7	-1.12	2625.5	1178.57	-27.8	0.0002	0.03473	NE	down	-	-	1MWSZ@1224,1RMQP@1236,1X5NW@135614,COG0438@1,COG0438@2	M	-
XHV734_4246	-	Kinase	41	51.8	20.8	-1.28	4251.1	1705.32	-31	0	0	NE	down	-	2.1.1.294,2.7.1.181	1Q23S@1224,1RNW0@1236,COG0515@1,COG0515@2,COG2227@1,COG2227@2	HKLT	GO:0004672;GO:0005524;GO:0006468
XHV734_4247	-	ATP binding component of ABC-transporter	34	41.5	10.4	-1.9	2822.8	706.31	-31.1	0	0	NE	down	K09691	3.6.3.38	1MWWC@1224,1RN2T@1236,1X76T@135614,COG1134@1,COG1134@2	GM	GO:0005524;GO:0016887
XHV734_5035	recC	RecBCD enzyme subunit RecC	37	14.6	5.6	-1.25	1079.3	410.96	-9	0	0	NE	down	K03583	3.1.11.5	1MWTI@1224,1RNT0@1236,1X3D2@135614,COG1330@1,COG1330@2	L	GO:0008854;GO:0009338
