# Supplementary material for: A Comprehensive Overview of the Genes and Functions Required for Lettuce Infection by the Hemibiotrophic Phytopathogen Xanthomonas hortorum pv. vitians
Source: mSystems. 2022 Mar 21;7(2):e01290-21. doi: 10.1128/msystems.01290-21 (PMC9040725; doi:10.1128/msystems.01290-21)
Supplement: TABLE S4 [file msystems.01290-21-st004.xlsx]

## Sheet: Table S4
Locus	Gene	Product	TA sites count	Mean RC in 1/10th TSB	Mean RC in lettuce	Log2FC	Sum RC in 1/10th TSB	Sum RC in lettuce	Δ Mean RC	Permutation test p-value	FDR test q-value	Gene state in library	Fitness in 1/10th TSB	KO identifier	EC number	eggNOG identifiers	COG class	GO term
XHV734_2516	-	YapH protein	109	188.7	310.6	0.72	41144.5	67718.44	121.9	0.0008	0.02472	NE	-	K19231	-	1MU92@1224,1T1MJ@1236,1X4X8@135614,COG3210@1,COG3210@2,COG4625@1,COG4625@2	U	-
XHV734_2694	rpfC	Sensory/regulatory protein RpfC	28	154.8	375.1	1.27	8666.4	21005.59	220.3	0.0002	0.00741	NE	-	K10715	2.7.13.3,4.6.1.1	1NRP8@1224,1SKTW@1236,1X3RD@135614,COG0642@1,COG0784@1,COG0784@2,COG2198@1,COG2198@2,COG2205@2	T	GO:0000155;GO:0007165;GO:0016310;GO:0016772;GO:0000160;GO:0003674;GO:0003824;GO:0004672;GO:0005575;GO:0005623;GO:0005886;GO:0005887;GO:0006464;GO:0006468;GO:0006793;GO:0006796;GO:0006807;GO:0007154;GO:0008150;GO:0008152;GO:0009927;GO:0009987;GO:0016020;GO:0016021;GO:0016301;GO:0016740;GO:0016773;GO:0019538;GO:0023052;GO:0031224;GO:0031226;GO:0035556;GO:0036211;GO:0043170;GO:0043412;GO:0044237;GO:…
